# Supplementary material for: The sex of organ geometry
Source: Nature. 2024 May 29;630(8016):392–400. doi: 10.1038/s41586-024-07463-4 (PMC11168936; doi:10.1038/s41586-024-07463-4)
Supplement: Supplementary file 4 — Supplementary Tables 1–37 statistical tests for geometric morphometric analysis of gut shape and values for proximity between organs. [file 41586_2024_7463_MOESM4_ESM.xlsx]

## Sheet: SupTable1-6 OR shape stats
Supplementary Table 1: Procrustes ANOVA of sex on full gut shape for OregonR. TypeIII sums of squares and P values from RRPP (n=1000). shape ~ sex + batch
	dfa	SSb	MSc	Rsqd	Fe	Pr(>F)f
Sex	1	4.7981	4.7981	0.2651	44.8113	0.001
Batch	2	0.765	0.3825	0.04227	3.5722	0.001
Residuals	118	12.6348	0.1071	0.69807
Total	121	18.0996
Supplementary Table 2: Pairwise distance between means and variances of groups for full gut shape in OregonR flies
		dg	UCLh	Pr>d
Means	male : female	0.392602	0.0966833	0.001
Variances	male : female	0.0169334	0.0166084	0.048
Supplementary Table 3: Procrustes ANOVA of sex on midgut loop shape for OregonR. TypeIII sums of squares and P values from RRPP (n=1000). shape ~ sex + batch
	dfa	SSb	MSc	Rsqd	Fe	Pr(>F)f
Sex	1	5.459	5.4587	0.13216	18.9391	0.001
Batch	2	2.002	1.0009	0.04846	3.4725	0.001
Residuals	118	34.011	0.2882	0.8234
Total	121	41.305
Supplementary Table 4: Pairwise distance between means and variances of groups for midgut loop shape in OregonR flies
		da	UCLb	Pr>d
Means	male : female	0.416632	0.141955	0.001
Variances	male : female	0.00553061	0.050004	0.835
Supplementary Table 5: Procrustes ANOVA of sex on hindgut loop shape for OregonR. TypeIII sums of squares and P values from RRPP (n=1000). shape ~ sex + batch
	dfa	SSb	MSc	Rsqd	Fe	Pr(>F)f
Sex	1	2.3636	2.3636	0.0878	12.4333	0.001
Batch	2	2.2346	1.1173	0.08301	5.8773	0.001
Residuals	118	22.4321	0.1901	0.83332
Total	121	26.919
Supplementary Table 6: Pairwise distance between means and variances of groups for hindgut loop shape in OregonR flies
		da	UCLb	Pr>d
Means	male : female	0.271785	0.124157	0.001
Variances	male : female	0.0669373	0.0418828	0.001
adf = degrees of freedom, bSS = sums of squares, cMS = mean sums of squares, dRsq = R-squared, eF = F value, fPr(>F) = p value, gd= distances between means of groups, hUCL = upper confidence limit at 95%

## Sheet: SupTable7-8 CantonS stats
Supplementary Table 7: Procrustes ANOVA of sex on full gut shape for CantonS. TypeIII sums of squares and P values from RRPP (n=1000). shape ~ sex
	dfa	SSb	MSc	Rsqd	Fe	Pr(>F)f
Sex	1	1.6616	1.66159	0.17287	13.794	0.001
Residuals	66	7.9502	0.12046	0.82713
Total	67	9.6118
Supplementary Table 8: Pairwise distance between means and variances of groups for full gut shape in CantonS flies
		dg	UCLh	Pr>d
Means	male : female	0.319479	0.127889	0.001
Variances	male : female	0.0203233	0.0236916	0.096
adf = degrees of freedom, bSS = sums of squares, cMS = mean sums of squares, dRsq = R-squared, eF = F value, fPr(>F) = p value, gd= distances between means of groups, hUCL = upper confidence limit at 95%

## Sheet: SupTable9-10 white stats
Supplementary Table 9: Procrustes ANOVA of sex on full gut shape for white. TypeIII sums of squares and P values from RRPP (n=1000). shape ~ sex + batch
	dfa	SSb	MSc	Rsqd	Fe	Pr(>F)f
Sex	1	4.2229	4.2229	0.42843	59.878	0.001
Batch	2	0.3766	0.1883	0.03821	2.67	0.001
Residuals	74	5.2189	0.0705	0.52947
Total	77	9.8567
Supplementary Table 10: Pairwise distance between means and variances of groups for full gut shape in white flies
		dg	UCLh	Pr>d
Means	male : female	0.467619	0.126455	0.001
Variances	male : female	0.0314376	0.027358	0.023
adf = degrees of freedom, bSS = sums of squares, cMS = mean sums of squares, dRsq = R-squared, eF = F value, fPr(>F) = p value, gd= distances between means of groups, hUCL = upper confidence limit at 95%

## Sheet: SupTable11 ovoD1 shape stats
Supplementary Table 11: Procrustes ANOVA of genotype, ovary volume and gut length on full gut shape for ovoD1 mutants compared to OregonR. TypeIII sums of squares and P values from RRPP (n=1000). shape ~ genotype + ovary volume + gut length
	dfa	SSb	MSc	Rsqd	Fe	Pr(>F)f
Genotype	1	0.4996	0.49958	0.03709	5.1004	0.001
Ovary volume	1	0.4318	0.43184	0.03206	4.4087	0.001
Gut length	1	0.9817	0.98174	0.07288	10.0228	0.001
Residuals	89	8.7176	0.09795	0.64713
Total	92	13.4711
adf = degrees of freedom, bSS = sums of squares, cMS = mean sums of squares, dRsq = R-squared, eF = F value, fPr(>F) = p value

## Sheet: SupTable12-13 starvation stats
Supplementary Table 12: Procrustes ANOVA of sex and genotype on full gut shape for starvation experiment. TypeIII sums of squares and P values from RRPP (n=1000). shape ~ genotype * sex
	dfa	SSb	MSc	Rsqd	Fe	Pr(>F)f
Genotype	1	0.1225	0.12249	0.01381	1.4027	0.137
Sex	1	0.9625	0.96252	0.10855	11.0224	0.001
Genotype:Sex	1	0.3474	0.34736	0.03917	3.9778	0.001
Residuals	77	6.7239	0.08732	0.75828
Total	80	8.8674
Supplementary Table 13: Pairwise distance between means and variances of groups for full gut shape in starvation experiment
		da	UCLb	Pr>d
Means	starved male : starved female	0.214306	0.148043	0.001
Means	starved male : control male	0.108187	0.139095	0.32
Means	starved male : control female	0.374673	0.134523	0.001
Means	starved female : control male	0.150438	0.156985	0.078
Means	starved female : control female	0.280797	0.146752	0.001
Means	control male : control female	0.311808	0.143276	0.001
Variances	starved male : starved female	0.0303329	0.0269158	0.021
Variances	starved male : control male	0.0144243	0.0258939	0.294
Variances	starved male : control female	0.00489615	0.0244884	0.699
Variances	starved female : control male	0.0447572	0.0277364	0.002
Variances	starved female : control female	0.0254367	0.0259411	0.056
Variances	control male : control female	0.0193205	0.0268653	0.147
adf = degrees of freedom, bSS = sums of squares, cMS = mean sums of squares, dRsq = R-squared, eF = F value, fPr(>F) = p value, gd= distances between means of groups, hUCL = upper confidence limit at 95%

## Sheet: SupTable14-16 organ proximity
Supplementary Table 14: percentage of OregonR flies where organ is less than specified distance to midgut loops or to crop
Distance (mm)	Midgut loops to							Crop to
	Left ovary	Right ovary	Testes	Apical tip of testes	Crop	Crop –	Crop –	Left ovary	Right ovary	Testes	Apical tip of testes
						males only	females only
5	81.4	65.1	30.2	11.6	27.6	47.7	7	6.8	9.1	62.8	7
10	97.7	76.7	51.2	18.6	35.6	54.5	16.3	9.1	15.9	67.4	7
50	100	95.3	83.7	51.2	72.4	79.5	65.1	27.3	65.9	88.4	25.6
100	100	100	95.3	74.4	95.4	93.2	97.7	36.4	75	95.3	32.6
500	100	100	100	100	100	100	100	100	100	100	100
Supplementary Table 15: percentage of ovoD1 flies where organ is less than specified distance to midgut loops
Distance (mm)	Midgut loops to
	Left ovary	Right ovary
5	3.4	27.6
10	20.7	93.1
50	48.3	93.1
100	65.5	93.1
500	100	100
Supplementary Table 16: percentage of flies where organ is less than specified distance to midgut loops for starvation experiment
Control:			48h starved:
Distance (mm)	Midgut loops to		Distance (mm)	Midgut loops to
	Ovaries			Ovaries
5	59.1		5	31.3
10	86.4		10	62.3
50	100		50	100
100	100		100	100
500	100		500	100

## Sheet: SupTable17-19 OR shape stats
Supplementary Table 17: Procrustes ANOVA of sex, crop volume, gonad volume, gut length and batch on full gut shape for OregonR. TypeIII sums of squares and P values from RRPP (n=1000). shape ~ sex + gonad volume + crop volume + gut length + batch
	dfa	SSb	MSc	Rsqd	Fe	Pr(>F)f
Sex	1	0.4681	0.46814	0.02604	4.7727	0.001
Gonad volume	1	0.1886	0.18864	0.01049	1.9232	0.016
Crop volume	1	0.1073	0.10731	0.00597	1.094	0.334
Gut length	1	0.861	0.861	0.0479	8.778	0.001
Batch	2	0.4302	0.2151	0.02393	2.1929	0.001
Residuals	114	11.1819	0.09809	0.62204
Total	120	17.9761
Supplementary Table 18: Procrustes ANOVA of sex, crop volume, gonad volume, gut length and batch on midgut loops shape for OregonR. TypeIII sums of squares and P values from RRPP (n=1000). shape ~ sex + gonad volume + crop volume + gut length + batch
	dfa	SSb	MSc	Rsqd	Fe	Pr(>F)f
Sex	1	2.548	2.5477	0.0619	9.3293	0.001
Gonad volume	1	0.371	0.37075	0.00901	1.3576	0.18
Crop volume	1	0.468	0.46798	0.01137	1.7137	0.048
Midgut loop length	1	1.622	1.62164	0.0394	5.9382	0.001
Batch	2	2.165	1.08259	0.05261	3.9643	0.001
Residuals	114	31.132	0.27309	0.75642
Total	120	41.157
Supplementary Table 19: Procrustes ANOVA of sex, crop volume, gonad volume, gut length and batch on hindgut loop shape for OregonR. TypeIII sums of squares and P values from RRPP (n=1000). shape ~ sex + gonad volume + crop volume + gut length + batch
	dfa	SSb	MSc	Rsqd	Fe	Pr(>F)f
Sex	1	0.5074	0.50741	0.01907	2.7506	0.027
Gonad volume	1	0.7286	0.72859	0.02739	3.9497	0.006
Crop volume	1	0.0825	0.08252	0.0031	0.4474	0.84
Hindgut length	1	0.2162	0.21623	0.00813	1.1722	0.285
Batch	2	0.8861	0.44305	0.03331	2.4018	0.008
Residuals	114	21.0295	0.18447	0.79055
Total	120	26.6009
adf = degrees of freedom, bSS = sums of squares, cMS = mean sums of squares, dRsq = R-squared, eF = F value, fPr(>F) = p value, gd= distances between means of groups, hUCL = upper confidence limit at 95%

## Sheet: SupTable20-21 Bax shape stats
Supplementary Table 20: Procrustes ANOVA of sex and genotype on full gut shape for trh(14D03) TS > Bax experiment. TypeIII sums of squares and P values from RRPP (n=1000). shape ~ genotype * sex + batch * genotype + batch * sex
	dfa	SSb	MSc	Rsqd	Fe	Pr(>F)f
Genotype	1	0.4078	0.40778	0.026	3.9857	0.001
Sex	1	0.7134	0.71339	0.04548	6.9729	0.001
Batch	1	0.0711	0.07113	0.00454	0.6952	0.765
Genotype:Sex	1	0.6138	0.61384	0.03914	5.9998	0.001
Genotype:Batch	1	0.0948	0.09482	0.00605	0.9268	0.479
Sex:Batch	1	0.0988	0.09882	0.0063	0.9659	0.449
Residuals	111	11.3563	0.10231	0.72406
Total	117	15.6843
Supplementary Table 21: Pairwise distance between means and variances of groups for full gut shape in trh(14D03) TS > Bax experiment
		da	UCLb	Pr>d
Means	bax male : bax female	0.205954	0.124284	0.001
Means	bax male : control male	0.164695	0.128797	0.01
Means	bax male : control female	0.522386	0.171668	0.001
Means	bax female : control male	0.25685	0.13195	0.001
Means	bax female : control female	0.351497	0.158556	0.001
Means	control male : control female	0.514649	0.181007	0.001
Variances	bax male : bax female	0.0570713	0.0265502	0.001
Variances	bax male : control male	0.0292316	0.0265016	0.024
Variances	bax male : control female	0.0281304	0.0357522	0.137
Variances	bax female : control male	0.0863029	0.0262913	0.001
Variances	bax female : control female	0.0289409	0.0331367	0.088
Variances	control male : control female	0.057362	0.0350922	0.002
adf = degrees of freedom, bSS = sums of squares, cMS = mean sums of squares, dRsq = R-squared, eF = F value, fPr(>F) = p value, gd= distances between means of groups, hUCL = upper confidence limit at 95%

## Sheet: SupTable22-23 mex1bnlRNAi stats
Supplementary Table 22: Procrustes ANOVA of sex and genotype on full gut shape for mex1 > bnlRNAi experiment. TypeIII sums of squares and P values from RRPP (n=1000). shape ~ genotype * sex + batch * genotype + batch * sex
	dfa	SSb	MSc	Rsqd	Fe	Pr(>F)f
Genotype	1	0.1412	0.14123	0.01245	2.5306	0.007
Sex	1	1.5052	1.50516	0.13265	26.9706	0.001
Batch	1	0.1533	0.15329	0.01351	2.7467	0.004
Genotype:Sex	1	0.0698	0.06984	0.00615	1.2514	0.207
Genotype:Batch	1	0.0684	0.06836	0.00602	1.2249	0.217
Sex:Batch	1	0.1644	0.16437	0.01449	2.9453	0.004
Residuals	90	5.0227	0.05581	0.44263
Total	96	11.3472
Supplementary Table 23: Pairwise distance between means and variances of groups for full gut shape in mex1 > bnlRNAi experiment
		da	UCLb	Pr>d
Means	bnlRNAi male : bnlRNAi female	0.477655	0.138619	0.001
Means	bnlRNAi male : control male	0.11787	0.148249	0.159
Means	bnlRNAi male : control female	0.511692	0.171967	0.001
Means	bnlRNAi female : control male	0.470177	0.142821	0.001
Means	bnlRNAi female : control female	0.114459	0.170671	0.26
Means	control male : control female	0.491044	0.177907	0.001
Variances	bnlRNAi male : bnlRNAi female	0.0334888	0.0213131	0.001
Variances	bnlRNAi male : control male	0.00609271	0.0223342	0.606
Variances	bnlRNAi male : control female	0.041898	0.0265185	0.002
Variances	bnlRNAi female : control male	0.0273961	0.0206271	0.012
Variances	bnlRNAi female : control female	0.0084092	0.0241597	0.526
Variances	control male : control female	0.0358053	0.0254119	0.005
adf = degrees of freedom, bSS = sums of squares, cMS = mean sums of squares, dRsq = R-squared, eF = F value, fPr(>F) = p value, gd= distances between means of groups, hUCL = upper confidence limit at 95%

## Sheet: SupTable24-25 HandbnlRI stats
Supplementary Table 24: Procrustes ANOVA of sex and genotype on full gut shape for Hand > bnlRNAi experiment. TypeIII sums of squares and P values from RRPP (n=1000). shape ~ genotype * sex + batch * genotype + batch * sex
	dfa	SSb	MSc	Rsqd	Fe	Pr(>F)f
Genotype	1	0.4063	0.40627	0.01811	4.8063	0.001
Sex	1	2.4828	2.48276	0.11064	29.3719	0.001
Batch	2	0.3709	0.18544	0.01653	2.1938	0.001
Genotype:Sex	1	0.3983	0.39835	0.01775	4.7126	0.001
Genotype:Batch	2	0.2531	0.12656	0.01128	1.4972	0.039
Sex:Batch	2	0.3284	0.1642	0.01464	1.9425	0.003
Residuals	148	12.5102	0.08453	0.55752
Total	157	22.439
Supplementary Table 25: Pairwise distance between means and variances of groups for full gut shape in Hand > bnlRNAi experiment
		da	UCLb	Pr>d
Means	bnlRNAi male : bnlRNAi female	0.429524	0.130115	0.001
Means	bnlRNAi male : control male	0.180573	0.124831	0.004
Means	bnlRNAi male : control female	0.517074	0.122507	0.001
Means	bnlRNAi female : control male	0.390572	0.133972	0.001
Means	bnlRNAi female : control female	0.163146	0.137037	0.016
Means	control male : control female	0.466304	0.125838	0.001
Variances	bnlRNAi male : bnlRNAi female	0.0565505	0.0252354	0.001
Variances	bnlRNAi male : control male	0.0187279	0.0242575	0.139
Variances	bnlRNAi male : control female	0.0130794	0.0237086	0.294
Variances	bnlRNAi female : control male	0.0752784	0.0273003	0.001
Variances	bnlRNAi female : control female	0.0434712	0.0260625	0.004
Variances	control male : control female	0.0318073	0.0268616	0.02
adf = degrees of freedom, bSS = sums of squares, cMS = mean sums of squares, dRsq = R-squared, eF = F value, fPr(>F) = p value, gd= distances between means of groups, hUCL = upper confidence limit at 95%

[truncated: 6 more sheets: SupTable26-27 vmbnlRNAi stats, SupTable28-29 mex1esg btlRNAi, SupTable30-31 btltraRI stats, SupTable32-33 HandtraRI stats, SupTable34-35 HandsxlRNAi stats, SupTable36-37 HandsxlOE stats]
