# Supplementary material for: The sex of organ geometry
Source: Nature. 2024 May 29;630(8016):392–400. doi: 10.1038/s41586-024-07463-4 (PMC11168936; doi:10.1038/s41586-024-07463-4)
Supplement: Supplementary file 7 — Source Data Fig. 1 [file 41586_2024_7463_MOESM7_ESM.xlsx]

## Sheet: Fig 1e
Figure 1e	Oregon R whole gut shape PCA plot
Fly	Sex	Genotype	PC1	PC2
M1	Male	Oregon R	0.288078	-0.0352466
M10	Male	Oregon R	0.256074	-0.0739155
M10T	Male	Oregon R	0.196099	0.147632
M11T	Male	Oregon R	0.313162	0.0810236
M12T	Male	Oregon R	0.142361	0.123852
M13T	Male	Oregon R	0.157954	0.131717
M14T	Male	Oregon R	0.253863	0.171851
M15T	Male	Oregon R	0.0576108	-0.0470664
M16T	Male	Oregon R	0.257242	0.105822
M17T	Male	Oregon R	0.171089	0.0375543
M18T	Male	Oregon R	0.148479	0.0384612
M19T	Male	Oregon R	0.251533	-0.117254
M1A	Male	Oregon R	0.191738	-0.0219395
M1B	Male	Oregon R	0.0853686	-0.0505977
M1C	Male	Oregon R	0.241962	-0.111257
M1D	Male	Oregon R	0.236982	-0.0981525
M1E	Male	Oregon R	0.25958	-0.0516193
M1T	Male	Oregon R	0.281977	0.147522
M20T	Male	Oregon R	0.216985	-0.0355816
M21T	Male	Oregon R	0.251908	-0.0101086
M22T	Male	Oregon R	0.0372215	-0.227619
M23T	Male	Oregon R	0.0237323	-0.177414
M24T	Male	Oregon R	0.0800309	-0.0223527
M25T	Male	Oregon R	0.189291	-0.121916
M26T	Male	Oregon R	0.271624	-0.0635924
M27T	Male	Oregon R	0.25722	-0.144496
M28T	Male	Oregon R	0.244692	0.0630727
M29T	Male	Oregon R	0.133663	0.0401871
M2A	Male	Oregon R	0.257525	-0.0905436
M2B	Male	Oregon R	0.269247	-0.0454132
M2C	Male	Oregon R	0.193407	-0.0162468
M2D	Male	Oregon R	0.188811	-0.159775
M2E	Male	Oregon R	0.195145	-0.0230954
M2T	Male	Oregon R	0.140689	-0.0784956
M3	Male	Oregon R	0.244502	-0.129421
M30T	Male	Oregon R	0.0937484	-0.237725
M31T	Male	Oregon R	0.040332	-0.108814
M32T	Male	Oregon R	0.1559	-0.0933144
M33T	Male	Oregon R	0.277313	0.237366
M34T	Male	Oregon R	0.0857858	-0.126736
M35T	Male	Oregon R	0.18899	0.185488
M36T	Male	Oregon R	0.261314	0.0124496
M37T	Male	Oregon R	0.21225	-0.166316
M38T	Male	Oregon R	0.18338	-0.088506
M39T	Male	Oregon R	0.123685	0.124146
M3T	Male	Oregon R	0.176242	0.0747259
M40T	Male	Oregon R	0.162193	-0.0558553
M41T	Male	Oregon R	0.114768	-0.0804668
M42T	Male	Oregon R	0.166811	0.00854883
M43T	Male	Oregon R	0.192032	-0.0999326
M44T	Male	Oregon R	0.159556	0.032788
M4T	Male	Oregon R	0.208014	0.1642
M5	Male	Oregon R	0.266329	0.00809579
M5T	Male	Oregon R	0.176107	-0.00759919
M6	Male	Oregon R	0.249765	0.0487436
M6T	Male	Oregon R	0.232686	0.246685
M7	Male	Oregon R	0.251392	-0.175492
M7T	Male	Oregon R	0.106296	-0.112461
M8	Male	Oregon R	0.214524	0.140185
M8T	Male	Oregon R	0.0923598	0.0750394
M9	Male	Oregon R	0.283153	0.0243689
M9T	Male	Oregon R	0.225202	0.0482314
V1	Female	Oregon R	-0.106118	0.0800937
V10	Female	Oregon R	-0.0532703	0.217782
V10T	Female	Oregon R	-0.174269	-0.201102
V12T	Female	Oregon R	-0.298848	-0.219117
V13T	Female	Oregon R	-0.259402	0.052387
V14T	Female	Oregon R	-0.279987	-0.028812
V15T	Female	Oregon R	-0.224354	0.216966
V16T	Female	Oregon R	-0.203337	0.0570054
V17T	Female	Oregon R	-0.16504	-0.11509
V18T	Female	Oregon R	-0.194137	0.129427
V1A	Female	Oregon R	0.00867246	0.291923
V1B	Female	Oregon R	-0.227341	0.0455781
V1C	Female	Oregon R	-0.00159349	-0.0868296
V1D	Female	Oregon R	-0.24943	-0.125064
V1E	Female	Oregon R	0.2135	-0.0239815
V1T	Female	Oregon R	-0.32108	-0.0759344
V2	Female	Oregon R	-0.172322	-0.32553
V20T	Female	Oregon R	-0.0815673	-0.0951583
V21T	Female	Oregon R	-0.144258	-0.0918039
V22T	Female	Oregon R	-0.399402	0.0534294
V23T	Female	Oregon R	-0.288349	0.0715265
V24T	Female	Oregon R	-0.369573	0.0221822
V25T	Female	Oregon R	-0.102327	0.232281
V26T	Female	Oregon R	-0.0717678	0.111318
V27T	Female	Oregon R	-0.380003	-0.102137
V28T	Female	Oregon R	-0.286598	0.0383265
V29T	Female	Oregon R	-0.298106	0.00210321
V2A	Female	Oregon R	-0.0457929	0.0375867
V2B	Female	Oregon R	-0.139056	-0.045166
V2C	Female	Oregon R	-0.154096	0.185775
V2D	Female	Oregon R	-0.13499	-0.15916
V2E	Female	Oregon R	-0.184308	0.00883525
V2T	Female	Oregon R	-0.240078	-0.151457
V3	Female	Oregon R	-0.0802464	0.132962
V31T	Female	Oregon R	-0.322171	-0.0868981
V32T	Female	Oregon R	-0.291835	0.0742723
V33T	Female	Oregon R	-0.192864	0.14965
V34T	Female	Oregon R	-0.370557	-0.0579869
V35T	Female	Oregon R	-0.067202	0.185386
V36T	Female	Oregon R	-0.253764	0.00049904
V37T	Female	Oregon R	-0.325307	-0.0439236
V38T	Female	Oregon R	-0.108424	0.32565
V39T	Female	Oregon R	-0.360357	-0.110969
V3T	Female	Oregon R	-0.26425	0.0934098
V4	Female	Oregon R	-0.186675	0.0491497
V40T	Female	Oregon R	-0.368309	0.0400651
V41T	Female	Oregon R	-0.241527	-0.0394688
V42T	Female	Oregon R	-0.374742	0.0534235
V43T	Female	Oregon R	-0.328883	0.169844
V44T	Female	Oregon R	-0.262471	0.0743471
V4T	Female	Oregon R	-0.331131	0.00587555
V5	Female	Oregon R	-0.137261	-0.223772
V5T	Female	Oregon R	-0.351142	0.0249696
V6	Female	Oregon R	-0.027807	0.110252
V6T	Female	Oregon R	-0.1552	-0.103496
V7	Female	Oregon R	-0.158069	-0.158385
V7T	Female	Oregon R	-0.0977565	0.0156977
V8	Female	Oregon R	-0.103413	0.0841014
V9	Female	Oregon R	0.0356494	0.000797921
V9T	Female	Oregon R	-0.132636	0.0129418

## Sheet: Fig 1f
Figure1f	Oregon R midgut loops shape PCA plot
Fly	Sex	Genotype	PC1	PC2
M1	Male	Oregon R	-0.386648	0.266603
M10	Male	Oregon R	-0.389742	-0.161614
M10T	Male	Oregon R	0.0648591	0.354515
M11T	Male	Oregon R	-0.254435	0.31269
M12T	Male	Oregon R	-0.0675456	0.171232
M13T	Male	Oregon R	0.135591	0.173786
M14T	Male	Oregon R	0.204035	0.476442
M15T	Male	Oregon R	-0.217837	0.249015
M16T	Male	Oregon R	-0.219789	0.180841
M17T	Male	Oregon R	-0.100398	-0.102707
M18T	Male	Oregon R	-0.16978	0.227795
M19T	Male	Oregon R	-0.36704	0.166101
M1A	Male	Oregon R	-0.160931	0.1504
M1B	Male	Oregon R	-0.256336	-0.0427217
M1C	Male	Oregon R	-0.404257	0.0908069
M1D	Male	Oregon R	-0.363252	-0.406632
M1E	Male	Oregon R	-0.474589	0.0679819
M1T	Male	Oregon R	0.00620482	0.469016
M20T	Male	Oregon R	-0.168149	-0.0552763
M21T	Male	Oregon R	-0.198647	-0.428652
M22T	Male	Oregon R	-0.369278	-0.160261
M23T	Male	Oregon R	-0.479201	-0.145097
M24T	Male	Oregon R	-0.0162143	-0.158913
M25T	Male	Oregon R	-0.359237	-0.179792
M26T	Male	Oregon R	-0.0866115	0.368406
M27T	Male	Oregon R	-0.196716	-0.0293204
M28T	Male	Oregon R	-0.0911283	0.402762
M29T	Male	Oregon R	0.0848906	-0.00468942
M2A	Male	Oregon R	-0.502695	-0.104753
M2B	Male	Oregon R	-0.144877	0.224018
M2C	Male	Oregon R	-0.423475	-0.0019539
M2D	Male	Oregon R	-0.59001	-0.219429
M2E	Male	Oregon R	-0.30699	-0.222663
M2T	Male	Oregon R	-0.212181	0.0429766
M3	Male	Oregon R	-0.283585	0.186986
M30T	Male	Oregon R	-0.436743	-0.20747
M31T	Male	Oregon R	-0.272939	0.022371
M32T	Male	Oregon R	0.0668457	-0.368246
M33T	Male	Oregon R	-0.102167	0.480268
M34T	Male	Oregon R	0.0683258	-0.40598
M35T	Male	Oregon R	0.0984595	0.493914
M36T	Male	Oregon R	-0.0383229	0.121624
M37T	Male	Oregon R	-0.0844692	-0.127286
M38T	Male	Oregon R	-0.296231	-0.0106902
M39T	Male	Oregon R	0.219781	0.0747614
M3T	Male	Oregon R	0.171631	0.0874398
M40T	Male	Oregon R	-0.318506	0.143791
M41T	Male	Oregon R	-0.195127	0.0470047
M42T	Male	Oregon R	-0.223531	0.148773
M43T	Male	Oregon R	-0.256915	-0.0837284
M44T	Male	Oregon R	-0.138679	0.0958818
M4T	Male	Oregon R	0.161304	0.41873
M5	Male	Oregon R	-0.321131	0.212178
M5T	Male	Oregon R	-0.259546	-0.0826488
M6	Male	Oregon R	-0.22219	0.160127
M6T	Male	Oregon R	0.28211	0.253189
M7	Male	Oregon R	-0.631679	-0.0801412
M7T	Male	Oregon R	-0.478733	-0.254775
M8	Male	Oregon R	-0.218298	0.140841
M8T	Male	Oregon R	0.0455302	0.222387
M9	Male	Oregon R	-0.170505	0.214164
M9T	Male	Oregon R	-0.0486825	0.288143
V1	Female	Oregon R	0.105724	-0.187083
V10	Female	Oregon R	0.498395	0.0876394
V10T	Female	Oregon R	0.134128	-0.11173
V12T	Female	Oregon R	-0.183503	-0.267144
V13T	Female	Oregon R	0.307425	-0.255252
V14T	Female	Oregon R	0.267365	-0.19664
V15T	Female	Oregon R	0.542535	-0.199929
V16T	Female	Oregon R	0.319449	-0.0610301
V17T	Female	Oregon R	0.0876391	-0.264886
V18T	Female	Oregon R	0.274697	0.24236
V1A	Female	Oregon R	0.567202	0.0931786
V1B	Female	Oregon R	0.133073	-0.160731
V1C	Female	Oregon R	0.0256565	-0.264471
V1D	Female	Oregon R	0.121424	-0.203319
V1E	Female	Oregon R	0.00253954	0.00355533
V1T	Female	Oregon R	0.16953	-0.213195
V2	Female	Oregon R	-0.26537	-0.337324
V20T	Female	Oregon R	-0.034388	-0.189524
V21T	Female	Oregon R	-0.184271	0.155418
V22T	Female	Oregon R	0.231437	-0.00303093
V23T	Female	Oregon R	0.373613	-0.0881723
V24T	Female	Oregon R	0.387518	-0.158446
V25T	Female	Oregon R	0.570903	-0.0717129
V26T	Female	Oregon R	0.148856	0.161293
V27T	Female	Oregon R	0.143065	-0.324939
V28T	Female	Oregon R	0.301245	-0.0491061
V29T	Female	Oregon R	0.30122	-0.128066
V2A	Female	Oregon R	0.10066	0.0922231
V2B	Female	Oregon R	0.195252	-0.411113
V2C	Female	Oregon R	0.398539	-0.0112983
V2D	Female	Oregon R	-0.180078	-0.0627289
V2E	Female	Oregon R	0.268669	-0.105622
V2T	Female	Oregon R	0.0212982	-0.0920127
V3	Female	Oregon R	0.159202	0.0493265
V31T	Female	Oregon R	0.121744	-0.266383
V32T	Female	Oregon R	0.410127	0.048357
V33T	Female	Oregon R	0.350256	-0.284145
V34T	Female	Oregon R	0.271607	-0.0405084
V35T	Female	Oregon R	0.464997	0.369868
V36T	Female	Oregon R	0.20363	-0.159623
V37T	Female	Oregon R	0.234622	-0.13125
V38T	Female	Oregon R	0.6438	0.222806
V39T	Female	Oregon R	0.212041	-0.134945
V3T	Female	Oregon R	-0.226037	0.472522
V4	Female	Oregon R	-0.00176737	-0.235494
V40T	Female	Oregon R	0.446748	-0.00969038
V41T	Female	Oregon R	0.134767	0.168739
V42T	Female	Oregon R	0.356357	-0.0454399
V43T	Female	Oregon R	0.514182	0.00890943
V44T	Female	Oregon R	0.273454	-0.0481275
V4T	Female	Oregon R	0.0048403	-0.0353107
V5	Female	Oregon R	-0.42656	-0.125322
V5T	Female	Oregon R	0.333519	-0.0831723
V6	Female	Oregon R	0.0745522	0.278796
V6T	Female	Oregon R	-0.0211107	-0.272362
V7	Female	Oregon R	-0.229313	-0.0924922
V7T	Female	Oregon R	0.0932961	-0.226937
V8	Female	Oregon R	0.161835	0.0979022
V9	Female	Oregon R	0.415383	-0.211388
V9T	Female	Oregon R	0.238783	0.105681

## Sheet: Fig 1g
Figure1g	OregonR gut length averages
Relative (%)	Midgut_coils	Hindgut	Anterior midgut	Proventriculus
Male	56.9434	23.1998	19.8567	0.18
Female	65.8649	19.3609	14.7742	0.2
Absolute (mm)	Midgut_coils	Hindgut	Anterior midgut	Proventriculus
Male	2.43791	0.984753	0.840755	4.22196
Female	4.09462	1.19204	0.908899	3.22812

## Sheet: Fig 1h
Figure 1h	Oregon R tilt angle (radians)
Fly	Sex	Genotype	Tilt angle
M1	Male	Oregon R	1.41781
M2	Male	Oregon R	0.937129
M3	Male	Oregon R	1.57468
M4	Male	Oregon R	1.44207
M5	Male	Oregon R	1.39743
M6	Male	Oregon R	1.23902
M7	Male	Oregon R	1.64372
M8	Male	Oregon R	1.4891
M9	Male	Oregon R	1.27369
M10	Male	Oregon R	1.24437
M11	Male	Oregon R	1.29766
M12	Male	Oregon R	1.23283
M13	Male	Oregon R	1.3223
M14	Male	Oregon R	1.32507
M15	Male	Oregon R	0.0453757
M16	Male	Oregon R	1.21233
M17	Male	Oregon R	1.02092
M18	Male	Oregon R	1.40748
M19	Male	Oregon R	1.03337
M20	Male	Oregon R	1.47654
M21	Male	Oregon R	1.54898
M22	Male	Oregon R	1.39615
M23	Male	Oregon R	1.30475
M24	Male	Oregon R	0.707588
M25	Male	Oregon R	1.39794
M26	Male	Oregon R	1.48044
M27	Male	Oregon R	1.18888
M28	Male	Oregon R	1.11206
M29	Male	Oregon R	1.42127
M30	Male	Oregon R	0.947138
M31	Male	Oregon R	1.41435
M32	Male	Oregon R	1.32595
M33	Male	Oregon R	1.38386
M34	Male	Oregon R	1.44103
M35	Male	Oregon R	1.40086
M36	Male	Oregon R	1.36401
M37	Male	Oregon R	1.64176
M38	Male	Oregon R	1.71631
M39	Male	Oregon R	1.07442
M40	Male	Oregon R	1.56753
M41	Male	Oregon R	1.17942
F1	Female	Oregon R	0.431923
F2	Female	Oregon R	1.22303
F3	Female	Oregon R	1.09005
F4	Female	Oregon R	0.416757
F5	Female	Oregon R	0.601706
F6	Female	Oregon R	0.766163
F7	Female	Oregon R	0.412619
F8	Female	Oregon R	0.650278
F9	Female	Oregon R	1.43091
F10	Female	Oregon R	0.894263
F11	Female	Oregon R	0.316067
F12	Female	Oregon R	0.270596
F13	Female	Oregon R	1.25279
F14	Female	Oregon R	1.12719
F15	Female	Oregon R	0.534869
F16	Female	Oregon R	1.78414
F17	Female	Oregon R	1.18691
F18	Female	Oregon R	0.895345
F19	Female	Oregon R	0.381836
F20	Female	Oregon R	1.70535
F21	Female	Oregon R	1.95311
F22	Female	Oregon R	0.732555
F23	Female	Oregon R	0.291807
F24	Female	Oregon R	0.393709
F25	Female	Oregon R	0.795694
F26	Female	Oregon R	0.355891
F27	Female	Oregon R	0.66988
F28	Female	Oregon R	1.57563
F29	Female	Oregon R	1.09739
F30	Female	Oregon R	1.11279
F31	Female	Oregon R	1.05556
F32	Female	Oregon R	1.49863
F33	Female	Oregon R	0.839621
F34	Female	Oregon R	1.37161
F35	Female	Oregon R	1.03596
F36	Female	Oregon R	1.04525
F37	Female	Oregon R	0.625482
F38	Female	Oregon R	0.997728
F39	Female	Oregon R	0.284281

## Sheet: Fig 1i
Figure 1i	OregonR curvature x length MDS coordinates
Fly	x	y	z
V10T	0.307733	-0.0594185	0.256017
V12T	-0.0975863	-0.0895708	-0.247698
V13T	0.223221	0.360789	0.193852
V14T	0.169159	0.0117971	-0.407046
V15T	0.0277414	0.255868	0.0147535
V16T	0.120936	0.0555984	0.190079
V17T	0.0151707	-0.260579	-0.07255
V18T	-0.199594	-0.0752223	0.237608
V1T	-0.164173	0.201961	-0.057145
V20T	0.0692378	-0.00966931	-0.110815
V21T	0.243207	0.188787	-0.0241286
V22T	0.400577	-0.181553	-0.0647905
V23T	0.276681	-0.202107	0.346679
V24T	0.442569	-0.0238729	0.0878316
V25T	0.108721	-0.107388	0.290422
V26T	-0.0926824	0.366398	-0.0946489
V27T	0.189747	0.265818	-0.269685
V28T	0.298005	-0.0406657	0.180311
V29T	0.346812	-0.0591019	-0.341346
V2T	-0.233239	0.306421	-0.107107
V31T	-0.0207806	0.250083	-0.20587
V32T	-0.0538515	-0.309789	-0.202312
V33T	0.103652	0.201909	0.144186
V34T	0.155889	-0.357314	-0.0148082
V35T	-0.0153289	0.20159	0.357426
V36T	-0.388623	0.110876	-0.357879
V38T	-0.235869	0.253476	0.156462
V39T	0.286646	0.0149369	-0.192174
V3T	0.446931	0.132776	-0.180908
V40T	0.106908	-0.157886	-0.125115
V41T	0.22316	-0.0613568	0.059005
V42T	0.286601	-0.148158	0.142259
V43T	-0.321771	0.0246897	-0.150848
V44T	0.157312	-0.140802	0.186404
V4T	-0.416932	-0.191099	-0.0874454
V5T	0.241302	-0.0174347	-0.413208
V6T	-0.0383245	0.273772	-0.313318
V7T	-0.185333	0.0380958	-0.309358
V9T	0.303954	0.294228	-0.201026
M10T	-0.154131	0.0747411	0.180197
M11T	-0.277934	-0.096683	0.133607
M12T	-0.245578	-0.123516	0.267648
M13T	-0.154751	0.0890922	0.0738067
M14T	-0.35783	0.0143003	0.295421
M15T	-0.198191	-0.269895	-0.217784
M16T	-0.258781	-0.153017	0.0634565
M17T	-0.215424	0.115103	0.26692
M18T	-0.160499	0.0112507	0.00820666
M19T	-0.170481	-0.0932072	-0.0914887
M20T	-0.0629802	0.0542128	0.333802
M21T	-0.219833	-0.182273	0.347154
M22T	-0.317038	-0.240606	0.0618716
M23T	-0.213986	-0.301601	0.0813088
M24T	-0.293463	-0.0594972	-0.0688856
M25T	-0.194893	-0.0392496	0.2745
M27T	-0.324771	-0.0537144	0.0271203
M28T	-0.169753	0.0338151	0.332135
M29T	-0.403369	0.124731	0.118184
M2T	-0.000901171	0.124951	-0.00501883
M30T	-0.0591241	-0.241245	-0.0184028
M31T	-0.146802	-0.232717	0.0709712
M32T	-0.281312	-0.0682709	0.0155653
M33T	-0.0751589	-0.0582621	0.037129
M34T	0.0786602	0.166302	-0.103105
M35T	-0.0657256	0.0485658	0.178618
M36T	-0.234368	0.0387611	0.27172
M37T	-0.394632	-0.00644126	0.161812
M38T	-0.211466	-0.145916	0.229305
M39T	-0.282443	0.0217663	0.149019
M3T	-0.00892023	0.000198191	0.210015
M40T	-0.0790516	-0.197367	0.346206
M41T	-0.00533592	0.161191	0.153531
M42T	-0.0725077	-0.0183007	0.0250777
M43T	-0.275321	0.153116	0.207135
M44T	-0.225242	0.104603	0.0365681
M5T	-0.333164	-0.0677531	0.0969243
M6T	-0.336186	0.0881341	0.188033
M7T	-0.19153	-0.15395	-0.0013983
M8T	-0.0704951	0.0987058	0.102313
M9T	-0.185517	-0.0146732	0.176899

## Sheet: Fig 1j
Figure 1j	OregonR average curvature x length along gut length
	Male	Male	Female	Female
Position along gut length	Mean Curvature x length	Variance	Mean Curvature x length	Variance
1	9.18459	14.6258	13.1963	48.6585
2	8.51889	8.13452	11.2376	23.0354
3	8.86357	7.5428	10.4213	18.634
4	9.79702	8.35173	10.9072	18.6046
5	11.3095	11.6421	11.7982	19.864
6	13.0751	19.2294	13.0703	21.1017
7	14.6616	29.4127	14.7099	22.704
8	15.8158	38.2101	16.7501	24.1348
9	16.4514	43.9505	19.2722	28.2831
10	16.5698	44.2248	22.0677	35.5972
11	16.2652	40.712	25.0364	55.7853
12	15.7467	35.4385	27.6769	80.3352
13	15.145	30.1312	29.0987	93.8237
14	14.509	25.0764	29.0406	88.7806
15	13.8492	21.1744	27.4166	65.1011
16	13.2034	17.2438	24.793	40.067
17	12.6319	14.8946	21.9838	22.351
18	12.1091	12.9528	19.6992	14.2587
19	11.6186	11.9896	17.8	11.8992
20	11.2723	11.8188	16.2869	11.3804
21	11.0283	11.735	14.8337	12.1366
22	10.8695	11.5761	13.9103	13.2804
23	10.8217	11.5592	13.281	13.9966
24	10.8784	11.5435	12.789	14.7562
25	11.0015	11.466	12.4647	15.5282
26	11.1623	11.5292	12.338	15.9643
27	11.3535	11.5303	12.3182	16.2394
28	11.5491	11.3289	12.6806	16.2801
29	11.7651	10.845	13.1883	16.1767
30	11.9717	10.6222	13.8461	15.8124
31	12.1374	10.5265	14.5723	15.7643
32	12.3791	10.6141	15.2614	15.5094
33	12.6241	10.4766	15.8546	15.4667
34	12.8884	10.2824	16.63	16.7314
35	13.1381	10.1977	17.8592	18.6521
36	13.4597	10.5627	19.4507	20.6632
37	13.863	10.2957	21.4371	24.3216
38	14.2652	10.2528	23.5401	29.7226
39	14.7359	10.5955	25.694	35.6683
40	15.3253	10.895	27.5862	43.2221
41	15.9763	11.1854	29.0553	50.8117
42	16.7415	12.2103	29.7493	53.4918
43	17.4696	12.9879	29.4623	50.3853
44	18.0946	14.4649	27.8943	38.6573
45	18.9561	16.8917	25.4777	26.2552
46	19.8155	19.6936	22.9058	19.7173
47	20.6784	23.4764	20.4594	15.6815
48	21.4923	27.585	18.6161	16.1047
49	22.2432	32.2515	17.3716	18.2206
50	22.785	36.2036	16.3628	20.7069
51	23.3352	41.7772	15.459	23.9055
52	23.7043	44.9614	14.6517	26.6537
53	23.9145	47.006	14.0327	29.2712
54	23.9232	47.927	13.5746	31.8022
55	23.6288	45.9756	13.2558	33.7167
56	23.1882	42.945	13.2223	35.4461
57	22.6139	40.283	13.467	35.7522
58	21.962	38.2501	14.5113	34.4564
59	21.2469	35.7584	16.553	37.3576
60	20.5065	33.9835	19.2815	41.8962
61	19.7282	31.4621	22.6255	55.0403
62	18.8352	29.4897	26.1303	83.568
63	18.0253	27.2091	28.916	112.492
64	17.4009	25.9825	30.5358	134.728
65	16.8758	24.6881	30.6413	135.955
66	16.2229	23.3818	29.9251	125.665
67	15.5261	22.9719	29.0254	114.183
68	14.8909	23.3391	28.0026	102.507
69	14.3873	23.4137	27.0831	92.9724
70	13.9256	23.7383	26.1558	82.2774
71	13.5406	24.2108	24.8763	71.0667
72	13.2812	24.6838	23.58	62.1294
73	13.1403	25.1084	22.3882	55.8521
74	13.1561	25.1967	21.2708	51.9251
75	13.3057	25.0839	20.2128	49.0687
76	13.5872	24.8655	19.2555	49.2912
77	13.9505	24.6715	18.5576	49.4175
78	14.383	24.4772	18.1235	49.621
79	14.9105	24.5205	17.9979	50.1475
80	15.5068	24.4053	18.1597	49.8697
81	16.1986	24.8708	18.7632	49.9885
82	16.9227	25.4799	19.5954	49.6896
83	17.6737	26.2424	20.8962	49.3554
84	18.3842	27.9407	22.4368	50.2695
85	19.2624	29.2867	24.3525	52.2494
86	20.137	31.5418	26.2544	53.7269
87	20.9587	33.2792	28.8049	56.3069
88	21.7838	35.7593	31.8159	61.5647
89	22.6193	39.8252	35.0139	64.6608
90	23.4539	44.0601	38.8939	77.3409
91	24.4507	49.8951	42.5725	93.765
92	25.3007	54.0532	45.8127	108.616
93	26.0123	57.6394	48.3028	124.271
94	26.5048	61.9773	49.8977	134.173
95	26.7665	63.0658	49.9526	135.487
96	26.6413	59.2285	47.4619	118.541
97	24.7892	35.8003	43.4092	102.677
98	23.8356	32.0331	39.0103	105.697
99	24.1396	31.371	35.1384	125.087
100	24.6271	30.9362	32.2452	149.385
101	25.165	30.0744	30.8771	166.368
102	25.731	29.3094	31.23	165.28
103	26.3478	28.5866	32.8852	156.262
104	27.0038	28.6881	35.5203	139.983
105	27.696	28.9152	38.7881	124.9
106	28.472	29.0731	42.3547	116.734
107	29.3207	30.0508	46.0982	116.103
108	30.2014	31.8146	49.8527	123.647
109	31.082	34.1077	52.8813	137.142
110	31.9787	37.1694	54.8001	147.059
111	32.7233	39.9213	54.7464	143.627
112	33.3469	42.6107	53.0414	127.478
113	33.8855	45.0961	50.7502	114.369
114	34.3678	48.2311	48.1734	101.809
115	34.5426	49.1597	45.6363	96.9068
116	34.5491	49.2645	42.6538	86.9067
117	34.1058	45.9412	39.8661	81.3791
118	33.461	43.0009	37.5092	76.1614
119	32.5515	39.3504	35.4414	70.7685
120	31.5648	35.8549	33.3932	64.7495
121	30.5456	33.0035	31.4195	61.9607
122	29.7236	33.4851	29.3368	60.0695
123	28.47	29.2679	27.3181	58.1426
124	27.1489	27.1285	25.6874	57.1589
125	25.7488	23.7911	24.0898	57.1985
126	24.4514	20.2747	22.502	60.1576
127	23.0693	18.2936	21.14	63.3711
128	21.8113	16.5956	20.0197	65.0203
129	20.6754	15.7829	19.1783	67.4359
130	19.8201	19.4368	18.6011	69.3899
131	19.003	17.3828	18.3302	70.143
132	18.0262	15.3629	18.2653	70.0686
133	17.0594	12.6576	18.7918	72.8068
134	16.2205	11.8493	19.9062	72.4129
135	15.7358	11.3279	21.3977	73.1995
136	15.4561	12.7481	23.5426	77.0114
137	14.882	12.5673	25.7256	84.9488
138	14.2609	12.511	27.7966	96.5427
139	13.7755	12.0251	29.6811	109.213
140	13.3995	12.1221	30.9255	120.187
141	13.0081	12.1297	31.2256	125.022
142	12.7248	12.0539	30.2303	101.641
143	12.5745	12.2429	28.5816	73.8227
144	12.4714	12.1722	26.3483	50.1343
145	12.4314	11.9706	23.9943	32.9233
146	12.5084	11.6319	21.9409	24.7371
147	12.7157	11.4445	20.4524	20.805
148	13.0202	11.324	19.5852	19.8273
149	13.5465	10.6438	19.1284	20.6196
150	14.1996	10.1862	19.1748	21.2152
151	14.8022	9.99328	20.0252	24.7393
152	15.5917	9.42756	20.9901	32.6272
153	16.5015	9.35247	21.2773	39.1248
154	17.4763	10.3761	20.4496	36.8664
155	18.3201	11.6644	19.0687	30.8385
156	19.2235	12.8582	17.3572	24.5215
157	20.2465	15.7771	15.7347	20.3419
158	21.0994	18.2569	14.4326	17.8688
159	21.7896	21.3217	13.414	16.657
160	22.303	23.6091	12.8177	16.3343
161	22.6862	25.3413	12.6779	16.1811
162	22.8656	26.2548	13.1364	15.7751
163	22.8516	26.2557	13.9665	15.1132
164	22.6427	25.4534	15.1846	14.844
165	22.3154	24.1169	16.7496	14.9445
166	21.8695	22.4293	18.4269	17.4511
167	21.3829	20.8954	19.9482	22.2176
168	20.8394	19.0907	21.0651	26.7906
169	20.2587	17.6644	21.3984	28.2383
170	19.5286	16.0294	20.8568	25.3478
171	18.793	14.4836	19.9511	21.5653
172	18.0942	13.3335	18.5345	16.9739
173	17.4211	11.7362	17.0045	13.4655
174	16.6949	10.8508	15.4271	12.1455
175	15.9805	10.5593	14.1593	11.4914
176	15.2828	9.92147	13.0706	11.636
177	14.5274	9.49862	12.2559	11.998
178	13.7992	9.40492	11.8428	11.9312
179	13.0955	9.18468	11.7728	11.4152
180	12.5172	8.97851	12.1477	10.1327
181	12.141	9.57922	13.4618	12.1318
182	11.8646	11.1424	14.8151	22.6131
183	11.2949	11.4216	15.2293	28.4049
184	10.7113	11.1202	14.7798	27.7438
185	10.2453	10.7161	14.0557	24.7126
186	9.87842	10.6065	13.1128	22.2571
187	9.50126	10.9137	12.1307	19.9223
188	9.12549	11.6518	11.1406	19.1368
189	8.77973	11.6706	10.2423	17.5227
190	8.48332	11.6553	9.47646	17.0034
191	8.24825	11.6771	8.86945	16.7595
192	8.01635	11.8775	8.3829	16.7576
193	7.84005	11.9438	7.94853	16.3236
194	7.70816	12.161	7.7432	15.8692
195	7.68005	12.4879	7.66611	15.1663
196	7.77538	12.7891	7.73353	14.2265
197	8.06866	13.6669	8.07683	13.497
198	9.09625	20.1235	9.28744	13.9075
199	11.3158	53.2499	11.4823	26.2688
200	13.8546	141.125	13.6718	59.6229

## Sheet: Fig 1p
Figure1p	OregonR ovary volumes
Fly	Sex	Genotype	Left ovary volume	Right ovary volume
OR_Virgin_F_01	Female	Oregon R	0.161857	0.23145
OR_Virgin_F_02	Female	Oregon R	0.146052	0.123604
OR_Virgin_F_03	Female	Oregon R	0.217298	0.146503
OR_Virgin_F_04	Female	Oregon R	0.151	0.198632
OR_Virgin_F_05	Female	Oregon R	0.117118	0.14587
OR_Virgin_F_06	Female	Oregon R	0.12017	0.126616
OR_Virgin_F_07	Female	Oregon R	0.138836	0.135076
OR_Virgin_F_08	Female	Oregon R	0.0934177	0.19704
OR_Virgin_F_09	Female	Oregon R	0.187071	0.14053
OR_Virgin_F_10	Female	Oregon R	0.143456	0.223457
OR_Virgin_F_11	Female	Oregon R	0.168526	0.118051
OR_Virgin_F_12	Female	Oregon R	0.11386	0.151597
OR_Virgin_F_13	Female	Oregon R	0.104806	0.198721
OR_Virgin_F_14	Female	Oregon R	0.151817	0.195635
OR_Virgin_F_15	Female	Oregon R	0.0969598	0.171626
OR_Virgin_F_16	Female	Oregon R	0.0467687	0.0845812
OR_Virgin_F_17	Female	Oregon R	0.0768176	0.151784
OR_Virgin_F_18	Female	Oregon R	0.152629	0.191748
OR_Virgin_F_19	Female	Oregon R	0.0806031	0.0904317
OR_Virgin_F_20	Female	Oregon R	0.150593	0.116633
OR_Virgin_F_21	Female	Oregon R	0.166904	0.133732
OR_Virgin_F_22	Female	Oregon R	0.174021	0.182344
OR_Virgin_F_23	Female	Oregon R	0.233888	0.141716
OR_Virgin_F_24	Female	Oregon R	0.166831	0.227143
OR_Virgin_F_25	Female	Oregon R	0.0641696	0.0748145
OR_Virgin_F_26	Female	Oregon R	0.188735	0.144412
OR_Virgin_F_27	Female	Oregon R	0.224572	0.171305
OR_Virgin_F_28	Female	Oregon R	0.182248	0.169647
OR_Virgin_F_29	Female	Oregon R	0.118714	0.182118
OR_Virgin_F_30	Female	Oregon R	0.113557	0.0964659
OR_Virgin_F_31	Female	Oregon R	0.187245	0.207259
OR_Virgin_F_32	Female	Oregon R	0.147901	0.186177
OR_Virgin_F_33	Female	Oregon R	0.0451063	0.0883894
OR_Virgin_F_34	Female	Oregon R	0.152951	0.227087
OR_Virgin_F_35	Female	Oregon R	0.062216	0.12044
OR_Virgin_F_36	Female	Oregon R	0.130282	0.198036
OR_Virgin_F_37	Female	Oregon R	0.137704	0.166439
OR_Virgin_F_38	Female	Oregon R	0.132867	0.134564
OR_Virgin_F_39	Female	Oregon R	0.113617	0.19549
OR_Virgin_F_40	Female	Oregon R	0.127363	0.16061
OR_Virgin_F_41	Female	Oregon R	0.101941	0.140021
OR_Virgin_F_42	Female	Oregon R	0.15788	0.191742
OR_Virgin_F_43	Female	Oregon R	0.0925141	0.234161
OR_Virgin_F_44	Female	Oregon R	0.16469	0.181205
V1	Female	Oregon R	0.0987076	0.184201
V10	Female	Oregon R	0.0887368	0.10429
V1A	Female	Oregon R	0.0172107	0.150331
V1B	Female	Oregon R	0.0525588	0.061666
V1C	Female	Oregon R	0.0378533	0.0266266
V1D	Female	Oregon R	0.0501561	0.0861226
V1E	Female	Oregon R	0.0372975	0.037429
V2	Female	Oregon R	0.109744	0.0956556
V2A	Female	Oregon R	0.0493261	0.108691
V2B	Female	Oregon R	0.0784956	0.0744431
V2C	Female	Oregon R	0.0583765	0.0642624
V2D	Female	Oregon R	0.0304615	0.0785368
V2E	Female	Oregon R	0.0837873	0.0576231
V3	Female	Oregon R	0.0652691	0.126447
V4	Female	Oregon R	0.130754	0.145846
V5	Female	Oregon R	0.0891125	0.0550419
V6	Female	Oregon R	0.110138	0.0912444
V7	Female	Oregon R	0.0476751	0.0871272
V8	Female	Oregon R	0.122548	0.0933177
V9	Female	Oregon R	0.0583087	0.0833016

## Sheet: Fig 1q
Figure 1q	Crop duct asymmetry scores
Females		Males		Directions wrt original image without left right correction, from the perspective of the image rather than the fly
Fly name	Direction	Fly name	Direction
Virgin_16	Forward	Male_32	Right
Virgin_20	Right	Male_39	Forward
Virgin_25	Forward	All other 42 flies	Left
Virgin_30	Right
Virgin_32	Forward
Virgin_39	Right
Virgin_43	Right
Virgin_44	Right
All other 36 flies	Left
Female percentages		Male percentage
Left	81.8182	Left	95.4545
Right	11.3636	Right	2.27273
Forward	6.81818	Forward	2.27273

## Sheet: Fig 1r
Figure 1r	Crop duct configuration scores
Fly	Crop duct shape		Key
M1	Y		Y	S-shape goes from one side of gut to other side of gut to enter crop in middle
M2	Y		S	Straight - goes diagonally from one side of gut straight to enter crop in middle
M3	S		N	Doesn't cross gut, stays on one side throughout.
M4	N
M5	Y		Totals
M6	S			Male	Female	Male %	Female %			Male %	Female %
M7	Y		Y	15	16	34.8837	37.2093		Cross the gut	90.6977	79.0698
M8	S		S	24	18	55.814	41.8605		Stay on one side	4.65116	6.97674
M9	S		N	2	3	4.65116	6.97674		Inverted	4.65116	13.9535
M10	S		Inverted	2	6	4.65116	13.9535
M11	S		Total	43	43
M12	S
M13	Y
M15	S
M16	S
M17	Y
M18	S
M19	Y
M20	Y
M21	N
M22	S
M23	Y
M24	S
M25	S
M26	S
M27	S
M28	Y
M29	S
M30	Y
M31	Y
M32	Inverted Y
M33	S
M34	Y
M35	Y
M36	Y
M37	S
M38	S
M39	Inverted
M40	S
M41	S
M42	S
M43	S
M44	S
V1	Y
V2	Y
V3	Y
V4	Y
V5	N
V6	Y
V7	Y
V8	N
V9	S
V10	Y
V11	Y
V12	Y
V13	S
V14	Y
V15	S
V16	S
V17	Y
V18	S
V20	Inverted
V21	Y
V22	S
V23	S
V24	S
V25	N
V26	Y
V27	S
V28	S
V29	S
V30	Inverted
V31	Y
V32	Inverted Y
V33	S
V34	S
V35	Y
V36	Y
V37	S
V38	S
V39	Inverted N
V40	S
V41	S
V42	S
V43	Inverted Y
V44	Inverted S
