# Supplementary material for: The sex of organ geometry
Source: Nature. 2024 May 29;630(8016):392–400. doi: 10.1038/s41586-024-07463-4 (PMC11168936; doi:10.1038/s41586-024-07463-4)
Supplement: Supplementary file 8 — Source Data Fig. 2 [file 41586_2024_7463_MOESM8_ESM.xlsx]

## Sheet: Fig 2b
Figure 2b	Gut curvature tracheation correlation in female
Curvature	Intensity
1.50635	27.4423
1.72924	21.0244
1.97221	16.4855
2.02748	13.6866
1.97145	13.2426
1.9276	13.2954
1.95554	15.0171
2.03968	18.6682
2.1935	24.3728
2.43689	28.8778
2.81988	29.3405
3.34967	28.1264
3.89223	28.6616
4.16819	27.9793
4.16006	24.8259
4.09226	25.7836
4.09301	28.2361
4.07819	28.2418
4.0454	27.8088
4.12597	33.6796
4.42122	38.5959
4.81458	39.8065
5.14229	41.0292
5.35027	39.5602
5.52492	39.9002
5.85511	42.2468
6.20532	41.6532
6.42073	38.4945
6.39004	37.5841
6.24252	41.8463
6.08238	44.8041
5.84822	43.6618
5.47661	42.8296
5.25681	43.0389
5.25874	46.2247
5.37813	49.1412
5.46379	43.462
5.42837	40.6998
5.33277	41.5607
5.31272	40.6833
5.4579	37.5741
5.68876	39.3768
5.83295	41.7406
5.91527	45.1042
6.01533	44.9112
6.24761	41.1144
6.70138	42.1349
7.2743	43.5238
7.73165	49.923
8.0039	55.9386
8.23977	53.9977
8.50306	58.9568
8.91179	62.7162
9.44932	68.1959
10.0929	67.0526
10.8098	64.2643
11.28	62.8002
11.5645	60.7555
12.1463	64.7571
12.9865	63.2273
13.3687	59.3536
12.6557	54.5582
11.3685	52.8974
10.2333	56.5805
9.54878	60.8713
9.08861	59.1447
8.52986	60.7789
7.73605	60.9155
7.04633	52.08
6.61429	48.2742
6.39807	48.8042
6.39267	49.7007
6.50066	44.8123
6.56215	41.6167
6.48405	40.4867
6.18992	44.0687
5.82158	48.7356
5.46974	46.6105
5.14169	40.9499
4.97973	41.4757
4.84732	38.2302
4.80669	35.133
4.90288	34.6998
5.07589	34.3185
5.15646	32.6149
5.12791	33.6733
5.01882	33.8458
4.79853	35.8366
4.48715	33.297
4.09015	32.4102
3.7118	33.9964
3.37264	35.0135
3.04797	36.6969
2.8542	37.6107
2.84514	38.5834
3.05727	43.2488
3.3736	41.194
3.68597	38.6555

## Sheet: Fig 2f
Figure 2f	trh TS > Bax normalised curvature MDS coordinates
Fly	Sex	Genotype	x	y	z
Vtrhw1118_34	Female	trh TS > Ctrl	-0.313478	-0.391656	-0.0795683
Vtrhw1118_35	Female	trh TS > Ctrl	-0.390215	-0.12737	0.22403
Vtrhw1118_36	Female	trh TS > Ctrl	-0.310432	-0.249022	0.226397
Vtrhw1118_37	Female	trh TS > Ctrl	-0.076281	0.0310724	0.331145
Vtrhw1118_38	Female	trh TS > Ctrl	-0.203036	-0.0951386	0.15224
Vtrhw1118_40	Female	trh TS > Ctrl	-0.409128	-0.438288	0.0800486
Vtrhw1118_42	Female	trh TS > Ctrl	-0.149348	-0.182048	-0.33614
Vtrhw1118_46	Female	trh TS > Ctrl	-0.373768	0.0819236	-0.229412
Vtrhw1118control_11	Female	trh TS > Ctrl	-0.0608958	-0.217076	0.0249189
Vtrhw1118control_12	Female	trh TS > Ctrl	-0.126473	-0.200903	0.0955663
Vtrhw1118control_20	Female	trh TS > Ctrl	-0.4812	-0.107599	0.216794
Vtrhw1118control_21	Female	trh TS > Ctrl	-0.121644	0.125558	0.251453
Vtrhw1118control_23	Female	trh TS > Ctrl	-0.164288	0.116928	0.209667
Vtrhw1118control_24	Female	trh TS > Ctrl	-0.403723	-0.0604181	0.132127
Mtrhw1118_39	Male	trh TS > Ctrl	-0.051269	0.0801291	-0.12215
Mtrhw1118_43	Male	trh TS > Ctrl	-0.0188375	0.102503	-0.0581137
Mtrhw1118_44	Male	trh TS > Ctrl	-0.0332675	0.0640515	-0.195368
Mtrhw1118_45	Male	trh TS > Ctrl	0.0352067	-0.00150096	-0.209506
Mtrhw1118control_14	Male	trh TS > Ctrl	0.117476	0.117618	0.0520846
Mtrhw1118control_15	Male	trh TS > Ctrl	0.0697626	-0.055623	0.0364495
Mtrhw1118control_16	Male	trh TS > Ctrl	-0.049336	-0.0324174	-0.0531351
Mtrhw1118control_17	Male	trh TS > Ctrl	0.0266991	0.0237413	-0.0925252
Mtrhw1118control_18	Male	trh TS > Ctrl	-0.112528	0.132146	-0.141021
Mtrhw1118control_19	Male	trh TS > Ctrl	-0.0984617	-0.0516752	-0.140054
Mtrhw1118control_1	Male	trh TS > Ctrl	-0.0528305	0.0632847	-0.0544282
Mtrhw1118control_22	Male	trh TS > Ctrl	-0.109477	0.1292	-0.0666024
Mtrhw1118control_25	Male	trh TS > Ctrl	-0.0841737	0.0196672	-0.0702476
Mtrhw1118control_26	Male	trh TS > Ctrl	0.0303235	0.097591	-0.0722589
Mtrhw1118control_27	Male	trh TS > Ctrl	-0.0569753	0.00183368	-0.0491003
Mtrhw1118control_28	Male	trh TS > Ctrl	-0.15265	0.102816	-0.2508
Mtrhw1118control_29	Male	trh TS > Ctrl	-0.0109737	0.0946	0.0171428
Mtrhw1118control_2	Male	trh TS > Ctrl	-0.00644063	0.10178	-0.15594
Mtrhw1118control_30	Male	trh TS > Ctrl	0.0724805	-0.025396	0.0492627
Mtrhw1118control_31	Male	trh TS > Ctrl	-0.0331477	0.145032	-0.0702101
Mtrhw1118control_32	Male	trh TS > Ctrl	-0.0503924	-0.0314595	-0.134737
Mtrhw1118control_33	Male	trh TS > Ctrl	0.0179296	0.00803979	-0.114938
Mtrhw1118control_3	Male	trh TS > Ctrl	-0.107978	0.118357	-0.161172
Mtrhw1118control_4	Male	trh TS > Ctrl	-0.0114959	-0.0734258	-0.155058
Mtrhw1118control_5	Male	trh TS > Ctrl	-0.013831	0.124193	-0.120604
Mtrhw1118control_6	Male	trh TS > Ctrl	0.140449	-0.115292	0.050557
Mtrhw1118control_7	Male	trh TS > Ctrl	0.0442678	0.156029	0.107424
Mtrhw1118control_8	Male	trh TS > Ctrl	0.0164144	0.0867411	-0.110789
Mtrhw1118control_9	Male	trh TS > Ctrl	-0.0503695	-0.0660238	0.0878885
V211104_trhbaxTS_f2	Female	trh TS > Bax	-0.309059	-0.140687	0.0816816
V211104_trhbaxTS_f3	Female	trh TS > Bax	0.0955791	-0.0639726	0.0782206
V211104_trhbaxTS_f4	Female	trh TS > Bax	0.184538	0.0316679	0.0655464
V211104_trhbaxTS_f6	Female	trh TS > Bax	0.179097	-0.0316166	-0.0756148
V211104_trhbaxTS_f7	Female	trh TS > Bax	0.0623034	0.175094	0.188193
V211104_trhbaxTS_f8	Female	trh TS > Bax	0.00310047	0.0165625	0.123287
V211104_trhbaxTS_f9	Female	trh TS > Bax	0.0945537	0.0919628	-0.0988483
V211105_trhbaxTS_f10	Female	trh TS > Bax	-0.342651	-0.209712	-0.270557
V211105_trhbaxTS_f11	Female	trh TS > Bax	-0.086151	-0.134378	0.104366
V211105_trhbaxTS_f12	Female	trh TS > Bax	0.245586	0.198081	-0.0398074
V211105_trhbaxTS_f13	Female	trh TS > Bax	-0.260159	0.0380262	-0.0040485
V211105_trhbaxTS_f14	Female	trh TS > Bax	0.185664	-0.0309419	-0.13727
V211105_trhbaxTS_f15	Female	trh TS > Bax	0.043859	0.172493	0.0273948
V211105_trhbaxTS_f16	Female	trh TS > Bax	0.354024	0.113514	-0.0228366
V211108_trhbaxTS_f17	Female	trh TS > Bax	0.268939	-0.00255182	0.00242754
V211108_trhbaxTS_f18	Female	trh TS > Bax	0.0213256	0.0280915	0.0325656
V211108_trhbaxTS_f19	Female	trh TS > Bax	0.0489016	-0.180976	0.0467966
V211108_trhbaxTS_f20	Female	trh TS > Bax	-0.285827	-0.0830773	-0.0380133
V211108_trhbaxTS_f21	Female	trh TS > Bax	0.12219	0.00934208	-0.0170333
V211108_trhbaxTS_f22	Female	trh TS > Bax	-0.315502	-0.192506	0.122475
V211108_trhbaxTS_f23	Female	trh TS > Bax	-0.341053	-0.234542	-0.116533
V211108_trhbaxTS_f24	Female	trh TS > Bax	-0.00166273	-0.129855	-0.0572638
V211108_trhbaxTS_f25	Female	trh TS > Bax	0.142043	0.0559451	-0.214457
VtrhbaxTS_11_B	Female	trh TS > Bax	-0.37654	0.283347	0.132667
VtrhbaxTS_13_B	Female	trh TS > Bax	-0.0533467	-0.0743691	0.126169
VtrhbaxTS_14_B	Female	trh TS > Bax	0.18259	0.119576	0.179267
VtrhbaxTS_15_B	Female	trh TS > Bax	0.017928	0.00428827	0.0238569
VtrhbaxTS_16_B	Female	trh TS > Bax	-0.0130016	-0.115839	0.136243
VtrhbaxTS_17_B	Female	trh TS > Bax	0.238753	0.0309157	0.0836816
VtrhbaxTS_18_B	Female	trh TS > Bax	0.250031	-0.0406564	0.0795144
VtrhbaxTS_1	Female	trh TS > Bax	0.32996	0.0627018	-0.02815
VtrhbaxTS_20_C	Female	trh TS > Bax	-0.0703447	-0.217694	-0.166059
VtrhbaxTS_21_C	Female	trh TS > Bax	0.373947	0.0786563	0.0524928
VtrhbaxTS_22_C	Female	trh TS > Bax	0.10957	-0.0684953	0.165408
VtrhbaxTS_2	Female	trh TS > Bax	-0.275634	0.130471	0.106386
VtrhbaxTS_3	Female	trh TS > Bax	-0.214582	-0.290448	-0.0540998
VtrhbaxTS_4	Female	trh TS > Bax	0.131485	0.157657	-0.179358
VtrhbaxTS_5	Female	trh TS > Bax	-0.064517	0.128173	0.0233359
VtrhbaxTS_7	Female	trh TS > Bax	-0.0749334	-0.118266	0.229295
VtrhbaxTS_8_B	Female	trh TS > Bax	-0.0464466	-0.146567	-0.0279883
M211104_trhbaxTS_m10	Male	trh TS > Bax	0.194838	-0.120934	0.0630532
M211104_trhbaxTS_m11	Male	trh TS > Bax	0.304974	0.0452071	0.0277568
M211104_trhbaxTS_m1	Male	trh TS > Bax	0.0890985	-0.0140737	0.0830153
M211104_trhbaxTS_m2	Male	trh TS > Bax	0.0676881	0.0358735	0.0688868
M211104_trhbaxTS_m3	Male	trh TS > Bax	0.121005	0.0510866	0.0457132
M211104_trhbaxTS_m4	Male	trh TS > Bax	-0.164755	0.0351229	-0.19048
M211104_trhbaxTS_m5	Male	trh TS > Bax	-0.0404768	0.0923364	0.074503
M211104_trhbaxTS_m6	Male	trh TS > Bax	0.136892	0.0260234	-0.00657818
M211104_trhbaxTS_m7	Male	trh TS > Bax	0.244168	0.00809751	0.0483467
M211104_trhbaxTS_m8	Male	trh TS > Bax	-0.0655732	-0.028606	-0.0184849
M211104_trhbaxTS_m9	Male	trh TS > Bax	0.110133	0.0364027	0.168921
M211105_trhbaxTS_m13	Male	trh TS > Bax	0.0558312	0.0420136	-0.0163402
M211105_trhbaxTS_m14	Male	trh TS > Bax	0.138596	0.0288085	-0.084753
M211105_trhbaxTS_m15	Male	trh TS > Bax	0.332365	0.0437519	0.144516
M211105_trhbaxTS_m16	Male	trh TS > Bax	-0.0813266	0.0963401	-0.111023
M211105_trhbaxTS_m17	Male	trh TS > Bax	0.0754266	0.0602845	-0.0791513
M211105_trhbaxTS_m18	Male	trh TS > Bax	0.0537915	0.0317382	0.0110347
M211105_trhbaxTS_m19	Male	trh TS > Bax	0.172398	0.133024	-0.0743348
M211105_trhbaxTS_m20	Male	trh TS > Bax	0.484375	0.0993794	0.0902169
M211105_trhbaxTS_m21	Male	trh TS > Bax	0.149464	0.0485031	-0.0467527
M211105_trhbaxTS_m22	Male	trh TS > Bax	0.104829	0.0190154	0.110222
M211108_trhbaxTS_m23	Male	trh TS > Bax	0.0280036	-0.0565819	0.071489
M211108_trhbaxTS_m24	Male	trh TS > Bax	0.297758	0.0489916	0.0188271
M211108_trhbaxTS_m25	Male	trh TS > Bax	0.0865795	-0.00565362	0.201102
M211108_trhbaxTS_m26	Male	trh TS > Bax	0.0738944	0.0958377	0.0242637
M211108_trhbaxTS_m27	Male	trh TS > Bax	0.199758	0.0395564	0.0462864
M211108_trhbaxTS_m28	Male	trh TS > Bax	-0.187889	-0.0278559	-0.128343
M211108_trhbaxTS_m29	Male	trh TS > Bax	0.120343	0.0458669	0.0261251
MtrhbaxTS_10_B	Male	trh TS > Bax	0.121144	-0.0510161	-0.0184091
MtrhbaxTS_19_C	Male	trh TS > Bax	0.189286	0.0822096	-0.00053676
MtrhbaxTS_23_C	Male	trh TS > Bax	-0.12394	0.0927416	-0.0744965
MtrhbaxTS_24_D	Male	trh TS > Bax	-0.0441129	0.00103459	-0.141773
MtrhbaxTS_27	Male	trh TS > Bax	0.125844	-0.0236554	0.00130063
MtrhbaxTS_6	Male	trh TS > Bax	0.040261	-0.0463647	-0.125957
MtrhbaxTS_9_B	Male	trh TS > Bax	0.152107	0.0135769	0.0271849

## Sheet: Fig 2g
Figure 2g	trh TS > Bax Average normalised curvature along gut length
	Male Control		Male Test		Female Control		Female Test
Position along gut Length	Mean normalised curvature	Variance	Mean normalised curvature	Variance	Mean normalised curvature	Variance	Mean normalised curvature	Variance
1	7.92492	5.68887	5.43393	10.065	15.3372	66.9922	7.12526	20.2363
2	7.95554	5.44843	5.43854	8.86228	13.7228	32.76	7.60801	23.1901
3	8.06927	5.31493	5.46563	8.07033	12.3148	18.2911	7.90707	26.6353
4	8.25104	5.10305	5.53622	7.66843	11.8002	16.4848	7.99503	27.613
5	8.43376	5.15273	5.79487	7.77647	12.103	17.1935	8.01827	27.3604
6	8.67689	4.98967	6.07251	8.19202	12.8135	19.3659	7.99617	26.5615
7	8.9264	4.77362	6.3466	8.31854	13.7304	22.2833	7.94649	25.2432
8	9.18976	4.91657	6.55761	8.35687	14.5992	24.6202	7.88652	23.5218
9	9.44013	4.69208	6.85816	8.90656	15.5646	29.3977	7.84935	22.1438
10	9.73419	4.8119	7.22211	9.80816	16.6685	37.2014	7.77799	20.4143
11	10.0574	4.7476	7.49188	9.92327	17.5953	43.3397	7.69731	19.5687
12	10.4902	4.63989	7.59741	10.3523	18.4199	48.5478	7.64497	18.7251
13	10.7747	4.30014	7.86267	10.983	18.8431	47.1486	7.65919	18.3468
14	11.0512	4.29778	8.19334	12.0932	18.3636	34.6006	7.77747	18.623
15	11.4138	4.53307	8.44636	12.1125	16.0029	19.6661	7.87501	19.1685
16	11.8595	4.28552	8.74521	13.0106	14.8587	28.4038	8.01343	20.5137
17	12.2567	4.602	9.07002	14.1376	15.3863	31.2892	8.15775	22.4528
18	12.4752	4.51634	9.29984	15.2938	16.4031	30.4089	8.35982	24.7937
19	12.7256	4.50976	9.63501	15.504	17.7632	27.882	8.57615	26.483
20	12.9908	4.68702	9.9321	17.0101	19.2337	26.7139	8.7932	28.4016
21	13.3121	4.76549	10.2901	17.929	20.669	22.8268	9.00258	30.28
22	13.6397	5.30736	10.1454	15.5186	22.0663	20.2026	9.20282	32.3373
23	14.0606	5.03291	9.73192	11.773	23.3922	19.4181	9.52404	35.1121
24	14.44	5.25791	9.46991	11.0916	24.7363	19.4965	9.79032	37.9597
25	14.7731	5.34201	9.82241	12.1699	25.872	20.5059	10.0465	40.7756
26	15.0541	5.40586	10.1173	13.35	26.8335	22.0447	10.3165	44.9289
27	15.4437	5.5814	10.4517	13.7725	27.1897	21.1574	10.6566	49.9223
28	15.8642	5.68129	10.6816	14.8635	27.1284	20.7587	11.0251	54.3208
29	16.1761	6.04572	10.9438	15.6043	26.1916	17.4651	11.2923	57.5258
30	16.4255	6.17596	11.2749	16.0344	24.914	13.2764	11.4457	59.6691
31	16.5929	6.26983	11.5448	16.3654	23.299	10.4113	11.5115	60.22
32	16.7406	6.15945	11.7646	16.6304	21.4056	7.10183	11.4135	56.6662
33	16.864	6.3357	11.6733	14.9879	19.5086	7.09379	11.113	45.5809
34	16.9539	6.50598	10.9087	9.5103	17.6183	7.14205	10.6115	31.0331
35	16.9799	6.49264	10.4338	8.30295	15.7958	9.66647	10.1	23.1964
36	16.9518	6.49814	10.4175	8.33809	13.9027	10.7417	9.93918	22.0751
37	16.799	6.21485	10.6506	8.8497	12.5114	11.2368	9.94512	22.3614
38	16.5565	5.8331	10.8623	9.20289	11.3809	12.314	10.0251	23.3401
39	16.278	5.33668	11.1784	9.97258	10.4539	11.9805	10.1571	23.8736
40	15.875	4.8246	11.4881	10.489	9.91632	11.9242	10.3455	24.9625
41	15.4532	4.34786	11.6076	10.9836	9.60434	11.8661	10.5578	26.5263
42	15.0099	3.77584	11.7353	11.4095	9.62575	12.1317	10.7605	27.7185
43	14.4887	3.24571	12.2013	11.8793	10.04	12.9954	10.9934	28.9743
44	14.0547	2.95404	12.5623	12.9954	10.8487	15.3328	11.2498	31.2449
45	13.5321	2.85925	12.9018	13.6115	11.7546	18.7567	11.5182	32.8761
46	13.1055	2.58143	13.2835	14.8095	12.8515	20.967	11.7219	34.0485
47	12.6474	2.70159	13.4023	15.1952	13.8433	22.008	11.8904	35.2714
48	12.2654	2.629	13.5228	15.7671	15.3067	25.5324	12.0058	35.653
49	11.8703	2.78327	14.0527	16.8058	16.9426	32.4395	12.0791	35.4241
50	11.5375	2.91233	14.4938	18.336	18.6375	38.9364	12.0202	31.3394
51	11.1596	3.19096	14.7828	19.3606	20.9809	56.7848	11.5461	20.2534
52	10.9564	3.07857	14.9517	20.0358	23.1374	68.7776	11.5004	20.4095
53	10.7366	3.3582	15.1382	20.6738	25.4438	86.2484	11.6458	21.3137
54	10.5145	3.60706	15.5102	21.0345	27.5807	103.944	11.9478	22.4217
55	10.3865	3.76839	15.8186	22.181	29.3554	133.908	12.3771	24.457
56	10.3035	3.95998	16.112	22.4108	31.03	154.675	12.849	26.9972
57	10.2292	4.07623	16.2486	22.2716	32.3027	170.618	13.0501	28.0347
58	10.2352	4.13325	15.9584	20.3376	33.2377	186.429	13.1967	27.943
59	10.26	4.16032	14.8247	16.2823	33.1136	177.489	13.4173	28.3136
60	10.2947	4.18528	13.8332	15.5209	31.5677	141.172	13.7286	30.3405
61	10.3594	4.17532	13.7662	16.0026	29.3828	102.861	14.0869	33.0884
62	10.4595	4.17209	14.1389	16.6048	27.2237	87.1921	14.5258	36.1979
63	10.5727	4.14516	14.4922	17.268	24.6548	68.8436	14.8483	39.3211
64	10.7238	4.07282	14.798	17.3192	22.573	62.6887	15.3164	45.3119
65	10.8638	3.88686	15.1696	18.0994	21.3301	59.5244	15.8961	51.253
66	11.0564	3.76668	15.4547	19.0932	20.5763	61.558	16.3774	56.5523
67	11.1996	3.8033	15.7048	19.3076	20.4741	61.4298	16.6901	61.2302
68	11.4207	3.83267	16.0463	19.454	20.9899	62.5447	17.0434	66.2876
69	11.6691	3.65678	16.2916	20.2144	21.7706	61.5943	17.4604	73.6756
70	11.9463	3.34215	16.5015	21.1469	22.7925	60.3463	17.8493	81.4871
71	12.159	3.19004	16.6897	21.408	24.186	59.3871	18.0639	85.1302
72	12.2902	3.07936	16.8612	22.402	25.5063	59.5939	18.2382	88.4695
73	12.5303	2.90063	17.1026	24.6	26.8238	60.9295	18.3493	91.9301
74	12.8779	2.63631	17.7998	26.4873	28.067	64.0448	18.4991	96.3394
75	13.2477	2.41081	18.2181	28.5531	29.4109	65.7742	18.655	100.422
76	13.6175	2.18615	18.6894	30.1334	31.007	71.7446	18.7713	103.991
77	13.9207	2.40217	19.0711	32.0802	32.6531	79.8857	18.8278	106.169
78	14.3333	2.46104	19.4799	34.915	34.1447	87.3135	18.8949	108.328
79	14.8611	2.42313	19.7705	36.6295	35.3528	96.5327	18.8993	109.488
80	15.2875	2.43864	19.9716	37.6402	35.9596	107.612	18.8589	108.562
81	15.6071	2.46568	20.2147	38.6637	37.3139	109.485	18.7554	107.33
82	16.0062	2.5387	20.5327	40.821	38.6359	104.625	18.5427	105.26
83	16.5726	2.77072	20.9674	43.1654	38.2837	69.088	18.0676	100.703
84	17.2457	3.65927	21.3757	46.1505	39.3297	68.3367	17.5686	95.7127
85	17.6724	4.81051	21.713	48.7383	40.8792	69.8433	16.9226	88.4047
86	18.228	5.26097	21.8315	49.6176	42.7339	76.9105	15.5305	74.446
87	18.6573	5.38239	21.951	50.223	44.9251	91.183	14.1802	63.9192
88	19.0715	6.17329	22.1107	51.1056	47.4185	108.79	13.3828	61.0082
89	19.5471	7.38971	22.2678	51.9618	49.32	123.982	12.8634	58.6377
90	20.0307	8.08708	22.3938	52.4603	50.6967	133.323	12.5803	58.2079
91	20.5924	9.60775	22.4929	53.0276	50.7838	140.01	12.4627	58.0906
92	21.0689	10.9087	22.504	53.3437	52.0577	147.767	12.511	58.5037
93	21.3229	12.1253	22.5074	53.4973	52.4927	145.694	12.6293	59.1375
94	21.6487	12.7778	22.4951	53.713	52.3259	141.593	12.8029	59.3993
95	21.9087	13.4211	22.4759	53.644	50.7019	126.748	13.0042	59.5664
96	22.0533	13.7327	22.4388	53.5936	48.8561	118.279	13.2614	60.8502
97	22.1313	13.7118	22.3752	53.5564	46.795	107.511	13.6855	61.8864
98	22.028	12.6859	22.3019	53.4629	44.0312	90.1491	14.1075	63.3492
99	21.3915	9.87731	22.2071	53.5595	40.9629	64.8161	14.6774	64.596
100	19.7243	8.44843	22.1229	53.2184	38.4315	44.4458	15.1243	66.5159
101	17.9739	14.2503	22.0305	53.0683	35.7718	34.012	15.6158	67.7023
102	17.4766	18.0271	21.9151	52.9276	33.0537	23.2167	16.2031	68.7901
103	17.6436	17.9062	21.8143	52.8734	30.0913	15.838	17.4137	72.5541
104	17.9277	17.2442	21.7205	53.1152	28.3043	10.9625	18.797	81.3665
105	18.3803	16.5438	21.6406	53.0481	26.6678	7.91133	19.4811	86.6245
106	18.8122	16.302	21.5173	52.6832	25.1626	7.17171	20.1298	93.5125
107	19.4305	15.7537	21.3579	52.4913	23.6937	7.05368	20.8742	100.501
108	20.2197	14.921	21.1785	52.4835	22.3879	7.8922	22.7169	123.636
109	20.8227	13.3179	21.0204	52.2391	21.3662	9.72817	24.392	144.079
110	21.7154	13.9191	20.9144	52.1593	20.6728	10.3296	25.209	157.948
111	22.4323	14.6308	20.8123	52.1884	20.118	11.1985	25.8205	166.066
112	23.1799	13.8057	20.6999	52.092	20.0625	15.469	26.677	176.239
113	24.1496	14.6903	20.6045	51.983	19.7424	18.4312	27.3957	187.802
114	24.9815	15.0359	20.4597	51.5914	19.3471	18.7887	27.6013	186.512
115	25.9309	15.3553	20.2825	51.0323	18.84	18.2784	27.036	170.452
116	26.8902	17.1375	20.0767	50.4637	18.388	18.3356	25.6329	145.107
117	28.034	18.9477	19.8856	49.7467	18.1021	19.8007	23.8203	116.407
118	29.0574	21.579	19.6982	49.0581	17.8152	21.4954	21.6442	92.4755
119	29.9355	22.9585	19.518	47.8433	17.6119	24.7839	19.3575	72.49
120	30.5284	24.4578	19.2704	47.0093	17.3787	26.4517	17.5592	64.7655
121	30.8179	25.4484	18.9158	44.1761	17.1414	27.3379	16.3001	61.6949
122	30.7963	25.8509	18.5981	41.7162	16.9661	27.4623	15.4719	60.8767
123	30.5308	25.2676	18.6086	40.618	16.8324	26.9878	15.1426	61.674
124	30.0997	24.4408	19.0828	40.3582	16.7907	26.7168	15.232	63.6981
125	29.4291	23.5474	19.2365	41.4014	16.7932	26.4374	15.3013	64.3306
126	28.5269	21.5887	18.9789	40.6238	16.8939	26.2001	15.5109	64.8169
127	27.7442	19.0755	18.6701	39.2137	17.0949	26.374	15.8334	65.8288
128	26.6946	17.6353	18.438	37.7072	17.8312	27.8602	16.3637	66.2614
129	25.9608	16.326	18.1814	35.8595	18.7729	29.9107	16.9071	67.4386
130	24.8789	15.7854	17.7152	34.2963	20.4708	36.2567	17.6374	69.4215
131	24.1427	15.0471	17.3238	32.6134	22.7982	56.3935	18.3656	73.0862
132	23.1049	12.9764	17.0191	31.3189	25.5163	75.51	19.1571	76.0575
133	22.1436	12.3062	16.8551	29.9928	28.18	116.777	19.7043	80.4549
134	21.4663	11.7429	16.6097	28.9893	29.8315	144.268	20.2628	83.8356
135	20.7753	10.9497	16.293	27.9535	30.3442	154.959	20.6632	86.7231
136	19.9969	9.97798	15.9158	26.3583	29.7733	144.424	21.0482	90.0631
137	19.4623	9.82904	15.5792	25.4349	28.4134	119.487	21.4994	93.5468
138	18.8773	9.35877	15.3444	25.2032	26.6673	89.4226	23.0003	110.122
139	18.38	9.19064	15.1819	24.1622	24.6132	57.5889	24.7586	132.603
140	17.9776	8.55906	14.9169	22.9842	22.373	37.467	26.1492	150.06
141	17.6219	8.63269	14.4975	22.3779	20.3403	23.9946	26.725	157.913
142	17.289	8.79254	14.1407	20.9924	18.4098	18.9209	27.1267	162.794
143	16.8805	8.65968	13.8268	20.3863	16.7388	17.9909	27.2244	163.815
144	16.5968	8.47156	13.5509	19.6248	15.6375	19.7949	26.9266	155.336
145	16.3892	8.4091	13.2538	18.6291	14.5414	21.3431	26.3499	141.973
146	16.1652	8.41822	12.9273	18.0923	13.6165	21.1881	25.6549	126.351
147	15.9902	8.61087	12.5512	17.9304	13.0295	20.7928	24.8948	115.881
148	15.8396	8.68033	12.2887	16.9849	12.8469	20.3811	24.2409	116.64
149	15.7109	8.58517	11.9144	16.8683	13.1232	19.2736	23.2611	100.213
150	15.5978	8.56546	11.639	16.7123	13.7148	18.3908	22.2592	87.1611
151	15.5362	8.58759	11.3976	17.1452	14.7223	18.3591	21.1738	72.7595
152	15.5061	8.52043	11.3368	16.9534	15.8122	18.0724	19.99	60.9001
153	15.5076	8.47154	11.3422	17.1939	17.0137	20.5919	18.9783	50.8796
154	15.5678	8.48573	11.5409	18.2086	18.5086	28.0315	18.1878	46.8798
155	15.6668	7.98985	11.8406	19.5691	19.9163	39.4384	17.5352	44.8298
156	15.8295	8.02364	12.1438	21.4399	21.3686	51.7841	17.1979	43.8492
157	16.1175	7.61327	12.4912	23.9882	22.4115	65.3645	16.5018	40.1125
158	16.4479	7.6762	12.7401	26.0677	23.0474	74.5541	15.4678	35.6532
159	16.9654	7.96371	12.7491	26.4504	23.316	78.6366	14.4921	30.405
160	17.4136	8.2895	12.552	28.3519	23.1419	77.4354	13.7844	25.9922
161	17.9713	9.46476	12.4202	28.7873	22.7431	72.4992	13.1318	23.7712
162	18.4909	11.6102	12.51	29.6782	22.2161	67.1145	12.5843	21.8756
163	18.9231	13.5276	12.9942	35.8393	21.5979	61.7437	12.1526	20.8964
164	19.3097	15.5894	13.3917	41.7638	20.8093	56.6232	12.2445	23.7352
165	19.6081	17.3222	13.607	45.6102	19.9754	50.7383	12.3243	31.8568
166	19.7403	18.4009	13.2526	45.1579	19.1673	45.9491	11.6167	29.065
167	19.7428	18.4399	12.8324	41.9189	18.3267	41.076	10.9844	24.7495
168	19.5518	17.7686	12.4039	39.6061	17.3135	34.1733	10.706	22.6246
169	19.3092	16.9924	12.1961	37.5924	16.2867	29.2308	10.6146	21.2969
170	18.8978	16.0147	11.9365	35.1397	15.1706	25.4963	10.6408	23.3656
171	18.4513	14.4418	11.2394	30.5538	14.2172	23.2137	10.7866	26.3902
172	17.8725	13.1348	10.5359	25.7655	12.9586	17.061	10.8425	29.4212
173	17.3071	11.4693	10.0971	23.3807	11.9959	13.6148	10.7268	30.3679
174	16.6758	10.5929	9.82147	22.013	11.003	10.4568	10.4492	28.7203
175	16.0092	9.19306	9.5203	20.3009	10.1719	8.54925	10.1324	27.3074
176	15.2497	8.01835	9.18382	19.3673	9.38273	6.59028	9.77747	24.8183
177	14.594	7.03779	8.73994	17.2218	8.67842	5.97692	9.49095	22.5622
178	13.673	6.56247	8.36621	15.1648	8.08337	5.59313	9.18514	20.4787
179	12.9184	5.19465	7.97606	13.6118	7.65003	5.43242	8.90818	18.9786
180	12.0758	4.13056	7.6201	12.1181	7.31446	5.23672	8.8477	18.6543
181	11.3188	3.68725	7.43821	12.1548	7.12825	5.53378	8.79942	20.9468
182	10.7135	3.28155	7.26266	11.3832	7.05417	5.65138	8.36741	18.2272
183	10.0824	2.79923	7.01285	10.1777	7.09752	6.13885	7.98939	15.3579
184	9.57572	2.94954	6.68533	9.70802	7.33784	6.86713	7.68948	13.7498
185	8.89312	2.29266	6.38919	8.67137	7.64082	7.58591	7.4395	12.3468
186	8.29721	2.03178	6.13653	8.26775	8.18881	10.3206	7.25469	11.5297
187	7.75986	2.27266	5.9224	7.76216	8.71841	12.6785	7.15962	11.2572
188	7.31446	1.95241	5.71762	7.51443	9.32053	16.2402	7.2709	12.5319
189	6.90651	1.94789	5.47585	6.90287	9.99345	19.6721	7.58213	18.8666
190	6.55158	2.06629	5.2228	6.60487	10.8441	27.2824	7.84712	23.5816
191	6.2926	2.03939	5.00196	6.39548	11.6836	37.4925	7.95125	26.5912
192	5.96747	2.14613	4.84407	6.20216	12.2969	44.5136	7.84935	26.9643
193	5.68875	2.16829	4.70845	6.20046	13.1418	59.3862	7.64682	25.2587
194	5.56062	2.19807	4.60107	6.02024	13.8165	71.1719	7.37418	23.107
195	5.45819	2.49145	4.49024	6.06544	14.2573	79.6515	7.07076	21.0849
196	5.42283	3.25422	4.39791	6.06164	14.512	85.7453	6.87536	20.137
197	5.37951	3.60865	4.5252	6.59258	14.3971	88.3302	6.84037	20.0565
198	5.44781	4.25698	4.90966	8.89351	13.6824	85.7976	6.94155	21.7371
199	5.69926	7.26333	5.39028	12.7325	11.0073	85.533	7.56878	29.0469
200	6.24107	13.1913	5.74226	16.2373	10.186	105.932	8.41934	46.609

## Sheet: Fig 2h_top
Figure 2h (top)	Hand > bnlRNAi no of DSRF-positive nuclei (females)
Fly	Sex	Genotype	No. of DSRF-positive nulcei
VF GDcontrol_1	Female	Hand > Ctrl	72
VF GDcontrol_2	Female	Hand > Ctrl	120
VF GDcontrol_3	Female	Hand > Ctrl	105
VF GDcontrol_4	Female	Hand > Ctrl	90
VF GDcontrol_5	Female	Hand > Ctrl	81
VF GDcontrol_6	Female	Hand > Ctrl	84
VF GDcontrol_7	Female	Hand > Ctrl	97
VF GDcontrol_8	Female	Hand > Ctrl	117
VF GDcontrol_9	Female	Hand > Ctrl	92
VF GDcontrol_10	Female	Hand > Ctrl	98
VF GDcontrol_11	Female	Hand > Ctrl	115
VF GDcontrol_12	Female	Hand > Ctrl	116
VF GDcontrol_13	Female	Hand > Ctrl	161
VF GDcontrol_14	Female	Hand > Ctrl	102
VF GDcontrol_15	Female	Hand > Ctrl	118
VF GDcontrol_16	Female	Hand > Ctrl	91
VF GDcontrol_17	Female	Hand > Ctrl	95
VF GDcontrol_18	Female	Hand > Ctrl	92
VF GDcontrol_19	Female	Hand > Ctrl	89
VF GDcontrol_20	Female	Hand > Ctrl	91
VF GDcontrol_21	Female	Hand > Ctrl	130
VF GDcontrol_22	Female	Hand > Ctrl	107
VF GDcontrol_23	Female	Hand > Ctrl	71
VF GDcontrol_24	Female	Hand > Ctrl	108
VF GDcontrol_25	Female	Hand > Ctrl	88
VF GDcontrol_26	Female	Hand > Ctrl	105
VF GDcontrol_27	Female	Hand > Ctrl	102
VM GDcontrol_1	Male	Hand > Ctrl	34
VM GDcontrol_2	Male	Hand > Ctrl	26
VM GDcontrol_3	Male	Hand > Ctrl	56
VM GDcontrol_4	Male	Hand > Ctrl	62
VM GDcontrol_5	Male	Hand > Ctrl	57
VM GDcontrol_6	Male	Hand > Ctrl	48
VM GDcontrol_7	Male	Hand > Ctrl	36
VM GDcontrol_8	Male	Hand > Ctrl	53
VM GDcontrol_9	Male	Hand > Ctrl	31
VM GDcontrol_10	Male	Hand > Ctrl	39
VM GDcontrol_11	Male	Hand > Ctrl	60
VM GDcontrol_12	Male	Hand > Ctrl	37
VM GDcontrol_13	Male	Hand > Ctrl	16
VM GDcontrol_14	Male	Hand > Ctrl	34
VM GDcontrol_15	Male	Hand > Ctrl	11
VM GDcontrol_16	Male	Hand > Ctrl	22
VM GDcontrol_17	Male	Hand > Ctrl	48
VM GDcontrol_18	Male	Hand > Ctrl	37
VM GDcontrol_19	Male	Hand > Ctrl	34
VM GDcontrol_20	Male	Hand > Ctrl	30
VM GDcontrol_21	Male	Hand > Ctrl	36
VM GDcontrol_22	Male	Hand > Ctrl	26
VM GDcontrol_23	Male	Hand > Ctrl	44
VF bnlRNAi_1	Female	Hand > bnlRNAi	28
VF bnlRNAi_2	Female	Hand > bnlRNAi	18
VF bnlRNAi_3	Female	Hand > bnlRNAi	21
VF bnlRNAi_4	Female	Hand > bnlRNAi	28
VF bnlRNAi_5	Female	Hand > bnlRNAi	20
VF bnlRNAi_6	Female	Hand > bnlRNAi	21
VF bnlRNAi_7	Female	Hand > bnlRNAi	28
VF bnlRNAi_8	Female	Hand > bnlRNAi	231
VF bnlRNAi_9	Female	Hand > bnlRNAi	17
VF bnlRNAi_10	Female	Hand > bnlRNAi	29
VF bnlRNAi_11	Female	Hand > bnlRNAi	15
VF bnlRNAi_12	Female	Hand > bnlRNAi	25
VF bnlRNAi_13	Female	Hand > bnlRNAi	20
VF bnlRNAi_14	Female	Hand > bnlRNAi	9
VF bnlRNAi_15	Female	Hand > bnlRNAi	16
VF bnlRNAi_16	Female	Hand > bnlRNAi	10
VF bnlRNAi_17	Female	Hand > bnlRNAi	9
VF bnlRNAi_18	Female	Hand > bnlRNAi	15
VF bnlRNAi_19	Female	Hand > bnlRNAi	23
VF bnlRNAi_20	Female	Hand > bnlRNAi	4
VF bnlRNAi_21	Female	Hand > bnlRNAi	23
VF bnlRNAi_22	Female	Hand > bnlRNAi	18
VF bnlRNAi_23	Female	Hand > bnlRNAi	11
VF bnlRNAi_24	Female	Hand > bnlRNAi	10
VF bnlRNAi_25	Female	Hand > bnlRNAi	20
VF bnlRNAi_26	Female	Hand > bnlRNAi	24
VF bnlRNAi_27	Female	Hand > bnlRNAi	144
VM bnlRNAi_1	Male	Hand > bnlRNAi	1
VM bnlRNAi_2	Male	Hand > bnlRNAi	8
VM bnlRNAi_3	Male	Hand > bnlRNAi	8
VM bnlRNAi_4	Male	Hand > bnlRNAi	8
VM bnlRNAi_5	Male	Hand > bnlRNAi	2
VM bnlRNAi_6	Male	Hand > bnlRNAi	1
VM bnlRNAi_7	Male	Hand > bnlRNAi	2
VM bnlRNAi_8	Male	Hand > bnlRNAi	8
VM bnlRNAi_9	Male	Hand > bnlRNAi	21
VM bnlRNAi_10	Male	Hand > bnlRNAi	11
VM bnlRNAi_11	Male	Hand > bnlRNAi	5
VM bnlRNAi_12	Male	Hand > bnlRNAi	7
VM bnlRNAi_13	Male	Hand > bnlRNAi	16
VM bnlRNAi_14	Male	Hand > bnlRNAi	12
VM bnlRNAi_15	Male	Hand > bnlRNAi	11
VM bnlRNAi_16	Male	Hand > bnlRNAi	5
VM bnlRNAi_17	Male	Hand > bnlRNAi	11
VM bnlRNAi_18	Male	Hand > bnlRNAi	18
VM bnlRNAi_19	Male	Hand > bnlRNAi	8
VM bnlRNAi_20	Male	Hand > bnlRNAi	3
VM bnlRNAi_21	Male	Hand > bnlRNAi	10
VM bnlRNAi_22	Male	Hand > bnlRNAi	13
VM bnlRNAi_23	Male	Hand > bnlRNAi	5
VM bnlRNAi_24	Male	Hand > bnlRNAi	8
VM bnlRNAi_25	Male	Hand > bnlRNAi	27
VM bnlRNAi_26	Male	Hand > bnlRNAi	9
VM bnlRNAi_27	Male	Hand > bnlRNAi	14
VM bnlRNAi_28	Male	Hand > bnlRNAi	9
VM bnlRNAi_29	Male	Hand > bnlRNAi	9
VM bnlRNAi_30	Male	Hand > bnlRNAi	7

## Sheet: Fig 2h_bottom
Figure 2h (bottom)	Hand > bnlRNAi total tracheal length
Fly	Sex	Genotype	Total tracheal length
VF GDcontrol_1	Female	Hand > Ctrl	172990
VF GDcontrol_2	Female	Hand > Ctrl	182030
VF GDcontrol_3	Female	Hand > Ctrl	44874.7
VF GDcontrol_4	Female	Hand > Ctrl	177066
VF GDcontrol_5	Female	Hand > Ctrl	155583
VF GDcontrol_6	Female	Hand > Ctrl	76657.8
VF GDcontrol_7	Female	Hand > Ctrl	57496
VF GDcontrol_8	Female	Hand > Ctrl	128224
VF GDcontrol_9	Female	Hand > Ctrl	122171
VF GDcontrol_10	Female	Hand > Ctrl	83889.9
VF GDcontrol_11	Female	Hand > Ctrl	81644.9
VF bnlRNAi_2	Female	Hand > bnlRNAi	29527.9
VF bnlRNAi_3	Female	Hand > bnlRNAi	13344.8
VF bnlRNAi_4	Female	Hand > bnlRNAi	11261.9
VF bnlRNAi_5	Female	Hand > bnlRNAi	40212.4
VF bnlRNAi_6	Female	Hand > bnlRNAi	27109.6
VF bnlRNAi_7	Female	Hand > bnlRNAi	41288.5
VF bnlRNAi_8	Female	Hand > bnlRNAi	28022.4
VF bnlRNAi_9	Female	Hand > bnlRNAi	67129.2
VF bnlRNAi_10	Female	Hand > bnlRNAi	128003
VF bnlRNAi_11	Female	Hand > bnlRNAi	78996
VM GDcontrol_1	Male	Hand > Ctrl	90892.3
VM GDcontrol_2	Male	Hand > Ctrl	85442
VM GDcontrol_3	Male	Hand > Ctrl	65995.7
VM GDcontrol_4	Male	Hand > Ctrl	55650.2
VM GDcontrol_5	Male	Hand > Ctrl	82591.2
VM GDcontrol_6	Male	Hand > Ctrl	72920.6
VM GDcontrol_7	Male	Hand > Ctrl	89628.6
VM GDcontrol_8	Male	Hand > Ctrl	75898.7
VM GDcontrol_9	Male	Hand > Ctrl	72378.2
VM GDcontrol_10	Male	Hand > Ctrl	54353.9
VM GDcontrol_11	Male	Hand > Ctrl	65314
VM GDcontrol_12	Male	Hand > Ctrl	69638.2
VM bnlRNAi_1	Male	Hand > bnlRNAi	34743.3
VM bnlRNAi_2	Male	Hand > bnlRNAi	23785.4
VM bnlRNAi_3	Male	Hand > bnlRNAi	24878.8
VM bnlRNAi_4	Male	Hand > bnlRNAi	23015.5
VM bnlRNAi_5	Male	Hand > bnlRNAi	27852.9
VM bnlRNAi_6	Male	Hand > bnlRNAi	27859.6
VM bnlRNAi_7	Male	Hand > bnlRNAi	16889.6
VM bnlRNAi_8	Male	Hand > bnlRNAi	32701
VM bnlRNAi_9	Male	Hand > bnlRNAi	39528.9
VM bnlRNAi_10	Male	Hand > bnlRNAi	23675.1

## Sheet: Fig 2j
Figure 2j	Hand > bnlRNAi normalised curvature MDS coordinates
Fly	Sex	Genotype	x	y	z
V211202_handGDcontrol_f1	Female	Hand > Ctrl	0.273837	0.0888385	0.295606
V211202_handGDcontrol_f2	Female	Hand > Ctrl	0.129654	0.400012	0.288634
V211202_handGDcontrol_f3	Female	Hand > Ctrl	0.156984	0.369147	0.0865617
V211202_handGDcontrol_f4	Female	Hand > Ctrl	0.245491	0.203492	0.195035
V211202_handGDcontrol_f5	Female	Hand > Ctrl	0.33526	0.264975	0.165674
V211202_handGDcontrol_f6	Female	Hand > Ctrl	0.107375	0.252669	-0.162887
V211202_handGDcontrol_f7	Female	Hand > Ctrl	-0.0100837	-0.120621	0.102188
V211202_handGDcontrol_f8	Female	Hand > Ctrl	0.157706	0.360204	0.134043
V211202_handGDcontrol_f9	Female	Hand > Ctrl	0.287448	0.144348	0.247316
V211203_handGDcontrol_f10	Female	Hand > Ctrl	-0.131165	-0.244045	-0.0537209
V211203_handGDcontrol_f11	Female	Hand > Ctrl	-0.088176	-0.268971	-0.0808766
V211203_handGDcontrol_f12	Female	Hand > Ctrl	0.239372	0.245023	0.178178
V211203_handGDcontrol_f13	Female	Hand > Ctrl	0.171358	0.270146	0.12001
V211203_handGDcontrol_f14	Female	Hand > Ctrl	-0.0798321	0.309645	-0.013828
V221111_handGal4w1118control_tube1_f10	Female	Hand > Ctrl	0.23702	-0.0727041	0.0335969
V221111_handGal4w1118control_tube1_f3	Female	Hand > Ctrl	0.424913	0.139781	0.174881
V221111_handGal4w1118control_tube1_f7	Female	Hand > Ctrl	0.148283	0.354286	0.0685802
V221111_handGal4w1118control_tube1_f8	Female	Hand > Ctrl	0.292953	-0.20395	-0.0619583
V221111_handGal4w1118control_tube1_f9	Female	Hand > Ctrl	0.174144	0.270118	0.00607031
V221114_handGal4w1118control_tube2_f1	Female	Hand > Ctrl	0.0555338	0.282521	0.0741058
V221114_handGal4w1118control_tube2_f4	Female	Hand > Ctrl	-0.039013	0.0973875	0.178457
V221114_handGal4w1118control_tube2_f7	Female	Hand > Ctrl	0.383044	0.230624	0.167187
V221114_handGal4w1118control_tube2_f9	Female	Hand > Ctrl	0.277203	0.0233169	0.32587
V221116_handGal4w1118control_tube3_f10	Female	Hand > Ctrl	0.234576	0.24719	-0.184593
V221116_handGal4w1118control_tube3_f3	Female	Hand > Ctrl	0.282315	0.342522	0.203585
V221116_handGal4w1118control_tube3_f4	Female	Hand > Ctrl	0.0225518	0.192789	0.186092
V221116_handGal4w1118control_tube3_f5	Female	Hand > Ctrl	0.183007	0.00308014	0.383946
V221116_handGal4w1118control_tube3_f6	Female	Hand > Ctrl	0.0384227	-0.177937	-0.0879462
V221116_handGal4w1118control_tube3_f9	Female	Hand > Ctrl	0.481091	0.0243761	0.246192
V230418_Handw1118Control_tube1_f13	Female	Hand > Ctrl	0.0734471	0.407989	0.0873887
V230418_Handw1118Control_tube1_f1	Female	Hand > Ctrl	0.159427	0.315782	-0.181282
V230418_Handw1118Control_tube1_f2	Female	Hand > Ctrl	-0.0538801	0.0531502	-0.0575818
V230418_Handw1118Control_tube1_f3	Female	Hand > Ctrl	0.00481605	0.25759	-0.0357668
V230418_Handw1118Control_tube1_f4	Female	Hand > Ctrl	-0.0555064	0.403972	0.0749619
V230418_Handw1118Control_tube1_f5	Female	Hand > Ctrl	0.0330983	0.224621	-0.0441793
V230418_Handw1118Control_tube1_f6	Female	Hand > Ctrl	-0.0497101	0.23503	-0.0651628
V230419_Handw1118GDcontrol_tube2_f2	Female	Hand > Ctrl	-0.0131585	0.34547	-0.102155
V230419_Handw1118GDcontrol_tube2_f3	Female	Hand > Ctrl	-0.0108495	0.271626	-0.0853885
V230419_Handw1118GDcontrol_tube2_f4	Female	Hand > Ctrl	0.0248002	0.374932	-0.0329258
V230419_Handw1118GDcontrol_tube2_f5	Female	Hand > Ctrl	-0.288581	0.027539	0.0518401
M211202_handGDcontrol_m10	Male	Hand > Ctrl	-0.0881338	-0.0503629	0.0516499
M211202_handGDcontrol_m11	Male	Hand > Ctrl	-0.13516	-0.0583342	0.0631003
M211202_handGDcontrol_m1	Male	Hand > Ctrl	-0.108196	0.122603	-0.0235925
M211202_handGDcontrol_m2	Male	Hand > Ctrl	-0.0913285	-0.0734042	0.0472689
M211202_handGDcontrol_m3	Male	Hand > Ctrl	-0.0917487	-0.0243745	0.0728207
M211202_handGDcontrol_m4	Male	Hand > Ctrl	-0.0544715	-0.0192874	0.0714965
M211202_handGDcontrol_m5	Male	Hand > Ctrl	-0.121014	0.107298	0.0468578
M211202_handGDcontrol_m6	Male	Hand > Ctrl	-0.101456	0.00303586	0.00862661
M211202_handGDcontrol_m7	Male	Hand > Ctrl	-0.111041	-0.00927324	0.0531711
M211202_handGDcontrol_m8	Male	Hand > Ctrl	-0.110784	0.0573758	0.121689
M211202_handGDcontrol_m9	Male	Hand > Ctrl	-0.0566757	-0.00055834	-0.0377474
M221111_handGal4w1118control_tube1_m1	Male	Hand > Ctrl	-0.00206916	0.0411384	0.0439976
M221111_handGal4w1118control_tube1_m2	Male	Hand > Ctrl	-0.108566	0.0809259	0.073013
M221111_handGal4w1118control_tube1_m4	Male	Hand > Ctrl	-0.0587894	0.123481	-0.0286879
M221111_handGal4w1118control_tube1_m5	Male	Hand > Ctrl	-0.130262	0.0700428	0.0674417
M221111_handGal4w1118control_tube1_m6	Male	Hand > Ctrl	-0.0523423	0.0911584	-0.00984472
M221114_handGal4w1118control_tube2_m2	Male	Hand > Ctrl	-0.00448662	-0.0488533	0.016212
M221114_handGal4w1118control_tube2_m3	Male	Hand > Ctrl	-0.04757	0.0261398	0.0220459
M221114_handGal4w1118control_tube2_m5	Male	Hand > Ctrl	0.14379	0.0705893	0.0521206
M221114_handGal4w1118control_tube2_m6	Male	Hand > Ctrl	0.0136407	-0.0912351	-0.052623
M221114_handGal4w1118control_tube2_m8	Male	Hand > Ctrl	-0.146519	-0.242508	-0.0780212
M221116_handGal4w1118control_tube3_m1	Male	Hand > Ctrl	0.0776098	0.0707635	0.0724039
M221116_handGal4w1118control_tube3_m2	Male	Hand > Ctrl	-0.107248	-0.0696636	-0.0091879
M221116_handGal4w1118control_tube3_m7	Male	Hand > Ctrl	-0.0815775	0.0449268	0.0862481
M221116_handGal4w1118control_tube3_m8	Male	Hand > Ctrl	-0.0146479	0.0910233	-0.00300767
M230418_Handw1118Control_tube1_m10	Male	Hand > Ctrl	-0.0781143	0.0159063	-0.0159989
M230418_Handw1118Control_tube1_m11	Male	Hand > Ctrl	-0.0621827	0.0475971	0.0398575
M230418_Handw1118Control_tube1_m12	Male	Hand > Ctrl	-0.102528	-0.0435083	0.120549
M230418_Handw1118Control_tube1_m7	Male	Hand > Ctrl	-0.0665137	0.152569	0.0908259
M230418_Handw1118Control_tube1_m8	Male	Hand > Ctrl	-0.0413722	0.0239217	0.0431868
M230418_Handw1118Control_tube1_m9	Male	Hand > Ctrl	-0.0735124	-0.0582194	-0.0714056
M230419_Handw1118GDcontrol_tube2_m10	Male	Hand > Ctrl	-0.0465894	-0.00899655	0.156398
M230419_Handw1118GDcontrol_tube2_m11	Male	Hand > Ctrl	-0.0382928	-0.061502	0.038339
M230419_Handw1118GDcontrol_tube2_m12	Male	Hand > Ctrl	-0.143988	-0.00290518	0.0123461
M230419_Handw1118GDcontrol_tube2_m6	Male	Hand > Ctrl	-0.135415	-0.0383776	-0.0243547
M230419_Handw1118GDcontrol_tube2_m7	Male	Hand > Ctrl	-0.0867422	-0.0626148	0.0724791
M230419_Handw1118GDcontrol_tube2_m8	Male	Hand > Ctrl	-0.0162792	0.0193925	-0.0470734
M230419_Handw1118GDcontrol_tube2_m9	Male	Hand > Ctrl	-0.0357568	-0.0558596	0.106382
V211201_Droso_handbnlRNAi_female_handbnlRNAi_f1	Female	Hand > bnlRNAi	0.17135	0.131752	-0.192126
V211201_Droso_handbnlRNAi_female_handbnlRNAi_f2	Female	Hand > bnlRNAi	0.348527	0.253938	0.0230833
V211201_Droso_handbnlRNAi_female_handbnlRNAi_f3	Female	Hand > bnlRNAi	0.116474	-0.0707597	-0.342334
V211201_Droso_handbnlRNAi_female_handbnlRNAi_f4	Female	Hand > bnlRNAi	0.181349	0.0303342	0.17048
V211201_Droso_handbnlRNAi_female_handbnlRNAi_f5	Female	Hand > bnlRNAi	0.131459	0.431684	-0.0659762
V211201_Droso_handbnlRNAi_female_handbnlRNAi_f6	Female	Hand > bnlRNAi	0.111482	-0.118093	-0.135887
V211201_Droso_handbnlRNAi_female_handbnlRNAi_f7	Female	Hand > bnlRNAi	0.235045	-0.0522947	0.317177
V211201_Droso_handbnlRNAi_female_handbnlRNAi_f8	Female	Hand > bnlRNAi	0.171193	-0.205757	-0.0674982
V211201_Droso_handbnlRNAi_female_handbnlRNAi_f9	Female	Hand > bnlRNAi	-0.189022	0.115246	-0.107455
V211203_handbnlRNAi_f10	Female	Hand > bnlRNAi	0.24803	0.424538	0.115755
V211203_handbnlRNAi_f12	Female	Hand > bnlRNAi	-0.31939	-0.430319	-0.125603
V211203_handbnlRNAi_f13	Female	Hand > bnlRNAi	0.217922	-0.0573451	0.564753
V211203_handbnlRNAi_f14	Female	Hand > bnlRNAi	-0.297266	-0.408908	-0.110548
V221111_handGal4bnlRNAi_tube1_f3	Female	Hand > bnlRNAi	0.0164791	0.277665	0.309042
V221111_handGal4bnlRNAi_tube1_f4	Female	Hand > bnlRNAi	0.300855	-0.0105087	0.184634
V221111_handGal4bnlRNAi_tube1_f6	Female	Hand > bnlRNAi	0.14063	-0.210721	0.0147519
V221111_handGal4bnlRNAi_tube1_f8	Female	Hand > bnlRNAi	0.00149257	-0.220147	-0.0557303
V221114_handGal4bnlRNAi_tube2_f5	Female	Hand > bnlRNAi	-0.0790804	0.0265908	-0.155294
V221114_handGal4bnlRNAi_tube2_f9	Female	Hand > bnlRNAi	-0.178079	0.188222	-0.19822
V221116_handGal4bnlRNAi_tube3_f10	Female	Hand > bnlRNAi	-0.008939	0.212687	-0.173568
V221116_handGal4bnlRNAi_tube3_f1	Female	Hand > bnlRNAi	0.205133	-0.109766	-0.0606738
V221116_handGal4bnlRNAi_tube3_f2	Female	Hand > bnlRNAi	-0.135169	0.104812	-0.114113
V221116_handGal4bnlRNAi_tube3_f7	Female	Hand > bnlRNAi	0.00780646	-0.0594674	-0.185431
V221116_handGal4bnlRNAi_tube3_f9	Female	Hand > bnlRNAi	0.195779	-0.156752	0.0649568
V230418_HandbnlRNAi_tube1_f1	Female	Hand > bnlRNAi	-0.168138	-0.197218	-0.190885
V230418_HandbnlRNAi_tube1_f2	Female	Hand > bnlRNAi	0.0117894	-0.233943	0.151651
V230418_HandbnlRNAi_tube1_f3	Female	Hand > bnlRNAi	0.0740505	0.0509538	-0.122389
V230418_HandbnlRNAi_tube1_f4	Female	Hand > bnlRNAi	0.206336	0.0624571	0.0339805
V230419_HandbnlRNAi_tube2_f1	Female	Hand > bnlRNAi	0.0499909	-0.031702	-0.132393
V230419_HandbnlRNAi_tube2_f2	Female	Hand > bnlRNAi	0.0151706	0.0181987	-0.203278
V230419_HandbnlRNAi_tube2_f3	Female	Hand > bnlRNAi	-0.0732683	-0.148762	-0.207622
V230419_HandbnlRNAi_tube2_f4	Female	Hand > bnlRNAi	-0.191671	0.0340227	0.177329
V230419_HandbnlRNAi_tube2_f5	Female	Hand > bnlRNAi	-0.307311	0.0812707	-0.109693
M211202_Droso_handbnlRNAi_male_handbnlRNAi_m1	Male	Hand > bnlRNAi	-0.108747	-0.0777814	-0.0613858
M211202_Droso_handbnlRNAi_male_handbnlRNAi_m2	Male	Hand > bnlRNAi	-0.13667	-0.0530901	0.0512579
M211202_Droso_handbnlRNAi_male_handbnlRNAi_m3	Male	Hand > bnlRNAi	-0.00686999	-0.158848	-0.145603
M211202_handbnlRNAi_m10	Male	Hand > bnlRNAi	-0.131621	-0.1149	-0.0376498
M211202_handbnlRNAi_m11	Male	Hand > bnlRNAi	-0.131218	-0.149773	0.0376176
M211202_handbnlRNAi_m4	Male	Hand > bnlRNAi	-0.0498859	-0.107347	-0.180007
M211202_handbnlRNAi_m5	Male	Hand > bnlRNAi	-0.0804226	-0.0670459	0.0145179
M211202_handbnlRNAi_m6	Male	Hand > bnlRNAi	-0.0701591	-0.122046	0.0536038
M211202_handbnlRNAi_m7	Male	Hand > bnlRNAi	-0.0754686	-0.110571	-0.0702364
M211202_handbnlRNAi_m8	Male	Hand > bnlRNAi	-0.0981123	-0.177216	-0.118815
M211202_handbnlRNAi_m9	Male	Hand > bnlRNAi	-0.0595665	-0.198612	0.0730197
M211203_handbnlRNAi_m12	Male	Hand > bnlRNAi	-0.335599	-0.433711	-0.123286
M211203_handbnlRNAi_m13	Male	Hand > bnlRNAi	-0.303516	-0.41109	-0.125456
M211203_handbnlRNAi_m14	Male	Hand > bnlRNAi	0.200106	-0.0436752	-0.190398
M211203_handbnlRNAi_m15	Male	Hand > bnlRNAi	0.176508	-0.111244	-0.189893
M211203_handbnlRNAi_m16	Male	Hand > bnlRNAi	0.275785	-0.108183	-0.125672
M211203_handbnlRNAi_m17	Male	Hand > bnlRNAi	0.15028	0.00262984	0.0197303
M211203_handbnlRNAi_m18	Male	Hand > bnlRNAi	-0.297453	-0.40402	-0.102192
M211203_handbnlRNAi_m19	Male	Hand > bnlRNAi	0.275477	-0.0782333	-0.101332
M211203_handbnlRNAi_m20	Male	Hand > bnlRNAi	-0.117922	-0.142259	0.217182
M211203_handbnlRNAi_m21	Male	Hand > bnlRNAi	-0.317399	-0.419014	-0.141221
M211203_handbnlRNAi_m22	Male	Hand > bnlRNAi	-0.253676	-0.346269	-0.136362
M221111_handGal4bnlRNAi_tube1_m1	Male	Hand > bnlRNAi	-0.231201	-0.220051	-0.0744808
M221111_handGal4bnlRNAi_tube1_m2	Male	Hand > bnlRNAi	-0.160334	-0.269642	-0.128615
M221111_handGal4bnlRNAi_tube1_m5	Male	Hand > bnlRNAi	-0.225408	-0.172944	-0.137862
M221111_handGal4bnlRNAi_tube1_m9	Male	Hand > bnlRNAi	0.0637164	-0.0499899	-0.0598216
M221114_handGal4bnlRNAi_tube2_m2	Male	Hand > bnlRNAi	-0.117997	-0.26097	-0.160126
M221114_handGal4bnlRNAi_tube2_m3	Male	Hand > bnlRNAi	-0.218229	-0.180909	-0.0864966
M221114_handGal4bnlRNAi_tube2_m4	Male	Hand > bnlRNAi	-0.192593	-0.0983921	-0.0898753
M221114_handGal4bnlRNAi_tube2_m6	Male	Hand > bnlRNAi	-0.0499422	-0.0730855	-0.0118617
M221114_handGal4bnlRNAi_tube2_m7	Male	Hand > bnlRNAi	-0.0722734	-0.131467	0.0125312
M221116_handGal4bnlRNAi_tube3_m3	Male	Hand > bnlRNAi	-0.175749	-0.16503	-0.0800309
M221116_handGal4bnlRNAi_tube3_m4	Male	Hand > bnlRNAi	0.0415763	-0.0727055	0.00646744
M221116_handGal4bnlRNAi_tube3_m5	Male	Hand > bnlRNAi	-0.135788	-0.102003	-0.10068
M221116_handGal4bnlRNAi_tube3_m6	Male	Hand > bnlRNAi	-0.0666877	-0.228087	-0.101682
M221116_handGal4bnlRNAi_tube3_m8	Male	Hand > bnlRNAi	-0.0959522	-0.0367475	-0.201887
M230418_HandbnlRNAi_tube1_m10	Male	Hand > bnlRNAi	0.0648853	-0.207955	0.128573
M230418_HandbnlRNAi_tube1_m5	Male	Hand > bnlRNAi	-0.0592549	-0.230719	0.0423344
M230418_HandbnlRNAi_tube1_m6	Male	Hand > bnlRNAi	0.0383017	-0.0737026	-0.111795
M230418_HandbnlRNAi_tube1_m7	Male	Hand > bnlRNAi	-0.128609	-0.0625446	-0.191097
M230418_HandbnlRNAi_tube1_m8	Male	Hand > bnlRNAi	-0.129043	-0.0449944	-0.141529
M230418_HandbnlRNAi_tube1_m9	Male	Hand > bnlRNAi	0.0378996	-0.172745	0.0254882
M230419_HandbnlRNAi_tube2_m10	Male	Hand > bnlRNAi	-0.153547	-0.00564718	0.0626589
M230419_HandbnlRNAi_tube2_m6	Male	Hand > bnlRNAi	-0.0799279	0.221725	0.00107743
M230419_HandbnlRNAi_tube2_m7	Male	Hand > bnlRNAi	-0.106679	-0.161749	-0.0655593
M230419_HandbnlRNAi_tube2_m8	Male	Hand > bnlRNAi	0.0409332	-0.155075	-0.153301
M230419_HandbnlRNAi_tube2_m9	Male	Hand > bnlRNAi	0.0982025	-0.120201	-0.145454

## Sheet: Fig 2k
Figure 2k	Hand > bnlRNAi average normalised curvature along gut length
	Male Control		Male Test		Female Control		Female Test
Position along gut Length	Mean normalised curvature	Variance	Mean normalised curvature	Variance	Mean normalised curvature	Variance	Mean normalised curvature	Variance
1	7.8268	8.14839	6.09922	15.5505	11.2204	26.793	11.7427	47.4161
2	7.71416	6.58756	6.18991	14.7416	10.4906	13.8379	11.7777	45.8868
3	7.76879	5.79046	6.40695	15.0008	10.6801	10.973	11.6743	43.1266
4	7.95397	5.56848	6.81682	15.87	11.2509	10.2125	11.5204	40.2031
5	8.1812	5.30123	7.43629	17.2723	12.0274	10.0989	11.2639	35.2382
6	8.4066	5.14061	8.03867	18.532	12.7937	11.1863	11.0101	30.9125
7	8.7288	5.01629	8.02546	17.5363	13.7655	12.4537	10.7185	25.5716
8	8.99916	4.98154	7.95993	14.8521	14.7868	14.1513	10.5461	23.2708
9	9.25703	4.88371	8.00726	13.4388	15.7088	14.0347	10.3882	20.5278
10	9.56212	5.0592	8.19292	13.495	16.3113	12.4634	10.2634	18.2015
11	9.93629	5.2945	8.47608	14.1751	17.1777	15.7805	10.1906	17.1177
12	10.2082	5.19287	8.8244	15.5465	18.1928	18.798	10.2424	16.6842
13	10.5123	5.49131	9.6082	18.324	18.9046	20.9528	10.3495	16.4057
14	10.858	6.11407	10.2572	21.9532	17.7059	20.9581	10.4818	16.8621
15	11.2048	6.49826	10.2839	21.9196	16.1143	34.4644	10.6652	17.4358
16	11.6084	7.01318	10.4848	21.3604	16.7405	37.8815	10.9278	19.1159
17	11.8627	7.51361	10.9853	24.9744	17.6698	39.2682	11.1495	20.3671
18	12.159	7.87088	11.3597	27.1717	18.7458	39.2774	11.4157	21.9494
19	12.4684	8.63018	11.7152	29.1915	19.8658	40.0736	11.6972	23.81
20	12.7584	9.30738	12.1365	31.4615	20.9215	43.0123	11.9555	25.0192
21	12.99	10.0222	12.4522	34.1753	21.8971	44.3514	12.1816	25.4529
22	13.2743	10.8258	12.809	36.2555	22.5988	46.9581	12.3525	25.2051
23	13.5104	10.9791	13.172	38.6518	23.1488	50.0767	12.491	23.6856
24	13.7545	11.2787	13.258	39.4731	23.5108	51.7657	12.5577	21.2509
25	13.9405	12.2135	12.8694	35.3845	23.5788	51.6525	12.5378	19.2438
26	14.1405	13.0215	12.2476	30.1245	23.2435	48.8465	12.5513	18.8844
27	14.2794	13.2746	11.4965	24.6053	22.6303	44.5407	12.6242	19.2674
28	14.4068	13.6215	10.7742	21.5864	21.7011	39.1312	12.7656	20.3363
29	14.5283	14.0422	10.1871	20.0931	20.5699	32.1629	12.9822	21.5518
30	14.6101	14.4198	9.70992	19.0058	19.3721	27.5446	13.2964	22.6667
31	14.6823	14.6376	9.43487	18.8536	18.0141	22.8083	13.6718	23.8964
32	14.7204	14.5212	9.43067	19.0609	16.5024	17.5603	14.076	25.1676
33	14.7351	14.3947	10.2282	20.6629	15.0552	13.6307	14.4398	26.4851
34	14.7055	13.9097	11.502	25.2491	13.8499	11.5967	14.8067	28.0225
35	14.5965	13.4163	12.0766	27.2429	12.8635	11.0015	15.1799	29.5705
36	14.4686	12.702	12.0452	26.2682	11.8531	9.99345	15.633	30.9148
37	14.2907	11.852	11.9744	25.5157	10.7955	9.35651	16.1109	32.9274
38	14.1078	10.7529	11.9801	25.6914	9.9013	9.15531	16.7006	34.617
39	13.8011	9.341	12.8424	28.0789	9.28959	9.28593	17.3309	37.343
40	13.5592	8.3077	13.779	31.9935	8.90854	9.29553	17.844	39.6594
41	13.3131	7.73818	14.8546	37.1736	8.81947	9.45889	18.3829	43.2195
42	12.9335	6.07707	15.7253	41.9961	9.08502	9.38197	18.9654	47.7817
43	12.5436	5.03063	15.8533	42.6397	9.6306	9.27209	19.8045	52.95
44	12.2331	4.41734	16.0608	43.199	10.4362	9.04273	20.6294	58.576
45	11.8393	3.68551	16.5077	45.2045	11.3976	9.32557	21.366	64.1482
46	11.49	3.14748	16.9649	48.7568	12.368	9.51667	21.7895	69.2506
47	11.1682	2.57842	17.4904	53.426	13.6044	10.9888	21.9972	72.2026
48	10.8328	2.58855	17.9669	56.8421	14.8646	12.1964	21.8765	75.6035
49	10.5084	2.3709	18.5863	62.5534	16.302	14.8664	21.9756	79.3141
50	10.2518	2.36754	19.2241	68.1245	17.7983	19.0048	22.2247	83.1939
51	10.0132	2.58101	19.742	73.4804	19.1871	24.0248	22.528	87.9291
52	9.80293	2.57392	19.9246	74.5474	20.6205	28.2675	22.7287	91.7764
53	9.6555	2.72072	20.0362	75.1233	21.6907	31.7916	22.8241	95.1963
54	9.55218	2.84227	20.0435	75.1926	20.3919	29.869	22.3634	91.4287
55	9.48612	2.94736	20.0158	74.9557	21.0626	36.1829	14.9882	27.8827
56	9.48632	2.98068	19.9893	74.9349	23.441	43.4035	10.3419	20.0243
57	9.54395	2.98423	19.9755	74.8522	26.3249	52.2818	10.7275	19.5403
58	9.63618	2.92785	19.9478	74.7545	28.918	59.4596	11.2781	19.2344
59	9.78236	2.95618	19.8904	74.6214	31.6129	70.5987	11.4705	20.1063
60	9.97324	2.83064	19.8461	74.2193	34.3649	85.7196	11.592	21.3447
61	10.1844	2.80182	19.7883	73.8302	36.7782	103.443	11.7925	23.7629
62	10.4244	2.77036	19.7104	73.3486	39.2851	116.833	11.9988	26.5214
63	10.7321	2.67142	19.6283	72.9136	41.736	135.161	12.31	28.831
64	10.9784	2.46922	19.5477	72.2479	43.7698	152.306	12.6691	29.85
65	11.4075	2.45678	19.4585	71.1827	45.5189	170.846	13.1942	30.6305
66	11.7751	2.59062	19.3414	70.1022	46.7812	184.921	13.8511	31.5559
67	12.2705	2.4687	19.2185	69.1665	47.5475	193.636	14.786	32.7545
68	12.7662	2.59923	19.1435	68.2096	47.7265	195.334	16.2817	38.0974
69	13.2431	2.83937	19.0735	67.5665	47.3448	189.192	18.5948	55.6965
70	13.9161	3.27583	19.0149	66.5437	46.7207	181.85	20.1964	73.9218
71	14.4353	3.51868	18.9053	65.4787	45.9861	174.78	20.5709	79.9352
72	15.1063	4.39979	18.705	63.676	45.2396	167.144	20.5519	79.9659
73	15.7604	4.60378	18.4768	61.8593	44.3796	158.233	19.8902	73.4706
74	16.5083	5.31548	18.2186	60.2768	43.5378	151.57	18.6674	62.5442
75	17.2724	7.07438	17.6481	56.0278	42.5539	143.577	17.4627	54.1169
76	17.8637	7.50808	17.164	52.1285	41.441	133.959	16.1455	45.8385
77	18.5481	8.81921	17.07	51.3401	40.2229	123.529	14.9968	40.3486
78	19.212	10.2738	16.9663	50.7589	39.0962	113.854	13.9303	36.4525
79	19.8193	11.5064	16.8455	49.4974	38.0044	106.058	13.0023	34.8128
80	20.2089	12.2777	16.5703	48.4133	36.9942	98.2834	12.3662	34.0008
81	20.6813	13.6202	16.3006	47.1711	36.1249	91.5071	12.0353	33.6253
82	21.0298	14.4838	16.0729	45.2879	36.0867	96.181	11.988	33.4993
83	21.2075	15.1743	15.8823	44.4447	36.0933	102.796	12.2831	34.6336
84	21.2929	15.3594	15.2737	40.2243	35.1089	93.7861	12.862	36.8484
85	21.2669	15.3641	14.2873	35.1637	34.0477	85.8904	13.6126	39.9712
86	21.1285	15.0621	13.5646	30.5902	32.8934	77.347	14.6693	44.2728
87	20.8568	14.7437	13.4653	30.4223	31.6564	67.7838	16.2502	56.2055
88	20.5204	14.2359	13.333	30.5519	30.4808	60.0014	18.0308	71.9029
89	20.0508	13.7667	13.1449	30.4131	29.5253	55.1064	20.1666	94.3832
90	19.5786	13.6327	12.9476	30.1085	28.6137	50.5624	22.1841	115.418
91	19.1615	13.6902	12.6838	28.7781	27.7292	45.6622	23.4875	134.225
92	18.5227	14.3854	12.417	27.1833	26.9458	41.1155	24.7918	154.408
93	18.1404	15.3523	12.1218	25.739	26.1934	37.6789	26.1919	174.146
94	17.5916	16.1538	11.7965	25.0429	25.4335	34.5937	27.6876	194.594
95	17.2527	16.8137	11.4645	24.1964	24.7026	32.4745	28.8329	213.443
96	16.9372	17.5501	10.6553	21.4992	23.9749	30.5917	29.6636	228.619
97	16.6769	18.5911	10.0977	20.0218	23.3062	28.4848	29.5981	228.747
98	16.5157	19.0474	9.9733	19.537	22.7098	26.8662	24.031	146.12
99	16.4458	19.3003	9.91582	18.7745	22.3455	25.752	16.6687	99.2005
100	16.4575	19.395	9.89226	17.9968	21.8522	25.3732	14.412	100.234
101	16.5713	19.1989	9.85893	17.4129	21.2908	24.1457	14.6493	101.686
102	16.7346	18.8933	9.77324	16.9061	20.7313	22.9698	14.7614	103.989
103	16.9991	18.499	11.0688	18.6685	20.2719	22.0555	15.0334	105.515
104	17.2578	18.2164	13.8794	38.5337	19.8672	21.0622	15.5813	110.24
105	17.6257	17.8405	15.3345	55.095	19.4813	20.4804	16.0895	114.154
106	18.0645	16.6913	15.3479	54.7647	19.1608	19.9302	16.5433	119.149
107	18.5868	16.6362	15.0942	52.314	18.9602	19.2193	16.9548	123.007
108	19.2745	15.6541	14.7629	48.8292	19.0874	17.9538	17.5705	127.156
109	19.9037	15.4331	14.193	44.5692	20.1688	22.4786	18.1081	130.858
110	20.5253	14.9501	13.5963	39.8431	20.3999	26.939	18.6199	135.651
111	21.401	14.685	13.1134	35.7606	20.2674	27.1307	19.193	141.474
112	22.0831	15.09	12.9998	35.0743	20.1917	26.5275	19.8675	146.185
113	22.7127	15.4449	12.931	34.2716	20.2098	26.3884	20.4007	152.182
114	23.4495	15.6924	12.8526	33.4215	20.2955	27.371	20.8493	155.967
115	24.0058	16.3493	12.7666	32.6982	20.1542	27.2176	21.215	158.909
116	24.3822	17.1163	12.665	32.0543	19.8375	26.2492	21.5719	162.479
117	24.6601	17.6315	11.917	27.4356	19.4484	24.9918	21.8993	166.338
118	24.6681	17.6756	11.0608	22.6586	19.035	23.5429	22.2673	168.44
119	24.3964	17.0075	10.8089	21.8342	18.6737	22.2409	22.6911	171.337
120	23.9837	15.5916	10.6896	20.5238	18.3114	20.7826	23.1357	174.805
121	23.376	14.0106	10.5977	19.012	17.9834	19.6199	23.4665	177.393
122	22.7675	12.8256	10.5216	17.6109	17.6965	18.7089	23.7019	181.006
123	21.908	10.6901	10.1739	16.5705	17.4055	17.8761	23.9285	184.376
124	21.258	8.99695	9.68193	14.8018	17.0591	16.7994	24.1361	186.841
125	20.3015	7.66237	9.24898	13.219	16.7198	15.9375	24.3739	190.759
126	19.653	7.21926	9.27716	13.1374	16.3491	15.3628	24.6031	196.109
127	18.8635	5.94081	9.42759	13.5859	16.0154	14.6817	24.7388	200.532
128	18.1549	5.41544	9.71156	15.7598	15.8221	14.228	24.7774	201.942
129	17.4502	5.25333	9.85259	17.9687	15.7582	14.5885	24.7483	200.115
130	16.8564	4.55962	9.8999	20.2172	15.6007	14.8887	24.6827	198.114
131	16.2389	4.65534	9.78301	20.3405	15.2548	14.356	24.6062	195.623
132	15.6806	4.72438	9.31659	18.6883	14.8595	13.5185	24.4909	193.246
133	15.1221	4.55473	8.81103	16.3918	14.446	12.5204	24.2703	186.494
134	14.7422	4.64331	8.72619	15.8871	14.0525	11.9898	24.0488	179.808
135	14.3524	4.59932	8.59056	15.2632	13.7526	11.9347	23.8133	172.945
136	14.0358	4.90282	8.4489	14.7544	13.534	11.8575	23.5265	163.794
137	13.8596	4.99091	8.30093	14.2603	13.4183	11.8793	23.2253	154.733
138	13.7327	5.00023	8.09951	13.4117	13.4315	11.7088	22.8245	143.109
139	13.6909	5.02362	7.78596	12.1494	13.7185	11.3962	22.22	128.937
140	13.7076	5.04791	7.57656	11.9365	15.0966	11.8281	21.6317	115.429
141	13.8223	4.83159	7.43885	11.2051	17.0806	14.9636	21.1301	104
142	13.9914	4.75505	7.30604	10.7253	18.7582	19.9289	20.6975	96.5643
143	14.2476	4.60438	7.27353	10.6207	19.4025	22.4651	20.2041	89.6077
144	14.543	4.50482	7.23979	10.5838	19.2331	21.85	19.658	81.8972
145	14.8872	4.49977	7.19775	11.0453	18.8877	20.451	19.0898	73.453
146	15.2441	4.96845	7.15391	11.5854	18.4549	19.3858	18.5159	65.9446
147	15.6334	5.33679	7.1619	12.892	17.9718	18.3362	17.8924	57.1596
148	16.0015	6.0683	7.13607	13.5076	17.3965	16.9123	17.2763	50.258
149	16.4694	7.5907	7.0832	14.052	16.8059	15.9591	16.6077	45.2226
150	16.768	8.68004	6.99459	13.8658	16.1956	15.2252	15.9726	40.3556
151	17.0021	9.60891	6.82635	13.6145	15.5582	14.3197	15.4601	37.1597
152	17.172	10.3113	6.67621	12.7644	14.8515	13.1699	15.0386	34.8961
153	17.272	10.8241	6.63672	12.6803	14.2344	12.0301	14.6957	33.6102
154	17.2501	10.9382	6.5896	12.2788	13.7089	11.0164	14.4756	32.6591
155	17.1719	10.943	6.52023	11.7053	13.104	9.91971	14.4877	32.989
156	17.0557	10.5707	6.48096	11.5652	12.4208	9.04613	14.8245	35.281
157	16.8815	9.99552	6.4398	11.1107	11.7958	8.26185	15.4969	40.5911
158	16.6597	9.31541	6.39234	10.7001	11.1928	7.71641	15.9123	45.78
159	16.4404	9.00763	6.36411	10.6795	10.6708	7.23834	16.0889	50.4714
160	16.219	8.5668	6.33671	10.4254	10.0891	6.57802	15.9105	50.4948
161	15.9634	7.85499	6.29749	10.071	9.53888	6.18206	15.5877	48.9342
162	15.5582	7.00874	6.27788	10.0504	9.08311	5.85819	15.2338	47.164
163	15.2169	6.78983	6.2811	9.92656	8.65018	5.72951	14.8423	44.998
164	14.8998	6.20351	6.32783	9.99116	8.24505	5.60191	14.4362	41.785
165	14.5029	5.47133	6.37664	10.3656	7.87519	5.53105	14.0235	38.1964
166	14.1471	4.84725	6.38776	10.3051	7.61546	5.4543	13.5287	35.4591
167	13.6072	4.57783	6.48724	10.8093	7.42552	5.4912	13.0025	33.3265
168	13.2456	4.31219	6.62789	11.8313	7.29423	5.51637	12.5278	31.2261
169	12.8223	4.16099	6.78071	13.2624	7.21697	5.6168	12.0728	29.2883
170	12.3575	3.55495	6.85727	14.4039	7.20925	5.66435	11.6402	27.3312
171	11.8166	3.42871	6.92286	15.1624	7.28871	5.85438	11.2585	25.9488
172	11.3582	3.08991	6.97172	15.7474	7.42514	6.17895	10.8758	25.4332
173	10.9357	3.29816	7.05804	16.6511	7.58095	6.49319	10.5557	25.7903
174	10.4891	3.28648	7.1466	17.8864	7.79169	6.8924	10.189	25.1946
175	10.0953	3.22756	7.24945	19.295	8.08413	7.82814	9.82783	23.1842
176	9.74638	3.26794	7.38641	21.2586	8.38712	8.58201	9.48967	21.4866
177	9.37885	3.41576	7.55008	23.4855	8.68202	9.56171	9.03295	18.2107
178	9.00166	3.2895	7.67924	25.1607	9.00473	10.5609	8.39076	15.2913
179	8.67963	3.5983	7.69981	25.8596	9.37211	12.066	7.69148	11.6851
180	8.41643	3.8788	7.63827	24.9746	9.82612	14.5567	7.44835	10.8681
181	8.10716	3.87446	7.49698	23.1088	10.2648	16.5935	8.77143	25.2909
182	7.86459	4.02952	7.35428	21.3959	10.6193	18.4707	9.76213	40.9441
183	7.5778	4.34423	7.20421	19.6254	10.9912	20.9586	9.05972	27.9519
184	7.39832	4.51206	7.14149	19.3348	11.319	23.579	8.55336	21.9435
185	7.24449	4.58776	7.08267	18.829	11.5914	25.8482	8.22433	18.2784
186	6.9905	4.95082	7.05282	18.6795	11.8179	27.2399	8.37484	18.5211
187	6.88554	4.97795	7.01368	18.6398	12.0035	28.6877	9.52304	41.157
188	6.72759	5.32193	6.98095	18.4238	12.1759	29.6662	11.0551	122.148
189	6.62699	5.43242	6.97521	18.5122	12.2891	30.1588	11.0903	113.698
190	6.53578	5.62365	6.95618	18.6642	12.3365	30.0735	10.6455	99.3695
191	6.45898	5.88531	6.92916	18.6499	12.3109	29.3414	10.1084	86.1889
192	6.41195	6.04152	6.90006	18.7106	12.0774	26.2215	9.45359	69.9192
193	6.35858	6.24895	6.88777	18.702	11.699	22.9092	8.82289	56.0075
194	6.3585	6.57457	6.85686	18.2789	11.1504	17.9165	8.42993	49.8015
195	6.37628	6.98847	6.83607	18.22	10.6004	14.8798	8.18699	44.0521
196	6.43241	7.21011	6.82092	17.845	10.033	13.3771	8.46841	40.0343
197	6.65389	8.6369	6.79388	17.8352	9.5377	13.7475	8.36005	35.7133
198	6.87905	10.0648	6.7391	17.5407	9.01333	14.2675	7.84029	23.5301
199	7.24554	13.8745	6.70079	17.3446	8.6385	15.1653	7.32536	17.5767
200	7.77247	20.3567	6.60902	17.0589	8.19484	16.6153	7.68354	22.5351
