# Supplementary material for: The sex of organ geometry
Source: Nature. 2024 May 29;630(8016):392–400. doi: 10.1038/s41586-024-07463-4 (PMC11168936; doi:10.1038/s41586-024-07463-4)
Supplement: Supplementary file 9 — Source Data Fig. 3 [file 41586_2024_7463_MOESM9_ESM.xlsx]

## Sheet: Fig 3a_top
Figure 3a (top)	bnl-lexA > myr::GFP 5h APE GFP intensity along gut length
Sex	Genotype	Position_bin	Position_mean	Intensity_mean	Position_sd	Intensity_sd
Female	bnl-lexA > myr::GFP	[0,5]	2.48095	27.9921	1.45365	14.063
Female	bnl-lexA > myr::GFP	(5,10]	7.4987	39.6209	1.44424	23.8166
Female	bnl-lexA > myr::GFP	(10,15]	12.5	12.8998	1.44421	13.9026
Female	bnl-lexA > myr::GFP	(15,20]	17.5046	10.0986	1.44612	14.0263
Female	bnl-lexA > myr::GFP	(20,25]	22.5043	10.5262	1.44144	15.3754
Female	bnl-lexA > myr::GFP	(25,30]	27.499	8.83184	1.44332	7.87676
Female	bnl-lexA > myr::GFP	(30,35]	32.4954	8.17405	1.44232	4.39971
Female	bnl-lexA > myr::GFP	(35,40]	37.4984	10.854	1.44707	6.09691
Female	bnl-lexA > myr::GFP	(40,45]	42.5013	15.0033	1.44235	9.1063
Female	bnl-lexA > myr::GFP	(45,50]	47.5043	16.6343	1.44715	8.9203
Female	bnl-lexA > myr::GFP	(50,55]	52.5072	19.1538	1.4424	7.28583
Female	bnl-lexA > myr::GFP	(55,60]	57.5036	20.9848	1.4433	7.45095
Female	bnl-lexA > myr::GFP	(60,65]	62.5049	22.5767	1.44517	6.90458
Female	bnl-lexA > myr::GFP	(65,70]	67.5079	28.9149	1.4442	12.932
Female	bnl-lexA > myr::GFP	(70,75]	72.501	35.5645	1.4395	15.5413
Female	bnl-lexA > myr::GFP	(75,80]	77.4957	43.508	1.44524	20.574
Female	bnl-lexA > myr::GFP	(80,85]	82.4986	50.4897	1.44423	25.2266
Female	bnl-lexA > myr::GFP	(85,90]	87.5	61.9921	1.44421	39.1353
Female	bnl-lexA > myr::GFP	(90,95]	92.5013	63.4042	1.44424	28.7336
Female	bnl-lexA > myr::GFP	(95,100]	97.5191	62.4157	1.45365	28.0887
Female	bnl-lexA > myr::GFP	(100,105]	102.514	62.974	1.43222	29.6868
Female	bnl-lexA > myr::GFP	(105,110]	107.496	66.5194	1.44493	32.4791
Female	bnl-lexA > myr::GFP	(110,115]	112.497	74.9177	1.44314	23.8789
Female	bnl-lexA > myr::GFP	(115,120]	117.499	91.953	1.44584	26.3103
Female	bnl-lexA > myr::GFP	(120,125]	122.5	93.7064	1.44226	35.7679
Female	bnl-lexA > myr::GFP	(125,130]	127.5	99.9795	1.44584	41.8804
Female	bnl-lexA > myr::GFP	(130,135]	132.496	105.859	1.43952	43.3717
Female	bnl-lexA > myr::GFP	(135,140]	137.497	109.589	1.44855	43.3105
Female	bnl-lexA > myr::GFP	(140,145]	142.497	111.556	1.43954	43.8149
Female	bnl-lexA > myr::GFP	(145,150]	147.498	114.802	1.44856	42.6193
Female	bnl-lexA > myr::GFP	(150,155]	152.508	115.062	1.44495	43.2212
Female	bnl-lexA > myr::GFP	(155,160]	157.503	104.456	1.43954	45.9286
Female	bnl-lexA > myr::GFP	(160,165]	162.502	89.6082	1.44766	50.7674
Female	bnl-lexA > myr::GFP	(165,170]	167.501	65.9838	1.43952	43.4782
Female	bnl-lexA > myr::GFP	(170,175]	172.497	47.781	1.44584	40.0707
Female	bnl-lexA > myr::GFP	(175,180]	177.497	35.0423	1.44225	28.7604
Female	bnl-lexA > myr::GFP	(180,185]	182.498	32.0599	1.44584	19.5843
Female	bnl-lexA > myr::GFP	(185,190]	187.5	31.2349	1.44314	15.7739
Female	bnl-lexA > myr::GFP	(190,195]	192.501	30.7355	1.44493	13.2147
Female	bnl-lexA > myr::GFP	(195,200]	197.518	36.0669	1.45295	18.5418
Male	bnl-lexA > myr::GFP	[0,5]	2.47877	28.5345	1.45731	12.5416
Male	bnl-lexA > myr::GFP	(5,10]	7.50391	40.6203	1.44518	19.5171
Male	bnl-lexA > myr::GFP	(10,15]	12.5016	14.7004	1.4415	11.9025
Male	bnl-lexA > myr::GFP	(15,20]	17.4971	9.07649	1.44393	4.45719
Male	bnl-lexA > myr::GFP	(20,25]	22.5033	7.11022	1.44758	2.18444
Male	bnl-lexA > myr::GFP	(25,30]	27.5031	6.66783	1.44026	1.0946
Male	bnl-lexA > myr::GFP	(30,35]	32.5029	6.96288	1.44764	0.994552
Male	bnl-lexA > myr::GFP	(35,40]	37.5069	7.58379	1.44273	1.85388
Male	bnl-lexA > myr::GFP	(40,45]	42.5067	8.82404	1.44512	4.45078
Male	bnl-lexA > myr::GFP	(45,50]	47.5086	9.43111	1.44394	4.53035
Male	bnl-lexA > myr::GFP	(50,55]	52.4999	10.74	1.43904	6.51371
Male	bnl-lexA > myr::GFP	(55,60]	57.4912	11.4349	1.44388	7.42005
Male	bnl-lexA > myr::GFP	(60,65]	62.491	12.5291	1.44394	9.07884
Male	bnl-lexA > myr::GFP	(65,70]	67.4971	14.4068	1.44764	10.6763
Male	bnl-lexA > myr::GFP	(70,75]	72.5012	21.2263	1.44272	15.1514
Male	bnl-lexA > myr::GFP	(75,80]	77.5009	33.9893	1.44514	19.0818
Male	bnl-lexA > myr::GFP	(80,85]	82.5029	48.7138	1.44393	21.2733
Male	bnl-lexA > myr::GFP	(85,90]	87.4984	69.6667	1.4415	36.8525
Male	bnl-lexA > myr::GFP	(90,95]	92.4961	81.8321	1.44518	32.9992
Male	bnl-lexA > myr::GFP	(95,100]	97.5212	88.3962	1.45731	39.9965
Male	bnl-lexA > myr::GFP	(100,105]	102.522	86.6486	1.43228	24.2225
Male	bnl-lexA > myr::GFP	(105,110]	107.506	95.8507	1.44634	24.7278
Male	bnl-lexA > myr::GFP	(110,115]	112.503	105.849	1.43931	29.1141
Male	bnl-lexA > myr::GFP	(115,120]	117.495	109.202	1.444	38.3205
Male	bnl-lexA > myr::GFP	(120,125]	122.499	92.5652	1.44639	29.4778
Male	bnl-lexA > myr::GFP	(125,130]	127.501	92.415	1.44293	24.2459
Male	bnl-lexA > myr::GFP	(130,135]	132.497	110.551	1.4429	34.4386
Male	bnl-lexA > myr::GFP	(135,140]	137.5	132.467	1.44639	39.917
Male	bnl-lexA > myr::GFP	(140,145]	142.498	141.413	1.44053	38.425
Male	bnl-lexA > myr::GFP	(145,150]	147.504	146.554	1.45102	41.0659
Male	bnl-lexA > myr::GFP	(150,155]	152.512	141.032	1.44169	43.0651
Male	bnl-lexA > myr::GFP	(155,160]	157.502	122.504	1.44053	48.4071
Male	bnl-lexA > myr::GFP	(160,165]	162.498	90.8364	1.44523	51.1172
Male	bnl-lexA > myr::GFP	(165,170]	167.499	61.8266	1.4429	47.4199
Male	bnl-lexA > myr::GFP	(170,175]	172.497	46.1173	1.4441	42.3288
Male	bnl-lexA > myr::GFP	(175,180]	177.499	38.7943	1.44524	37.1015
Male	bnl-lexA > myr::GFP	(180,185]	182.501	33.3493	1.44401	34.6414
Male	bnl-lexA > myr::GFP	(185,190]	187.495	34.8208	1.44048	32.0481
Male	bnl-lexA > myr::GFP	(190,195]	192.492	38.4979	1.44517	17.837
Male	bnl-lexA > myr::GFP	(195,200]	197.518	44.9826	1.45792	22.3476

## Sheet: Fig 3a_bottom
Figure 3a (bottom)	bnl-lexA > myr::GFP 7 days APE GFP intensity along gut length
Sex	Genotype	Position_bin	Position_mean	Intensity_mean	Position_sd	Intensity_sd
Female	bnl-lexA > myr::GFP	[0,5]	2.48483	7.00815	1.45226	0.783241
Female	bnl-lexA > myr::GFP	(5,10]	7.49973	7.18749	1.44461	1.15552
Female	bnl-lexA > myr::GFP	(10,15]	12.5067	7.1234	1.44768	2.09659
Female	bnl-lexA > myr::GFP	(15,20]	17.5083	6.11139	1.44154	2.37125
Female	bnl-lexA > myr::GFP	(20,25]	22.5019	5.799	1.44311	0.725525
Female	bnl-lexA > myr::GFP	(25,30]	27.4981	5.89391	1.44312	0.787455
Female	bnl-lexA > myr::GFP	(30,35]	32.4997	7.62063	1.44619	6.19566
Female	bnl-lexA > myr::GFP	(35,40]	37.504	20.1966	1.44463	19.6788
Female	bnl-lexA > myr::GFP	(40,45]	42.5082	31.9143	1.44615	20.0889
Female	bnl-lexA > myr::GFP	(45,50]	47.5125	35.6156	1.44461	21.6236
Female	bnl-lexA > myr::GFP	(50,55]	52.5035	41.7801	1.43847	21.7054
Female	bnl-lexA > myr::GFP	(55,60]	57.4971	48.5902	1.44617	15.8782
Female	bnl-lexA > myr::GFP	(60,65]	62.4987	65.4359	1.4431	16.4709
Female	bnl-lexA > myr::GFP	(65,70]	67.5003	76.0955	1.44619	17.1148
Female	bnl-lexA > myr::GFP	(70,75]	72.5072	77.4862	1.44618	20.1407
Female	bnl-lexA > myr::GFP	(75,80]	77.5061	83.0397	1.44155	22.0355
Female	bnl-lexA > myr::GFP	(80,85]	82.4971	87.1643	1.44156	21.1601
Female	bnl-lexA > myr::GFP	(85,90]	87.4987	87.7142	1.44769	21.5772
Female	bnl-lexA > myr::GFP	(90,95]	92.5056	87.8129	1.4446	19.9512
Female	bnl-lexA > myr::GFP	(95,100]	97.5178	83.6761	1.45071	17.9962
Female	bnl-lexA > myr::GFP	(100,105]	102.512	85.8276	1.43766	25.1232
Female	bnl-lexA > myr::GFP	(105,110]	107.501	76.769	1.44374	24.9006
Female	bnl-lexA > myr::GFP	(110,115]	112.5	66.1541	1.44374	27.6943
Female	bnl-lexA > myr::GFP	(115,120]	117.501	83.125	1.44497	28.7287
Female	bnl-lexA > myr::GFP	(120,125]	122.5	87.1263	1.44256	42.0672
Female	bnl-lexA > myr::GFP	(125,130]	127.497	52.5218	1.44375	55.3412
Female	bnl-lexA > myr::GFP	(130,135]	132.501	26.9487	1.44615	32.9946
Female	bnl-lexA > myr::GFP	(135,140]	137.502	33.4568	1.44254	20.0117
Female	bnl-lexA > myr::GFP	(140,145]	142.501	51.7758	1.44495	23.4262
Female	bnl-lexA > myr::GFP	(145,150]	147.503	52.5221	1.44374	21.9481
Female	bnl-lexA > myr::GFP	(150,155]	152.502	47.8412	1.44374	21.2732
Female	bnl-lexA > myr::GFP	(155,160]	157.503	38.1334	1.44495	20.8782
Female	bnl-lexA > myr::GFP	(160,165]	162.5	23.7641	1.44133	16.6007
Female	bnl-lexA > myr::GFP	(165,170]	167.499	19.9814	1.44615	14.9597
Female	bnl-lexA > myr::GFP	(170,175]	172.5	30.247	1.44253	22.5787
Female	bnl-lexA > myr::GFP	(175,180]	177.502	55.6656	1.44619	38.2413
Female	bnl-lexA > myr::GFP	(180,185]	182.503	81.5961	1.44254	48.829
Female	bnl-lexA > myr::GFP	(185,190]	187.5	73.7335	1.44374	41.3727
Female	bnl-lexA > myr::GFP	(190,195]	192.501	46.2805	1.44495	35.1341
Female	bnl-lexA > myr::GFP	(195,200]	197.513	22.8979	1.44977	21.1638
Male	bnl-lexA > myr::GFP	[0,5]	2.48326	7.96533	1.45877	2.17675
Male	bnl-lexA > myr::GFP	(5,10]	7.50611	13.5411	1.44263	18.5981
Male	bnl-lexA > myr::GFP	(10,15]	12.5007	9.50188	1.44265	12.2785
Male	bnl-lexA > myr::GFP	(15,20]	17.5094	5.77162	1.45069	0.941364
Male	bnl-lexA > myr::GFP	(20,25]	22.5097	5.63951	1.43767	1.18132
Male	bnl-lexA > myr::GFP	(25,30]	27.5016	7.14072	1.44587	8.14306
Male	bnl-lexA > myr::GFP	(30,35]	32.499	6.51433	1.44103	5.21402
Male	bnl-lexA > myr::GFP	(35,40]	37.4965	5.63841	1.44591	0.376657
Male	bnl-lexA > myr::GFP	(40,45]	42.4939	5.93341	1.441	1.02799
Male	bnl-lexA > myr::GFP	(45,50]	47.4971	10.5023	1.44914	12.0127
Male	bnl-lexA > myr::GFP	(50,55]	52.5086	18.0033	1.44589	17.1688
Male	bnl-lexA > myr::GFP	(55,60]	57.5061	21.2168	1.441	21.1311
Male	bnl-lexA > myr::GFP	(60,65]	62.5035	19.7046	1.44591	15.9414
Male	bnl-lexA > myr::GFP	(65,70]	67.501	24.0189	1.44103	17.9263
Male	bnl-lexA > myr::GFP	(70,75]	72.4984	31.0694	1.44587	21.87
Male	bnl-lexA > myr::GFP	(75,80]	77.4903	46.6982	1.43767	23.9325
Male	bnl-lexA > myr::GFP	(80,85]	82.4906	63.3462	1.4507	27.6589
Male	bnl-lexA > myr::GFP	(85,90]	87.4937	67.1356	1.43936	26.9109
Male	bnl-lexA > myr::GFP	(90,95]	92.4883	67.3623	1.44585	26.0244
Male	bnl-lexA > myr::GFP	(95,100]	97.5167	73.6666	1.45877	28.0998
Male	bnl-lexA > myr::GFP	(100,105]	102.523	72.3065	1.4349	28.3256
Male	bnl-lexA > myr::GFP	(105,110]	107.507	68.1351	1.444	24.6112
Male	bnl-lexA > myr::GFP	(110,115]	112.506	64.3672	1.44397	24.1693
Male	bnl-lexA > myr::GFP	(115,120]	117.505	56.8181	1.44395	34.727
Male	bnl-lexA > myr::GFP	(120,125]	122.502	70.7249	1.44243	48.752
Male	bnl-lexA > myr::GFP	(125,130]	127.503	98.809	1.44688	52.1673
Male	bnl-lexA > myr::GFP	(130,135]	132.508	61.7394	1.44386	57.061
Male	bnl-lexA > myr::GFP	(135,140]	137.505	31.3286	1.44237	34.9529
Male	bnl-lexA > myr::GFP	(140,145]	142.501	33.0252	1.4439	26.7346
Male	bnl-lexA > myr::GFP	(145,150]	147.503	45.2333	1.44542	29.1121
Male	bnl-lexA > myr::GFP	(150,155]	152.507	55.5653	1.44541	25.3992
Male	bnl-lexA > myr::GFP	(155,160]	157.507	52.6723	1.44239	21.0097
Male	bnl-lexA > myr::GFP	(160,165]	162.503	34.5057	1.44388	22.8562
Male	bnl-lexA > myr::GFP	(165,170]	167.5	23.1612	1.44238	20.6421
Male	bnl-lexA > myr::GFP	(170,175]	172.504	14.8264	1.44836	13.2389
Male	bnl-lexA > myr::GFP	(175,180]	177.506	20.7617	1.44092	21.5451
Male	bnl-lexA > myr::GFP	(180,185]	182.503	27.007	1.44545	23.5407
Male	bnl-lexA > myr::GFP	(185,190]	187.505	28.2185	1.44397	19.5869
Male	bnl-lexA > myr::GFP	(190,195]	192.501	34.4897	1.44252	24.8194
Male	bnl-lexA > myr::GFP	(195,200]	197.518	27.8115	1.45585	22.5521

## Sheet: Fig 3c
Figure 3c	Oregon R no of DSRF-positive nulcei
Fly	Sex	Genotype	No of DSRF-positive nulcei
OregonRVF_1	Female	Oregon R	135
OregonRVF_2	Female	Oregon R	146
OregonRVF_3	Female	Oregon R	175
OregonRVF_4	Female	Oregon R	143
OregonRVF_5	Female	Oregon R	140
OregonRVF_6	Female	Oregon R	115
OregonRVF_7	Female	Oregon R	95
OregonRVF_8	Female	Oregon R	155
OregonRVF_9	Female	Oregon R	159
OregonRVF_10	Female	Oregon R	168
OregonRVF_11	Female	Oregon R	122
OregonRVF_12	Female	Oregon R	210
OregonRVF_13	Female	Oregon R	132
OregonRVF_14	Female	Oregon R	129
OregonRVF_15	Female	Oregon R	121
OregonRVF_16	Female	Oregon R	127
OregonRVF_17	Female	Oregon R	100
OregonRVF_18	Female	Oregon R	124
OregonRVF_19	Female	Oregon R	119
OregonRVF_20	Female	Oregon R	181
OregonRVF_21	Female	Oregon R	138
OregonRVF_22	Female	Oregon R	111
OregonRVF_23	Female	Oregon R	143
OregonRVF_24	Female	Oregon R	158
OregonRVF_25	Female	Oregon R	163
OregonRVF_26	Female	Oregon R	139
OregonRVF_27	Female	Oregon R	145
OregonRVF_28	Female	Oregon R	209
OregonRVF_29	Female	Oregon R	112
OregonRVF_30	Female	Oregon R	115
OregonRVF_31	Female	Oregon R	202
OregonRVF_32	Female	Oregon R	134
OregonRVF_33	Female	Oregon R	139
OregonRVF_34	Female	Oregon R	124
OregonRVM_1	Male	Oregon R	52
OregonRVM_2	Male	Oregon R	103
OregonRVM_3	Male	Oregon R	112
OregonRVM_4	Male	Oregon R	134
OregonRVM_5	Male	Oregon R	127
OregonRVM_6	Male	Oregon R	94
OregonRVM_7	Male	Oregon R	103
OregonRVM_8	Male	Oregon R	143
OregonRVM_9	Male	Oregon R	105
OregonRVM_10	Male	Oregon R	69
OregonRVM_11	Male	Oregon R	89
OregonRVM_12	Male	Oregon R	118
OregonRVM_13	Male	Oregon R	103
OregonRVM_14	Male	Oregon R	122
OregonRVM_15	Male	Oregon R	133
OregonRVM_16	Male	Oregon R	115
OregonRVM_17	Male	Oregon R	119
OregonRVM_18	Male	Oregon R	106
OregonRVM_19	Male	Oregon R	124
OregonRVM_20	Male	Oregon R	126
OregonRVM_21	Male	Oregon R	109
OregonRVM_22	Male	Oregon R	103
OregonRVM_23	Male	Oregon R	121
OregonRVM_24	Male	Oregon R	42
OregonRVM_25	Male	Oregon R	72
OregonRVM_26	Male	Oregon R	93
OregonRVM_27	Male	Oregon R	101
OregonRVM_28	Male	Oregon R	68
OregonRVM_29	Male	Oregon R	114
OregonRVM_30	Male	Oregon R	89
OregonRVM_31	Male	Oregon R	78
OregonRVM_32	Male	Oregon R	109
OregonRVM_33	Male	Oregon R	89
OregonRVM_34	Male	Oregon R	100
OregonRVM_35	Male	Oregon R	126
OregonRVM_36	Male	Oregon R	93

## Sheet: Fig 3d
Figure 3d	btl > myr::GFP Tracheal network architecture
Fly	Sex	Genotype	Total tracheal length	Trachea Coverage	Mean branch length	No Sholl Intersections
btlGal4S-srcGFP-VF_1	Female	btl > myr::GFP	112069	33.8274	28.9209	64467
btlGal4S-srcGFP-VF_2	Female	btl > myr::GFP	105048	28.0708	30.2557	58790
btlGal4S-srcGFP-VF_3	Female	btl > myr::GFP	118614	33.6077	30.0212	68186
btlGal4S-srcGFP-VF_4	Female	btl > myr::GFP	125593	30.4303	29.4473	73787
btlGal4S-srcGFP-VF_5	Female	btl > myr::GFP	115845	26.4649	28.3657	67738
btlGal4S-srcGFP-VF_6	Female	btl > myr::GFP	110415	28.6314	29.1409	62799
btlGal4S-srcGFP-VF_7	Female	btl > myr::GFP	120381	27.2643	29.3326	70855
btlGal4S-srcGFP-VF_8	Female	btl > myr::GFP	127130	27.9905	29.8498	75604
btlGal4S-srcGFP-VF_9	Female	btl > myr::GFP	129393	28.8111	28.6585	75358
btlGal4S-srcGFP-VF_10	Female	btl > myr::GFP	113389	29.115	28.7572	67829
btlGal4S-srcGFP-VF_11	Female	btl > myr::GFP	107214	31.6193	29.5926	63445
btlGal4S-srcGFP-VF_12	Female	btl > myr::GFP	125566	31.4699	29.9465	73046
btlGal4S-srcGFP-VF_13	Female	btl > myr::GFP	115099	36.9964	29.2278	67582
btlGal4S-srcGFP-VF_14	Female	btl > myr::GFP	118026	32.4781	28.3444	68137
btlGal4S-srcGFP-VF_15	Female	btl > myr::GFP	119242	26.0774	29.4497	70080
btlGal4S-srcGFP-VF_16	Female	btl > myr::GFP	113934	30.9388	30.0936	64281
btlGal4S-srcGFP-VF_17	Female	btl > myr::GFP	130694	37.1727	30.5075	76079
btlGal4S-srcGFP-VF_18	Female	btl > myr::GFP	122732	27.7811	29.6168	75165
btlGal4S-srcGFP-VF_19	Female	btl > myr::GFP	120391	30.5711	30.3176	70938
btlGal4S-srcGFP-VF_20	Female	btl > myr::GFP	110929	34.0379	29.6999	64572
btlGal4S-srcGFP-VM_1	Male	btl > myr::GFP	85026	28.3202	29.5846	49842
btlGal4S-srcGFP-VM_2	Male	btl > myr::GFP	62266.5	27.7069	28.6546	37425
btlGal4S-srcGFP-VM_3	Male	btl > myr::GFP	99937.5	32.7511	29.6639	62815
btlGal4S-srcGFP-VM_4	Male	btl > myr::GFP	82913.2	19.891	31.598	52476
btlGal4S-srcGFP-VM_5	Male	btl > myr::GFP	81267.8	27.3921	31.4504	49409
btlGal4S-srcGFP-VM_6	Male	btl > myr::GFP	62672	19.9054	30.7517	36603
btlGal4S-srcGFP-VM_7	Male	btl > myr::GFP	64506.4	29.8468	30.7027	39271
btlGal4S-srcGFP-VM_8	Male	btl > myr::GFP	82115.8	25.5849	32.0515	48391
btlGal4S-srcGFP-VM_9	Male	btl > myr::GFP	99447.8	23.8378	29.7481	60249
btlGal4S-srcGFP-VM_10	Male	btl > myr::GFP	98627.1	22.8062	28.7626	61270
btlGal4S-srcGFP-VM_11	Male	btl > myr::GFP	82599.4	25.575	30.2895	50218
btlGal4S-srcGFP-VM_12	Male	btl > myr::GFP	98112.5	24.8014	27.9443	59550
btlGal4S-srcGFP-VM_13	Male	btl > myr::GFP	92815.4	26.4337	29.9212	54949
btlGal4S-srcGFP-VM_14	Male	btl > myr::GFP	69771.6	24.7805	30.0222	42845
btlGal4S-srcGFP-VM_15	Male	btl > myr::GFP	81194.1	27.9123	32.4258	49738
btlGal4S-srcGFP-VM_16	Male	btl > myr::GFP	98475.9	22.5708	28.5437	60750
btlGal4S-srcGFP-VM_17	Male	btl > myr::GFP	72818.4	25.4673	32.9495	42189
btlGal4S-srcGFP-VM_18	Male	btl > myr::GFP	71612.9	31.3072	31.2857	42954
btlGal4S-srcGFP-VM_19	Male	btl > myr::GFP	60611.4	30.2154	29.2244	37364
btlGal4S-srcGFP-VM_20	Male	btl > myr::GFP	97417.6	33.0023	28.5515	58969
btlGal4S-srcGFP-VM_21	Male	btl > myr::GFP	61840.1	31.2546	30.4331	35347
btlGal4S-srcGFP-VM_22	Male	btl > myr::GFP	89276.4	27.6674	29.5617	50848
btlGal4S-srcGFP-VM_23	Male	btl > myr::GFP	60900.5	31.5994	29.3073	36883
btlGal4S-srcGFP-VM_24	Male	btl > myr::GFP	80363.9	25.4124	31.1609	47086
btlGal4S-srcGFP-VM_25	Male	btl > myr::GFP	87953.8	26.9114	30.861	53232
