# Supplementary material for: The sex of organ geometry
Source: Nature. 2024 May 29;630(8016):392–400. doi: 10.1038/s41586-024-07463-4 (PMC11168936; doi:10.1038/s41586-024-07463-4)
Supplement: Supplementary file 10 — Source Data Fig. 4 [file 41586_2024_7463_MOESM10_ESM.xlsx]

## Sheet: Fig 4b
Figure 4b	Hand > SxlRNAi - bnl-lexA > myr::GFP 7d APE GFP intensity along gut length
Sex	Genotype	Position_bin	Position_mean	Intensity_mean	Position_sd	Intensity_sd
Female	Hand > Ctrl	[0,5]	2.48269	20.4588	1.45464	14.6848
Female	Hand > Ctrl	(5,10]	7.50482	16.7278	1.44592	12.1585
Female	Hand > Ctrl	(10,15]	12.5024	12.9834	1.44044	6.81318
Female	Hand > Ctrl	(15,20]	17.4999	12.1443	1.44595	5.23962
Female	Hand > Ctrl	(20,25]	22.4993	13.2496	1.44157	5.88793
Female	Hand > Ctrl	(25,30]	27.4969	17.0509	1.44485	14.1568
Female	Hand > Ctrl	(30,35]	32.5001	18.3719	1.44482	15.9045
Female	Hand > Ctrl	(35,40]	37.5033	19.9258	1.44481	9.47666
Female	Hand > Ctrl	(40,45]	42.4971	26.0428	1.43934	11.8919
Female	Hand > Ctrl	(45,50]	47.4946	29.9164	1.44705	13.7672
Female	Hand > Ctrl	(50,55]	52.5054	32.3911	1.44705	13.531
Female	Hand > Ctrl	(55,60]	57.5029	35.5334	1.43934	14.1776
Female	Hand > Ctrl	(60,65]	62.4967	36.0578	1.44481	15.1125
Female	Hand > Ctrl	(65,70]	67.4999	35.139	1.44482	13.2119
Female	Hand > Ctrl	(70,75]	72.4993	34.7945	1.44266	12.8782
Female	Hand > Ctrl	(75,80]	77.4969	34.2395	1.44376	12.4747
Female	Hand > Ctrl	(80,85]	82.5001	35.1452	1.44594	12.6174
Female	Hand > Ctrl	(85,90]	87.4976	35.8319	1.44044	13.5324
Female	Hand > Ctrl	(90,95]	92.4952	34.9295	1.44592	13.3878
Female	Hand > Ctrl	(95,100]	97.5173	35.7399	1.45464	12.8855
Female	Hand > Ctrl	(100,105]	102.515	38.8892	1.4327	13.9824
Female	Hand > Ctrl	(105,110]	107.497	44.8214	1.44432	16.7574
Female	Hand > Ctrl	(110,115]	112.498	49.4735	1.44433	21.1827
Female	Hand > Ctrl	(115,120]	117.501	51.301	1.44539	23.4141
Female	Hand > Ctrl	(120,125]	122.501	48.3856	1.44223	18.5883
Female	Hand > Ctrl	(125,130]	127.503	47.9688	1.44643	18.0466
Female	Hand > Ctrl	(130,135]	132.5	59.9525	1.44011	31.2173
Female	Hand > Ctrl	(135,140]	137.495	48.6334	1.44431	27.1984
Female	Hand > Ctrl	(140,145]	142.498	43.7945	1.44536	25.7774
Female	Hand > Ctrl	(145,150]	147.501	48.8589	1.44434	20.8364
Female	Hand > Ctrl	(150,155]	152.501	47.9377	1.44329	17.8241
Female	Hand > Ctrl	(155,160]	157.502	49.3516	1.44536	18.539
Female	Hand > Ctrl	(160,165]	162.504	52.2838	1.44326	22.7834
Female	Hand > Ctrl	(165,170]	167.498	52.4499	1.44117	20.0411
Female	Hand > Ctrl	(170,175]	172.497	51.7727	1.44643	19.4616
Female	Hand > Ctrl	(175,180]	177.499	53.6759	1.44223	21.1107
Female	Hand > Ctrl	(180,185]	182.499	55.2034	1.44539	24.6311
Female	Hand > Ctrl	(185,190]	187.5	55.8023	1.44328	27.9114
Female	Hand > Ctrl	(190,195]	192.501	61.9711	1.44538	31.3108
Female	Hand > Ctrl	(195,200]	197.519	64.2097	1.45268	37.8032
Male	Hand > Ctrl	[0,5]	2.47074	10.0996	1.45637	4.50332
Male	Hand > Ctrl	(5,10]	7.49482	8.59115	1.44613	2.01223
Male	Hand > Ctrl	(10,15]	12.5009	9.26951	1.44619	8.70858
Male	Hand > Ctrl	(15,20]	17.4962	9.04275	1.43997	10.452
Male	Hand > Ctrl	(20,25]	22.4915	8.26667	1.44614	6.15819
Male	Hand > Ctrl	(25,30]	27.5013	7.96742	1.44821	3.21989
Male	Hand > Ctrl	(30,35]	32.5002	10.0849	1.43991	4.74174
Male	Hand > Ctrl	(35,40]	37.4991	12.4245	1.44823	7.0469
Male	Hand > Ctrl	(40,45]	42.5016	11.0136	1.44202	5.55013
Male	Hand > Ctrl	(45,50]	47.4934	7.80063	1.44212	3.07279
Male	Hand > Ctrl	(50,55]	52.4958	7.33311	1.44835	1.54012
Male	Hand > Ctrl	(55,60]	57.502	7.87829	1.44411	3.23024
Male	Hand > Ctrl	(60,65]	62.5045	7.74764	1.44616	2.2062
Male	Hand > Ctrl	(65,70]	67.4962	8.13309	1.4378	2.12107
Male	Hand > Ctrl	(70,75]	72.4987	8.89241	1.45231	2.6037
Male	Hand > Ctrl	(75,80]	77.5121	11.045	1.44404	5.14118
Male	Hand > Ctrl	(80,85]	82.5038	14.6245	1.43997	7.96923
Male	Hand > Ctrl	(85,90]	87.4955	19.3144	1.44411	10.4264
Male	Hand > Ctrl	(90,95]	92.5016	24.2019	1.4482	12.2871
Male	Hand > Ctrl	(95,100]	97.5293	23.4917	1.45637	11.2098
Male	Hand > Ctrl	(100,105]	102.53	26.6635	1.43152	10.7587
Male	Hand > Ctrl	(105,110]	107.505	25.7505	1.44246	12.5742
Male	Hand > Ctrl	(110,115]	112.502	18.7491	1.44463	11.5492
Male	Hand > Ctrl	(115,120]	117.495	11.3538	1.44024	4.74259
Male	Hand > Ctrl	(120,125]	122.496	15.1691	1.44891	9.59774
Male	Hand > Ctrl	(125,130]	127.497	29.579	1.44031	16.1669
Male	Hand > Ctrl	(130,135]	132.501	39.6752	1.45113	22.8809
Male	Hand > Ctrl	(135,140]	137.506	22.9458	1.44036	15.2028
Male	Hand > Ctrl	(140,145]	142.506	17.5107	1.44894	9.62741
Male	Hand > Ctrl	(145,150]	147.511	34.9335	1.44245	19.3785
Male	Hand > Ctrl	(150,155]	152.497	49.1233	1.43814	20.2283
Male	Hand > Ctrl	(155,160]	157.497	44.9507	1.45108	18.9784
Male	Hand > Ctrl	(160,165]	162.498	34.8559	1.43819	15.9049
Male	Hand > Ctrl	(165,170]	167.499	24.5268	1.45113	15.0703
Male	Hand > Ctrl	(170,175]	172.5	20.8674	1.43813	15.4398
Male	Hand > Ctrl	(175,180]	177.5	22.2212	1.45105	11.126
Male	Hand > Ctrl	(180,185]	182.505	32.7262	1.44024	15.8312
Male	Hand > Ctrl	(185,190]	187.498	41.7151	1.44463	19.8266
Male	Hand > Ctrl	(190,195]	192.495	37.3963	1.44246	22.5407
Male	Hand > Ctrl	(195,200]	197.522	36.2253	1.46173	24.4825
Female	Hand > SxlRNAi	[0,5]	2.48189	16.1448	1.45976	9.41439
Female	Hand > SxlRNAi	(5,10]	7.50693	14.082	1.44285	6.39405
Female	Hand > SxlRNAi	(10,15]	12.5	12.5358	1.4413	6.10397
Female	Hand > SxlRNAi	(15,20]	17.4984	11.5592	1.44595	4.55346
Female	Hand > SxlRNAi	(20,25]	22.4968	12.1159	1.4413	5.18209
Female	Hand > SxlRNAi	(25,30]	27.4898	17.1906	1.44281	13.0707
Female	Hand > SxlRNAi	(30,35]	32.5016	15.8272	1.45208	11.8493
Female	Hand > SxlRNAi	(35,40]	37.5107	12.4141	1.44137	6.07172
Female	Hand > SxlRNAi	(40,45]	42.5037	12.2322	1.44294	6.17327
Female	Hand > SxlRNAi	(45,50]	47.5048	13.2325	1.44605	7.05426
Female	Hand > SxlRNAi	(50,55]	52.5032	11.877	1.44142	5.20307
Female	Hand > SxlRNAi	(55,60]	57.5016	11.0273	1.44603	4.08001
Female	Hand > SxlRNAi	(60,65]	62.4946	12.2345	1.43829	6.76347
Female	Hand > SxlRNAi	(65,70]	67.4984	13.3768	1.45208	7.07741
Female	Hand > SxlRNAi	(70,75]	72.5048	14.0317	1.43974	7.78364
Female	Hand > SxlRNAi	(75,80]	77.5005	14.0664	1.44593	6.83549
Female	Hand > SxlRNAi	(80,85]	82.5043	15.1985	1.4444	6.68192
Female	Hand > SxlRNAi	(85,90]	87.5	16.3624	1.4413	7.66245
Female	Hand > SxlRNAi	(90,95]	92.4931	18.2133	1.44285	8.76076
Female	Hand > SxlRNAi	(95,100]	97.5181	21.7893	1.45976	11.9828
Female	Hand > SxlRNAi	(100,105]	102.517	24.2638	1.43205	13.634
Female	Hand > SxlRNAi	(105,110]	107.502	23.2068	1.44735	8.75755
Female	Hand > SxlRNAi	(110,115]	112.507	23.4777	1.44355	10.0582
Female	Hand > SxlRNAi	(115,120]	117.503	34.084	1.44229	25.6811
Female	Hand > SxlRNAi	(120,125]	122.5	38.697	1.44351	22.7524
Female	Hand > SxlRNAi	(125,130]	127.505	46.024	1.44729	29.735
Female	Hand > SxlRNAi	(130,135]	132.501	43.2363	1.43844	23.0867
Female	Hand > SxlRNAi	(135,140]	137.497	35.4903	1.44734	21.3685
Female	Hand > SxlRNAi	(140,145]	142.5	34.3504	1.44228	18.6941
Female	Hand > SxlRNAi	(145,150]	147.505	40.3231	1.44866	22.522
Female	Hand > SxlRNAi	(150,155]	152.508	46.8285	1.44104	23.9562
Female	Hand > SxlRNAi	(155,160]	157.502	44.7555	1.44355	21.6653
Female	Hand > SxlRNAi	(160,165]	162.505	36.4425	1.44607	19.6907
Female	Hand > SxlRNAi	(165,170]	167.499	26.5142	1.43844	12.5316
Female	Hand > SxlRNAi	(170,175]	172.495	23.0294	1.44729	11.4686
Female	Hand > SxlRNAi	(175,180]	177.5	23.6077	1.44351	12.0084
Female	Hand > SxlRNAi	(180,185]	182.497	26.7388	1.44229	13.8931
Female	Hand > SxlRNAi	(185,190]	187.493	31.4052	1.44355	16.7804
Female	Hand > SxlRNAi	(190,195]	192.498	37.6114	1.44735	18.1506
Female	Hand > SxlRNAi	(195,200]	197.521	43.0827	1.45364	23.9299
Male	Hand > SxlRNAi	[0,5]	2.47223	8.46429	1.45754	0.79538
Male	Hand > SxlRNAi	(5,10]	7.49214	9.087	1.44201	1.04372
Male	Hand > SxlRNAi	(10,15]	12.4879	8.45284	1.44359	2.19304
Male	Hand > SxlRNAi	(15,20]	17.4971	7.79757	1.44997	2.71521
Male	Hand > SxlRNAi	(20,25]	22.5088	7.49472	1.44523	1.81731
Male	Hand > SxlRNAi	(25,30]	27.5019	10.2904	1.43891	6.84242
Male	Hand > SxlRNAi	(30,35]	32.4948	13.1265	1.4452	9.14909
Male	Hand > SxlRNAi	(35,40]	37.5014	11.698	1.44686	5.75435
Male	Hand > SxlRNAi	(40,45]	42.5078	11.5033	1.44531	6.71788
Male	Hand > SxlRNAi	(45,50]	47.509	8.61951	1.44372	3.3052
Male	Hand > SxlRNAi	(50,55]	52.4991	8.06959	1.43904	1.52094
Male	Hand > SxlRNAi	(55,60]	57.4922	8.84984	1.44532	5.90751
Male	Hand > SxlRNAi	(60,65]	62.4986	8.71908	1.44686	3.69973
Male	Hand > SxlRNAi	(65,70]	67.5025	8.77996	1.44365	3.20965
Male	Hand > SxlRNAi	(70,75]	72.4981	9.30143	1.44205	2.3704
Male	Hand > SxlRNAi	(75,80]	77.4912	11.2319	1.44211	4.46531
Male	Hand > SxlRNAi	(80,85]	82.5002	14.2595	1.45151	6.37406
Male	Hand > SxlRNAi	(85,90]	87.5121	20.491	1.44358	12.2051
Male	Hand > SxlRNAi	(90,95]	92.5079	25.5861	1.44201	15.8353
Male	Hand > SxlRNAi	(95,100]	97.5278	28.209	1.45754	17.7919
Male	Hand > SxlRNAi	(100,105]	102.523	29.9333	1.42848	19.7809
Male	Hand > SxlRNAi	(105,110]	107.501	29.6578	1.44682	19.2147
Male	Hand > SxlRNAi	(110,115]	112.503	24.1834	1.44226	16.6918
Male	Hand > SxlRNAi	(115,120]	117.504	18.6103	1.44685	12.3222
Male	Hand > SxlRNAi	(120,125]	122.511	25.3452	1.44536	14.7488
Male	Hand > SxlRNAi	(125,130]	127.507	37.7994	1.44079	19.2964
Male	Hand > SxlRNAi	(130,135]	132.501	41.7535	1.44379	26.6258
Male	Hand > SxlRNAi	(135,140]	137.503	30.9905	1.44535	27.3181
Male	Hand > SxlRNAi	(140,145]	142.502	32.6416	1.4423	26.7188
Male	Hand > SxlRNAi	(145,150]	147.498	43.4708	1.44385	25.4893
Male	Hand > SxlRNAi	(150,155]	152.499	59.2321	1.44537	25.9308
Male	Hand > SxlRNAi	(155,160]	157.506	53.5494	1.44684	24.4413
Male	Hand > SxlRNAi	(160,165]	162.505	45.6436	1.44077	26.6519
Male	Hand > SxlRNAi	(165,170]	167.496	35.6233	1.44226	27.7089
Male	Hand > SxlRNAi	(170,175]	172.493	23.9387	1.44384	19.4147
Male	Hand > SxlRNAi	(175,180]	177.502	20.7805	1.44993	13.169
Male	Hand > SxlRNAi	(180,185]	182.506	20.8514	1.44076	10.0468
Male	Hand > SxlRNAi	(185,190]	187.497	25.6744	1.44226	14.7364
Male	Hand > SxlRNAi	(190,195]	192.499	35.6414	1.44682	22.4589
Male	Hand > SxlRNAi	(195,200]	197.527	42.8054	1.45734	29.0133

## Sheet: Fig 4c
Figure 4c	Hand > SxlRNAi no of DSRF-positive nuclei
Fly	Sex	Genotype	No of DSRF-positive nuclei
tripc VF_1	Female	Hand > Ctrl	110
tripc VF_2	Female	Hand > Ctrl	108
tripc VF_3	Female	Hand > Ctrl	139
tripc VF_4	Female	Hand > Ctrl	131
tripc VF_5	Female	Hand > Ctrl	193
tripc VF_6	Female	Hand > Ctrl	162
tripc VF_7	Female	Hand > Ctrl	154
tripc VF_8	Female	Hand > Ctrl	151
tripc VF_9	Female	Hand > Ctrl	199
tripc VF_10	Female	Hand > Ctrl	127
tripc VF_11	Female	Hand > Ctrl	148
tripc VF_12	Female	Hand > Ctrl	122
tripc VF_13	Female	Hand > Ctrl	125
tripc VF_14	Female	Hand > Ctrl	149
tripc VF_15	Female	Hand > Ctrl	133
tripc VF_16	Female	Hand > Ctrl	129
tripc VF_17	Female	Hand > Ctrl	157
tripc VF_18	Female	Hand > Ctrl	215
tripc VF_19	Female	Hand > Ctrl	145
tripc VM_1	Male	Hand > Ctrl	88
tripc VM_2	Male	Hand > Ctrl	100
tripc VM_3	Male	Hand > Ctrl	79
tripc VM_4	Male	Hand > Ctrl	106
tripc VM_5	Male	Hand > Ctrl	89
tripc VM_6	Male	Hand > Ctrl	79
tripc VM_7	Male	Hand > Ctrl	98
tripc VM_8	Male	Hand > Ctrl	77
tripc VM_9	Male	Hand > Ctrl	89
tripc VM_10	Male	Hand > Ctrl	64
tripc VM_11	Male	Hand > Ctrl	110
tripc VM_12	Male	Hand > Ctrl	98
tripc VM_13	Male	Hand > Ctrl	77
tripc VM_14	Male	Hand > Ctrl	88
tripc VM_15	Male	Hand > Ctrl	83
tripc VM_16	Male	Hand > Ctrl	81
tripc VM_17	Male	Hand > Ctrl	96
tripc VM_18	Male	Hand > Ctrl	75
tripc VM_19	Male	Hand > Ctrl	87
tripc VM_20	Male	Hand > Ctrl	91
sxlRNAi VF_1	Female	Hand > SxlRNAi	77
sxlRNAi VF_2	Female	Hand > SxlRNAi	127
sxlRNAi VF_3	Female	Hand > SxlRNAi	114
sxlRNAi VF_4	Female	Hand > SxlRNAi	124
sxlRNAi VF_5	Female	Hand > SxlRNAi	117
sxlRNAi VF_6	Female	Hand > SxlRNAi	141
sxlRNAi VF_7	Female	Hand > SxlRNAi	113
sxlRNAi VF_8	Female	Hand > SxlRNAi	77
sxlRNAi VF_9	Female	Hand > SxlRNAi	131
sxlRNAi VF_10	Female	Hand > SxlRNAi	89
sxlRNAi VF_11	Female	Hand > SxlRNAi	114
sxlRNAi VF_12	Female	Hand > SxlRNAi	110
sxlRNAi VF_13	Female	Hand > SxlRNAi	79
sxlRNAi VF_14	Female	Hand > SxlRNAi	104
sxlRNAi VF_15	Female	Hand > SxlRNAi	76
sxlRNAi VF_16	Female	Hand > SxlRNAi	79
sxlRNAi VF_17	Female	Hand > SxlRNAi	116
sxlRNAi VF_18	Female	Hand > SxlRNAi	133
sxlRNAi VF_19	Female	Hand > SxlRNAi	130
sxlRNAi VF_20	Female	Hand > SxlRNAi	76
sxlRNAi VM_1	Male	Hand > SxlRNAi	111
sxlRNAi VM_2	Male	Hand > SxlRNAi	105
sxlRNAi VM_3	Male	Hand > SxlRNAi	115
sxlRNAi VM_4	Male	Hand > SxlRNAi	74
sxlRNAi VM_5	Male	Hand > SxlRNAi	63
sxlRNAi VM_6	Male	Hand > SxlRNAi	72
sxlRNAi VM_7	Male	Hand > SxlRNAi	119
sxlRNAi VM_8	Male	Hand > SxlRNAi	82
sxlRNAi VM_9	Male	Hand > SxlRNAi	112
sxlRNAi VM_10	Male	Hand > SxlRNAi	78
sxlRNAi VM_11	Male	Hand > SxlRNAi	90
sxlRNAi VM_12	Male	Hand > SxlRNAi	104
sxlRNAi VM_13	Male	Hand > SxlRNAi	111
sxlRNAi VM_14	Male	Hand > SxlRNAi	117
sxlRNAi VM_15	Male	Hand > SxlRNAi	66
sxlRNAi VM_16	Male	Hand > SxlRNAi	116
sxlRNAi VM_17	Male	Hand > SxlRNAi	98
sxlRNAi VM_18	Male	Hand > SxlRNAi	125
sxlRNAi VM_19	Male	Hand > SxlRNAi	111
sxlRNAi VM_20	Male	Hand > SxlRNAi	112
sxlRNAi VM_21	Male	Hand > SxlRNAi	108

## Sheet: Fig 4e
Figure 4e	Hand > SxlRNAi normalised curvature MDS coordinates
Fly	Sex	Genotype	x	y	z
V230901_Hand_Control_f10	Female	Hand > Ctrl	-0.180406	0.16946	-0.146811
V230901_Hand_Control_f6	Female	Hand > Ctrl	0.162871	0.437579	0.055822
V230901_Hand_Control_f7	Female	Hand > Ctrl	0.153039	0.402989	-0.137041
V230901_Hand_Control_f8	Female	Hand > Ctrl	0.45311	0.234884	-0.285053
V230901_Hand_Control_f9	Female	Hand > Ctrl	-0.191911	0.204632	0.30276
V230917_hand_control_f1	Female	Hand > Ctrl	0.356139	0.400434	-0.0370498
V230917_hand_control_f2	Female	Hand > Ctrl	0.213927	0.0937569	-0.321857
V230917_hand_control_f3	Female	Hand > Ctrl	0.0491677	0.148852	0.12151
V230917_hand_control_f4	Female	Hand > Ctrl	0.0912484	0.300381	0.200856
V230917_hand_control_f5	Female	Hand > Ctrl	0.0982648	0.0832678	0.0377858
V230919_Hand_Control_f11	Female	Hand > Ctrl	0.343838	0.210878	-0.383418
V230919_Hand_Control_f12	Female	Hand > Ctrl	0.23192	-0.12603	-0.124237
V230919_Hand_Control_f13	Female	Hand > Ctrl	0.183084	0.27691	-0.124745
V230919_Hand_Control_f14	Female	Hand > Ctrl	0.164662	0.332486	0.103808
V230919_Hand_Control_f15	Female	Hand > Ctrl	-0.0386518	0.145934	0.0070841
V230920_Hand_Control_f16	Female	Hand > Ctrl	0.13423	0.26412	0.0340083
V230920_Hand_Control_f17	Female	Hand > Ctrl	-0.0997664	-0.0842601	0.236427
V230920_Hand_Control_f18	Female	Hand > Ctrl	0.139791	0.37421	-0.0374575
V230920_Hand_Control_f19	Female	Hand > Ctrl	0.0833051	-0.0106047	-0.0118754
V230920_Hand_Control_f20	Female	Hand > Ctrl	0.122214	0.432507	-0.116419
V230920_Hand_Control_m17	Female	Hand > Ctrl	0.253974	0.354316	0.0090537
V230920_Hand_Control_m18	Female	Hand > Ctrl	0.0416274	0.401044	0.201248
V301023_HandGal4_Control_Females_10	Female	Hand > Ctrl	-0.0189204	0.162752	-0.181251
V301023_HandGal4_Control_Females_11	Female	Hand > Ctrl	0.227469	0.107089	-0.145822
V301023_HandGal4_Control_Females_12	Female	Hand > Ctrl	0.189844	0.404269	0.22194
V301023_HandGal4_Control_Females_13	Female	Hand > Ctrl	0.115531	0.0835195	0.230298
V301023_HandGal4_Control_Females_14	Female	Hand > Ctrl	-0.0495186	0.52092	0.164009
V301023_HandGal4_Control_Females_15	Female	Hand > Ctrl	0.0685949	0.0835956	0.310562
V301023_HandGal4_Control_Females_16	Female	Hand > Ctrl	-0.0542075	-0.0644073	-0.125502
V301023_HandGal4_Control_Females_17	Female	Hand > Ctrl	-0.135758	0.477601	0.196831
V301023_HandGal4_Control_Females_18	Female	Hand > Ctrl	0.21609	0.222151	0.163611
V301023_HandGal4_Control_Females_19	Female	Hand > Ctrl	0.292236	0.222796	0.161047
V301023_HandGal4_Control_Females_1	Female	Hand > Ctrl	-0.191789	0.250564	0.462786
V301023_HandGal4_Control_Females_20	Female	Hand > Ctrl	-0.00099469	0.324505	0.349407
V301023_HandGal4_Control_Females_21	Female	Hand > Ctrl	0.0238044	0.285779	0.174898
V301023_HandGal4_Control_Females_22	Female	Hand > Ctrl	-0.33842	0.319783	0.0948931
V301023_HandGal4_Control_Females_2	Female	Hand > Ctrl	-0.354921	0.0140384	0.0812084
V301023_HandGal4_Control_Females_3	Female	Hand > Ctrl	-0.307898	0.40871	0.484311
V301023_HandGal4_Control_Females_4	Female	Hand > Ctrl	-0.286045	0.33416	0.209238
V301023_HandGal4_Control_Females_5	Female	Hand > Ctrl	-0.319499	0.108382	-0.0450561
V301023_HandGal4_Control_Females_6	Female	Hand > Ctrl	0.0793862	0.226376	0.376523
V301023_HandGal4_Control_Females_7	Female	Hand > Ctrl	-0.196903	0.274005	0.240077
V301023_HandGal4_Control_Females_8	Female	Hand > Ctrl	0.0515179	0.433874	0.0252613
V301023_HandGal4_Control_Females_9	Female	Hand > Ctrl	0.032186	0.188882	0.233908
M230901_Hand_Control_m6	Male	Hand > Ctrl	-0.021591	-0.345387	-0.0397899
M230901_Hand_Control_m7	Male	Hand > Ctrl	0.0290887	-0.177594	-0.0416128
M230901_Hand_Control_m8	Male	Hand > Ctrl	0.255008	-0.15545	0.111314
M230901_Hand_Control_m9	Male	Hand > Ctrl	0.252098	-0.176381	-0.0143137
M230917_hand_control_m1	Male	Hand > Ctrl	0.146816	-0.107726	-0.0494661
M230917_hand_control_m2	Male	Hand > Ctrl	0.176076	-0.000415713	-0.275224
M230917_hand_control_m3	Male	Hand > Ctrl	0.0785457	-0.31533	0.0101566
M230917_hand_control_m4	Male	Hand > Ctrl	-0.0356309	-0.264905	-0.0863071
M230917_hand_control_m5	Male	Hand > Ctrl	-0.149221	-0.292509	0.0819248
M230919_Hand_Control_m11	Male	Hand > Ctrl	0.0994272	-0.22586	-0.0342858
M230919_Hand_Control_m12	Male	Hand > Ctrl	-0.0258643	-0.451327	0.0424507
M230919_Hand_Control_m13	Male	Hand > Ctrl	-0.0518686	-0.268013	0.0913179
M230919_Hand_Control_m14	Male	Hand > Ctrl	0.0461172	-0.414738	0.0184919
M230919_Hand_Control_m15	Male	Hand > Ctrl	0.304836	-0.265804	-0.0333902
M230920_Hand_Control_m16	Male	Hand > Ctrl	0.0804749	-0.211994	0.077729
M230920_Hand_Control_m19	Male	Hand > Ctrl	0.0261123	-0.254676	-0.158593
M230920_Hand_Control_m20	Male	Hand > Ctrl	0.0405055	-0.0602118	-0.241393
M230920_Hand_Control_m21	Male	Hand > Ctrl	0.169745	-0.224783	0.0425264
M230920_Hand_Control_m22	Male	Hand > Ctrl	0.227362	-0.386607	0.0371781
M230920_Hand_Control_m23	Male	Hand > Ctrl	0.0544573	-0.370028	0.0170434
M301023_HandGal4_Control_Males_10	Male	Hand > Ctrl	0.0262835	-0.242643	-0.0374466
M301023_HandGal4_Control_Males_11	Male	Hand > Ctrl	0.241568	0.00694205	-0.104158
M301023_HandGal4_Control_Males_12	Male	Hand > Ctrl	0.244157	-0.087604	-0.100778
M301023_HandGal4_Control_Males_13	Male	Hand > Ctrl	-0.18556	-0.0865208	-0.064605
M301023_HandGal4_Control_Males_14	Male	Hand > Ctrl	0.0613441	0.140478	-0.364386
M301023_HandGal4_Control_Males_15	Male	Hand > Ctrl	-0.0206382	-0.115111	0.101657
M301023_HandGal4_Control_Males_16	Male	Hand > Ctrl	-0.292157	-0.149975	0.128093
M301023_HandGal4_Control_Males_17	Male	Hand > Ctrl	0.129097	-0.0661928	-0.199319
M301023_HandGal4_Control_Males_18	Male	Hand > Ctrl	0.0504309	0.0174912	-0.128503
M301023_HandGal4_Control_Males_19	Male	Hand > Ctrl	0.23812	-0.0271821	-0.0132454
M301023_HandGal4_Control_Males_1	Male	Hand > Ctrl	-0.160566	-0.289387	-0.228479
M301023_HandGal4_Control_Males_20	Male	Hand > Ctrl	0.0836574	-0.165925	-0.108547
M301023_HandGal4_Control_Males_21	Male	Hand > Ctrl	-0.230626	-0.0918259	0.0944437
M301023_HandGal4_Control_Males_2	Male	Hand > Ctrl	-0.0203434	-0.166854	-0.0307094
M301023_HandGal4_Control_Males_3	Male	Hand > Ctrl	0.0662901	0.052165	0.00515907
M301023_HandGal4_Control_Males_4	Male	Hand > Ctrl	-0.0503995	0.0268823	0.224945
M301023_HandGal4_Control_Males_5	Male	Hand > Ctrl	0.0827431	-0.185847	-0.00755596
M301023_HandGal4_Control_Males_6	Male	Hand > Ctrl	0.330703	-0.116718	-0.0974678
M301023_HandGal4_Control_Males_7	Male	Hand > Ctrl	0.192123	-0.0494277	-0.11355
M301023_HandGal4_Control_Males_8	Male	Hand > Ctrl	-0.0412606	-0.188519	-0.0893459
M301023_HandGal4_Control_Males_9	Male	Hand > Ctrl	-0.18297	-0.141108	-0.0526704
V230901_Hand_SxlRNAi_f6	Female	Hand > SxlRNAi	-0.302601	0.170806	-0.0452593
V230901_Hand_SxlRNAi_f7	Female	Hand > SxlRNAi	-0.140413	-0.402053	-0.0654524
V230901_Hand_SxlRNAi_f8	Female	Hand > SxlRNAi	-0.103042	0.269148	0.00971656
V230901_Hand_SxlRNAi_f9	Female	Hand > SxlRNAi	-0.0299331	-0.101536	-0.215445
V230917_hand_sxlRNAi_f1	Female	Hand > SxlRNAi	-0.0580384	-0.0596584	-0.483485
V230917_hand_sxlRNAi_f2	Female	Hand > SxlRNAi	-0.0500173	-0.0916243	-0.0102559
V230917_hand_sxlRNAi_f3	Female	Hand > SxlRNAi	0.00875094	-0.250486	-0.221663
V230917_hand_sxlRNAi_f4	Female	Hand > SxlRNAi	0.0444805	-0.0152016	-0.105867
V230919_Hand_sxlRNAi_f11	Female	Hand > SxlRNAi	0.15252	0.286289	-0.10635
V230919_Hand_sxlRNAi_f12	Female	Hand > SxlRNAi	0.0664415	0.105892	-0.282888
V230919_Hand_sxlRNAi_f13	Female	Hand > SxlRNAi	0.0494894	0.29006	-0.260086
V230919_Hand_sxlRNAi_f14	Female	Hand > SxlRNAi	-0.0655584	0.0422607	0.370682
V230920_Hand_sxlRNAi_f16	Female	Hand > SxlRNAi	-0.251286	0.023618	-0.396267
V230920_Hand_sxlRNAi_f17	Female	Hand > SxlRNAi	0.0953661	-0.0881009	-0.161273
V230920_Hand_sxlRNAi_f18	Female	Hand > SxlRNAi	-0.192604	-0.057637	0.185511
V301023_HandGal4_sxlRNAi_Females_10	Female	Hand > SxlRNAi	-0.14139	-0.109799	0.150674
V301023_HandGal4_sxlRNAi_Females_11	Female	Hand > SxlRNAi	-0.0851264	0.107847	-0.0572758
V301023_HandGal4_sxlRNAi_Females_12	Female	Hand > SxlRNAi	-0.1346	0.0941295	0.104386
V301023_HandGal4_sxlRNAi_Females_13	Female	Hand > SxlRNAi	-0.365347	0.078624	0.20487
V301023_HandGal4_sxlRNAi_Females_14	Female	Hand > SxlRNAi	-0.425907	0.154926	0.154738
V301023_HandGal4_sxlRNAi_Females_15	Female	Hand > SxlRNAi	-0.188742	-0.0385287	-0.16833
V301023_HandGal4_sxlRNAi_Females_16	Female	Hand > SxlRNAi	0.193233	0.142725	0.367649
V301023_HandGal4_sxlRNAi_Females_17	Female	Hand > SxlRNAi	-0.344618	-0.272967	0.178915
V301023_HandGal4_sxlRNAi_Females_1	Female	Hand > SxlRNAi	-0.518767	-0.144896	-0.296427
V301023_HandGal4_sxlRNAi_Females_2	Female	Hand > SxlRNAi	-0.293236	-0.124882	-0.17345
V301023_HandGal4_sxlRNAi_Females_3	Female	Hand > SxlRNAi	-0.270693	0.124946	0.288637
V301023_HandGal4_sxlRNAi_Females_4	Female	Hand > SxlRNAi	-0.128016	-0.171137	-0.239944
V301023_HandGal4_sxlRNAi_Females_5	Female	Hand > SxlRNAi	0.10618	-0.155698	0.265557
V301023_HandGal4_sxlRNAi_Females_6	Female	Hand > SxlRNAi	-0.318804	-0.128701	0.0139296
V301023_HandGal4_sxlRNAi_Females_8	Female	Hand > SxlRNAi	-0.258418	-0.3683	-0.0748942
V301023_HandGal4_sxlRNAi_Females_9	Female	Hand > SxlRNAi	-0.291774	-0.163923	0.288785
M230901_Hand_SxlRNAi_m10	Male	Hand > SxlRNAi	-0.123256	-0.255085	-0.248477
M230917_hand_sxlRNAi_m1	Male	Hand > SxlRNAi	0.101241	-0.119532	-0.014791
M230917_hand_sxlRNAi_m2	Male	Hand > SxlRNAi	-0.0746435	-0.31122	-0.073098
M230917_hand_sxlRNAi_m3	Male	Hand > SxlRNAi	0.208135	-0.10707	0.0415781
M230917_hand_sxlRNAi_m4	Male	Hand > SxlRNAi	0.16761	-0.211767	-0.0601556
M230917_hand_sxlRNAi_m5	Male	Hand > SxlRNAi	0.138983	-0.0692621	0.0799163
M230919_Hand_sxlRNAi_m11	Male	Hand > SxlRNAi	0.243479	-0.256772	-0.138277
M230919_Hand_sxlRNAi_m12	Male	Hand > SxlRNAi	0.0376054	-0.23048	0.0363072
M230919_Hand_sxlRNAi_m13	Male	Hand > SxlRNAi	0.172744	-0.20497	-0.200101
M230919_Hand_sxlRNAi_m14	Male	Hand > SxlRNAi	0.0405168	-0.300539	-0.0465451
M230919_Hand_sxlRNAi_m15	Male	Hand > SxlRNAi	0.109689	-0.290329	0.106502
M301023_HandGal4_sxlRNAi_Males_10	Male	Hand > SxlRNAi	-0.374063	0.0677799	-0.0519505
M301023_HandGal4_sxlRNAi_Males_11	Male	Hand > SxlRNAi	-0.090614	0.0442248	0.00650867
M301023_HandGal4_sxlRNAi_Males_12	Male	Hand > SxlRNAi	-0.116379	-0.0433528	-0.220734
M301023_HandGal4_sxlRNAi_Males_13	Male	Hand > SxlRNAi	0.0165456	-0.0782603	0.0776917
M301023_HandGal4_sxlRNAi_Males_1	Male	Hand > SxlRNAi	0.300668	0.0652084	-0.0829171
M301023_HandGal4_sxlRNAi_Males_2	Male	Hand > SxlRNAi	-0.134815	-0.135008	-0.00779529
M301023_HandGal4_sxlRNAi_Males_3	Male	Hand > SxlRNAi	-0.0952828	0.0990302	-0.198441
M301023_HandGal4_sxlRNAi_Males_4	Male	Hand > SxlRNAi	0.00498598	-0.290513	0.0992757
M301023_HandGal4_sxlRNAi_Males_5	Male	Hand > SxlRNAi	0.110917	-0.0766624	0.051952
M301023_HandGal4_sxlRNAi_Males_6	Male	Hand > SxlRNAi	-0.0829561	0.0346399	0.0912751
M301023_HandGal4_sxlRNAi_Males_7	Male	Hand > SxlRNAi	-0.245117	-0.0812695	-0.0924297
M301023_HandGal4_sxlRNAi_Males_8	Male	Hand > SxlRNAi	-0.0568764	0.194207	-0.0846937
M301023_HandGal4_sxlRNAi_Males_9	Male	Hand > SxlRNAi	-0.0886049	-0.129609	0.073099

## Sheet: Fig 4f
Figure 4f	Hand > SxlRNAi average normalised curvature along gut length
	Male Control		Male Test		Female Control		Female Test
Position along gut Length	Mean normalised curvature	Variance	Mean normalised curvature	Variance	Mean normalised curvature	Variance	Mean normalised curvature	Variance
1	7.62997	7.6591	9.21609	7.6912	10.6317	19.9686	10.4538	21.8165
2	7.56314	7.29332	8.89137	7.277	11.3488	24.9399	10.0466	17.2379
3	7.59083	7.30475	8.67439	7.21817	11.2128	21.803	9.89005	15.9523
4	7.67999	7.31675	8.57165	7.41623	10.5911	15.0967	10.2222	16.2663
5	7.85668	7.43304	8.61934	7.88437	10.0966	11.1039	10.7467	16.1739
6	8.03832	7.58707	8.68368	8.3341	10.0819	9.94744	11.2865	15.8155
7	8.27001	7.8148	8.80694	8.90093	10.4935	9.3281	11.3609	13.4021
8	8.51544	8.14253	8.92627	8.97595	11.0205	8.99718	11.4898	13.8838
9	8.7424	8.73085	9.0911	9.48807	11.7064	8.84542	12.21	14.2521
10	8.96695	9.29707	9.23623	9.76139	12.4762	8.43488	12.8865	15.1541
11	9.15428	9.56691	9.33632	9.37467	13.0949	6.55369	13.5706	15.7199
12	9.325	9.88212	9.4236	8.93855	14.0482	7.03152	14.0599	17.3655
13	9.46203	10.3306	9.46493	9.11482	15.1943	7.16851	14.7617	18.8087
14	9.56509	10.1474	9.59823	8.9248	16.4889	7.7942	15.531	19.4073
15	9.63866	9.83813	9.89316	9.08558	17.6897	9.22128	16.0575	21.2472
16	9.60998	9.52046	10.0692	9.35721	18.8057	11.3439	16.8013	22.7329
17	9.38686	8.47703	10.3264	9.17731	19.6456	13.2555	17.6565	24.3837
18	9.15618	7.78682	10.559	7.88629	20.0683	14.3615	18.532	26.9751
19	9.14884	7.54513	10.6931	6.57853	20.1801	14.6476	19.4155	28.4642
20	9.23009	7.16413	11.0191	6.64098	19.9877	13.5691	20.1874	29.9323
21	9.30851	7.03718	11.4383	7.27564	19.6653	12.2191	20.8402	31.9924
22	9.37014	6.96086	11.8245	7.80158	19.2177	10.8753	21.2635	33.9697
23	9.46537	6.81741	12.1841	7.98023	18.6635	9.68335	21.4783	34.2537
24	9.59544	6.65339	12.5528	8.81395	18.0024	8.18789	21.5213	34.6213
25	9.73617	6.40607	12.9656	10.2726	17.2609	6.49385	21.324	32.6694
26	9.90135	6.18229	13.4417	11.572	16.4727	5.11878	20.9584	30.3252
27	10.0569	6.15399	13.8803	13.3765	15.7337	4.22437	20.4345	27.7862
28	10.1909	6.15652	14.2442	14.0678	15.071	3.5444	19.6688	23.2268
29	10.327	6.15089	14.4932	15.207	14.4842	3.25047	18.6218	18.4918
30	10.4733	5.88767	14.8625	17.0394	13.9753	3.71816	17.5663	13.215
31	10.6813	5.83473	15.2308	18.4721	13.3979	4.25828	16.606	10.5539
32	10.9177	5.96278	15.4993	20.0982	12.8625	4.51028	15.682	8.75518
33	11.1571	6.04645	15.7055	21.3686	12.3595	5.03917	15	7.99474
34	11.4059	6.16229	15.893	22.4446	11.943	5.32916	14.0777	7.59971
35	11.6358	6.53297	16.0421	23.2532	11.5792	5.75144	13.1201	8.58176
36	11.8734	6.6367	16.1583	23.8361	11.2469	6.15334	12.3637	9.90266
37	12.178	7.45656	16.2029	23.9525	10.9787	6.4723	11.752	11.3367
38	12.4392	7.81214	16.1914	23.7656	10.7922	6.72772	11.2992	12.6579
39	12.7862	9.22401	16.05	22.6097	10.6906	6.83905	10.9587	13.5095
40	13.1053	10.517	15.7944	20.6927	10.6669	6.94502	10.7764	13.8717
41	13.348	10.7512	15.5463	19.2651	10.7288	6.91596	10.6825	14.1751
42	13.6891	12.448	15.0776	16.5191	10.8839	7.05333	10.7229	14.2525
43	13.9567	14.218	14.6165	13.9067	11.0781	7.14699	10.8406	14.2125
44	14.2454	15.914	14.0598	11.7785	11.3714	7.15232	11.0049	14.1349
45	14.452	17.1219	13.615	10.7938	11.691	7.07818	11.2146	13.8495
46	14.6697	18.7889	13.171	9.89834	12.0515	7.18726	11.4834	13.7765
47	14.8371	20.2337	12.606	8.96992	12.427	7.16874	11.7804	13.7945
48	14.9627	21.2841	12.1653	8.10889	12.832	7.13285	12.0805	13.7637
49	15.0502	22.0835	11.6923	8.24641	13.2651	7.24352	12.43	13.3982
50	15.0842	22.4794	11.307	7.91509	13.7318	7.35924	12.7886	13.1098
51	15.0784	22.5003	10.9929	7.90366	14.2856	7.77176	13.0657	12.6358
52	14.9219	21.7049	10.7375	8.60986	14.8235	8.51245	13.2796	12.5459
53	14.6738	20.4432	10.5777	8.8882	15.3039	9.43772	13.5089	12.4396
54	14.3135	18.4531	10.4285	8.95319	15.862	12.3526	13.8966	12.786
55	13.8865	16.6938	10.3605	9.17597	16.6211	15.2495	14.3467	13.6615
56	13.4139	15.2408	10.3604	9.17972	17.3297	17.2388	14.7941	14.2484
57	12.9461	14.1041	10.3704	9.34769	18.1047	20.0333	15.313	14.7627
58	12.4357	12.2161	10.4154	9.58294	18.7898	21.9718	15.9415	16.1643
59	11.9213	11.9053	10.4868	9.61737	19.5145	26.6522	16.5553	17.7543
60	11.5014	11.7177	10.5765	9.77474	20.1637	30.028	17.0878	18.4604
61	11.0943	11.6859	10.6596	9.86376	20.7863	34.0176	17.6249	19.3611
62	10.7604	11.5909	10.7601	9.89393	21.3138	38.5743	18.1664	20.3975
63	10.5796	11.9067	10.93	9.96995	21.6757	41.8029	18.6939	21.2197
64	10.4618	11.9758	11.1156	10.0068	21.7466	46.6267	19.2543	21.9599
65	10.4194	12.1224	11.2072	10.1945	21.7677	44.6292	19.7817	23.1823
66	10.4488	12.1565	11.4014	9.86386	22.1264	47.1179	20.2379	24.2784
67	10.4965	12.1297	11.5982	9.28893	22.6268	50.4179	20.61	24.6387
68	10.6324	12.0606	11.8544	9.13847	23.1098	52.9417	20.768	23.2873
69	10.7829	12.108	12.0667	9.2606	23.576	55.8708	20.7086	24.8963
70	10.9156	11.9026	12.3178	9.40594	23.9444	58.3404	20.6441	23.9238
71	11.1554	11.798	12.7421	9.52193	24.2504	59.1995	21.0301	26.0383
72	11.4229	11.5618	13.0897	9.50632	24.5501	61.7603	21.5621	28.9207
73	11.7238	11.5757	13.456	9.42653	24.8495	65.926	22.0812	31.6012
74	12.0951	11.0643	13.8223	8.64793	25.0054	67.4442	22.5888	34.8321
75	12.4864	11.0509	14.2197	8.46816	25.0202	68.2793	23.0954	37.8988
76	12.8632	10.9058	14.7297	8.32518	24.8223	67.2965	23.5766	40.2461
77	13.182	10.5405	15.2982	8.31976	24.3371	63.5189	24.0227	42.8768
78	13.5364	10.1661	15.8252	8.2902	23.4266	57.1399	24.4679	45.6121
79	14.0988	10.3402	16.49	8.44521	22.342	51.1148	24.9269	49.4984
80	14.5563	10.9671	17.2035	8.46785	20.9866	44.89	25.3679	53.7985
81	15.1112	10.9971	17.7531	8.0301	19.6801	44.4749	25.8152	57.5496
82	15.6578	11.2807	18.2519	8.68024	18.6219	44.6065	26.2167	61.1507
83	16.3045	11.0255	19.1594	8.37419	17.8895	45.3723	26.5055	64.7503
84	16.8672	11.8102	19.8772	8.81417	17.6506	46.1188	26.6525	67.2006
85	17.4807	12.7693	20.6672	8.72496	17.7909	45.8692	26.6871	69.8606
86	18.1911	13.2688	21.3892	9.41105	18.1302	44.5873	26.3982	67.5878
87	18.816	13.5479	22.1825	9.883	18.7219	43.0057	24.3113	58.3205
88	19.3013	14.6076	22.9101	10.4229	19.4659	41.4238	21.0294	57.2452
89	19.8485	15.5046	23.4536	11.5566	20.3818	39.3048	19.7309	63.3373
90	20.3613	16.8461	24.2474	11.7116	21.6134	37.1574	19.9116	63.4727
91	20.9107	18.387	24.8187	12.2783	23.0475	34.9999	20.3252	62.075
92	21.4408	19.1259	25.2124	12.8595	24.8646	33.5565	20.9127	60.6725
93	21.9417	20.5634	25.6152	12.838	26.8615	33.3988	21.596	59.6839
94	22.3678	21.2944	25.769	12.9247	28.7353	34.3601	22.2813	58.7659
95	22.7548	22.1045	25.7153	12.6537	30.5783	38.2966	23.0459	56.9016
96	22.941	22.9454	25.4195	12.0203	32.4724	43.7707	23.88	55.3006
97	23.0997	23.2159	24.8815	10.4281	34.4995	50.6059	24.7685	53.9399
98	23.1681	23.103	24.2422	9.36336	36.4648	57.6865	25.7876	54.2969
99	23.0886	22.602	23.5887	8.86294	38.2415	64.3527	26.7578	54.1883
100	22.8716	21.3833	22.9437	8.7199	38.9854	67.5932	27.9144	53.4303
101	22.4991	19.5602	22.3046	9.55156	40.1106	69.9757	29.1077	54.9053
102	22.132	18.232	21.7475	10.0522	41.2507	75.1377	30.2213	55.574
103	21.599	17.0024	21.2582	11.0755	42.3482	79.8232	31.2032	58.6578
104	21.1261	16.0509	20.8369	12.0537	43.2116	85.1708	32.1611	59.3309
105	20.6565	15.621	20.5476	12.7807	43.7299	88.3441	32.9269	61.0078
106	20.3185	15.587	20.3205	13.3437	43.8247	89.2433	33.5788	62.7274
107	19.9488	15.6402	20.2916	13.2572	43.3646	85.3705	33.9583	64.2612
108	19.5645	17.1012	20.5625	12.5546	42.7121	81.0539	33.9962	64.1963
109	19.3176	17.0665	21.1611	13.0018	41.8874	75.4746	33.6201	62.2071
110	19.0566	17.6466	21.5372	13.6975	40.8168	70.3268	32.8991	58.2338
111	18.8999	18.0659	22.4241	16.1021	39.5723	64.2172	31.9805	54.3033
112	18.8471	18.2502	23.1772	19.9526	38.6785	61.7889	30.8896	49.7964
113	18.9014	18.286	23.9196	24.6166	37.711	63.9726	29.5414	44.7664
114	19.1548	18.0446	24.4427	29.4384	36.1232	56.5202	28.0681	38.842
115	19.5571	17.7836	24.6129	31.8281	34.4868	50.2165	26.3741	33.2047
116	20.2209	16.8231	24.566	32.9185	33.3747	51.9992	24.9238	27.7806
117	20.918	16.2849	24.3416	32.1008	31.6527	45.4845	23.4433	24.7004
118	21.852	17.2799	24.0019	30.3951	29.9132	38.6689	21.8685	22.0627
119	22.7575	19.0124	23.4772	28.1216	28.1669	33.8549	20.5438	19.178
120	23.5583	21.7277	22.8573	24.7015	26.4207	28.3395	19.5018	18.1012
121	24.1035	23.8553	22.266	22.0871	24.9856	24.6298	18.8217	18.287
122	24.2391	24.7098	21.4529	19.4196	23.8369	23.1395	18.315	17.2681
123	24.0525	24.0184	20.6773	16.9081	22.9508	22.9398	17.3701	15.4779
124	23.7137	23.3824	19.9513	15.9161	22.4265	26.2448	16.245	13.766
125	23.2034	21.6036	19.1692	15.1255	21.5973	24.5294	15.2418	11.671
126	22.6687	20.2128	18.2671	14.4483	20.5407	21.5028	14.3919	11.2421
127	22.0104	19.1152	17.5212	15.6615	19.4914	19.1512	13.9063	10.7572
128	21.3998	17.9518	16.8993	15.4425	18.6509	16.7559	13.5384	12.1846
129	20.8271	17.2545	16.3967	16.4733	18.1158	15.578	12.9193	12.3548
130	20.0234	15.3958	16.0243	16.5126	17.7168	15.462	12.2486	12.4267
131	19.3387	14.5922	15.5601	18.4415	17.162	14.6948	11.6799	12.4427
132	18.5428	13.8267	15.1601	18.8833	16.6401	13.7883	11.2541	12.3162
133	17.7722	13.8272	14.7418	19.8542	16.1496	12.6883	10.9784	12.2409
134	17.015	13.2178	14.582	20.0256	15.787	12.1389	10.8277	12.3198
135	16.225	12.846	14.4947	20.4985	15.4851	11.6954	10.8542	12.1548
136	15.5584	12.9128	14.5323	20.3257	15.2481	11.4338	11.0606	11.9114
137	14.9622	13.2036	14.7497	19.7217	15.1206	11.1628	11.4373	11.2274
138	14.4043	12.6529	15.1279	19.1043	15.0948	10.9745	11.9345	10.5201
139	13.9684	12.9125	15.5846	17.9461	15.1765	10.6551	12.5765	10.5851
140	13.5223	13.3797	16.0302	17.4711	15.3256	10.1949	13.4632	10.8595
141	13.2574	13.7518	16.7101	16.6265	15.5387	9.52169	14.3198	11.2412
142	13.0664	13.9034	17.2551	16.2454	15.7744	8.84552	15.2049	12.0821
143	12.9349	14.1833	17.9389	16.3596	16.0727	8.26387	16.0553	13.7619
144	12.8957	14.3089	18.6012	16.5044	16.4468	7.29358	16.907	16.3426
145	12.9217	14.3396	19.2002	17.1873	16.8408	6.54643	17.5868	18.0979
146	13.0199	14.141	19.8025	18.2559	17.3103	5.74344	18.091	20.019
147	13.2688	14.1824	20.2063	19.3344	17.7891	5.31758	18.4088	21.2873
148	13.4618	14.2549	20.3938	19.744	18.3264	5.20097	18.4771	21.2917
149	13.8414	14.2993	20.4156	19.7197	18.8129	5.37439	18.3815	20.7967
150	14.2335	14.6854	20.2685	19.354	19.4618	5.91568	18.1531	20.072
151	14.6818	15.5986	20.0361	18.8519	20.0702	6.92528	17.8029	18.9141
152	15.2231	17.1056	19.6628	17.9187	20.5529	7.8332	17.3457	17.0605
153	15.8273	19.3045	19.229	16.7649	21.0363	9.358	16.8955	15.7553
154	16.3154	21.4556	18.7956	15.7785	21.4596	11.0477	16.3508	14.8664
155	16.7417	24.0381	18.1975	14.4297	21.8058	12.4896	15.7142	13.8511
156	17.1126	26.1382	17.6666	13.3944	22.0711	13.7843	15.1467	12.3934
157	17.2985	27.5242	17.0681	11.2573	22.2752	15.0244	14.458	10.7621
158	17.372	27.7651	16.4972	11.3275	22.3583	15.5845	13.846	10.3395
159	17.3224	27.4567	15.8558	9.89112	22.3214	15.5196	13.2064	9.50403
160	17.2127	26.7554	15.1815	8.93013	22.0861	14.7641	12.6816	8.91269
161	17.0232	25.6913	14.5994	8.09236	21.7691	13.9518	12.1347	7.905
162	16.7289	23.9573	14.113	7.95451	21.3808	12.8446	11.4749	6.94993
163	16.4133	22.4967	13.5909	6.72794	20.9459	12.0004	10.9492	6.56129
164	16.0509	20.7803	13.1235	6.73727	20.434	11.0602	10.3217	6.16813
165	15.6883	19.8904	12.7585	7.18616	19.882	9.56043	9.78328	5.88637
166	15.2983	18.9146	12.2819	7.18902	19.3131	8.26039	9.33761	5.85942
167	14.7553	16.7861	11.9136	6.59803	18.7098	7.60958	8.94334	5.80009
168	14.2146	14.8009	11.5393	6.85251	18.1118	7.21348	8.58013	5.72877
169	13.7012	14.4154	11.1232	7.19548	17.5045	7.25773	8.20045	5.49819
170	13.1679	12.5217	10.6833	6.94594	16.8559	7.0997	7.85868	5.21241
171	12.693	11.8594	10.3991	7.42799	16.1758	7.00776	7.53014	5.2271
172	12.2259	11.3375	10.0166	7.45297	15.5122	7.24145	7.18448	4.97891
173	11.7915	10.9267	9.78705	7.35527	14.9016	7.80875	6.92988	4.79578
174	11.2266	9.8298	9.60092	7.59556	14.3699	7.81878	6.69745	4.69472
175	10.831	10.1098	9.53574	8.16164	13.8672	8.01261	6.463	4.47601
176	10.407	9.72462	9.49438	8.15505	13.4001	7.92828	6.24942	4.14891
177	9.965	9.76545	9.52207	8.4873	13.0302	7.87982	6.05685	4.00073
178	9.54383	9.26225	9.36814	9.0861	12.8185	7.76821	5.88235	3.82996
179	9.1666	9.325	9.14025	9.49575	12.9311	7.76228	5.76536	3.75569
180	8.80679	9.39006	8.93573	9.06415	13.5994	11.0337	5.69574	3.78314
181	8.45245	9.44142	8.64101	8.6747	14.063	17.2088	5.67419	3.90614
182	8.12583	9.50195	8.42338	8.83825	13.9145	17.7267	5.69393	4.04664
183	7.87902	9.67317	8.2013	8.3378	13.573	17.1616	5.75481	4.21021
184	7.55268	9.42277	7.97092	7.82669	13.0924	16.5135	5.83729	4.33701
185	7.34664	9.45053	7.76133	7.62577	12.582	15.2595	5.95516	4.50776
186	7.09287	9.5744	7.56485	7.41974	12.0537	14.1766	6.07891	4.70432
187	6.9175	9.68141	7.42694	7.40359	11.5281	12.647	6.18901	4.68944
188	6.7178	9.68504	7.20171	7.41414	10.9152	12.1818	6.31853	5.00031
189	6.56239	9.88609	6.99979	7.35857	10.3315	11.4281	6.46931	5.34092
190	6.40793	10.113	6.89027	7.5103	9.74803	11.0844	6.65927	5.85072
191	6.30502	10.2733	6.7997	7.3366	9.2307	10.7798	6.89497	6.46858
192	6.17093	10.384	6.67081	7.48223	8.77269	11.0633	7.12781	7.01655
193	6.11188	10.54	6.53644	7.62155	8.40258	11.6286	7.35257	7.67089
194	6.0462	10.7985	6.43344	7.56	8.44075	12.7762	7.62671	8.6469
195	6.00758	11.2014	6.30793	7.66466	9.56663	25.4623	7.87044	9.53496
196	6.01135	11.834	6.29203	7.98087	9.71032	32.0578	8.10282	10.4016
197	6.06621	12.8191	6.36679	8.66712	9.23818	29.6519	8.29051	11.2133
198	6.1509	13.9372	6.63747	10.8288	8.78223	26.5531	8.42467	11.8988
199	6.26805	15.3484	6.94775	14.3891	9.85296	37.0642	8.20635	12.4466
200	6.64472	19.8567	7.12852	18.0292	11.8036	63.6129	7.76926	14.703

## Sheet: Fig 4h
Figure 4h	Hand > Sxl - bnl-lexA > myr::GFP 7 days APE GFP intensity along gut length
Sex	Genotype	Position_bin	Position_mean	Intensity_mean	Position_sd	Intensity_sd
Female	Hand > Ctrl	[0,5]	2.48467	12.5793	1.45958	5.09614
Female	Hand > Ctrl	(5,10]	7.51312	11.0871	1.44502	2.44963
Female	Hand > Ctrl	(10,15]	12.5077	10.2149	1.44017	5.81299
Female	Hand > Ctrl	(15,20]	17.4996	7.91705	1.44341	2.04791
Female	Hand > Ctrl	(20,25]	22.4971	8.42585	1.44345	3.26442
Female	Hand > Ctrl	(25,30]	27.5001	9.06859	1.44672	3.51056
Female	Hand > Ctrl	(30,35]	32.5004	9.66979	1.44184	3.88168
Female	Hand > Ctrl	(35,40]	37.495	11.8961	1.44346	6.15854
Female	Hand > Ctrl	(40,45]	42.4926	14.2465	1.44346	8.54085
Female	Hand > Ctrl	(45,50]	47.4985	16.5238	1.44842	9.73859
Female	Hand > Ctrl	(50,55]	52.5072	19.6159	1.44516	9.30184
Female	Hand > Ctrl	(55,60]	57.5046	23.3931	1.44184	10.8402
Female	Hand > Ctrl	(60,65]	62.4993	25.7822	1.44346	12.3383
Female	Hand > Ctrl	(65,70]	67.4967	27.3594	1.44347	13.3903
Female	Hand > Ctrl	(70,75]	72.5027	30.4797	1.44833	14.4339
Female	Hand > Ctrl	(75,80]	77.5029	31.3354	1.44018	16.4674
Female	Hand > Ctrl	(80,85]	82.4948	31.8593	1.4434	15.9283
Female	Hand > Ctrl	(85,90]	87.4894	31.6612	1.44179	16.9409
Female	Hand > Ctrl	(90,95]	92.4869	33.8482	1.44502	18.3611
Female	Hand > Ctrl	(95,100]	97.5153	35.0113	1.45958	19.7411
Female	Hand > Ctrl	(100,105]	102.513	32.5724	1.43165	16.199
Female	Hand > Ctrl	(105,110]	107.496	35.4645	1.44625	18.5264
Female	Hand > Ctrl	(110,115]	112.499	37.9454	1.44362	20.0168
Female	Hand > Ctrl	(115,120]	117.502	34.3443	1.44632	18.5097
Female	Hand > Ctrl	(120,125]	122.501	33.9953	1.441	16.1107
Female	Hand > Ctrl	(125,130]	127.499	38.6249	1.44622	19.9101
Female	Hand > Ctrl	(130,135]	132.5	38.6826	1.44228	23.0182
Female	Hand > Ctrl	(135,140]	137.506	32.6386	1.44893	19.9167
Female	Hand > Ctrl	(140,145]	142.509	35.4734	1.441	15.2658
Female	Hand > Ctrl	(145,150]	147.51	44.2268	1.4476	22.8058
Female	Hand > Ctrl	(150,155]	152.506	44.4823	1.43834	20.0305
Female	Hand > Ctrl	(155,160]	157.496	38.6047	1.44367	21.5705
Female	Hand > Ctrl	(160,165]	162.499	40.9023	1.44632	28.4181
Female	Hand > Ctrl	(165,170]	167.502	40.7173	1.4436	22.0671
Female	Hand > Ctrl	(170,175]	172.503	39.522	1.4449	20.2763
Female	Hand > Ctrl	(175,180]	177.509	43.6223	1.44627	26.3549
Female	Hand > Ctrl	(180,185]	182.507	46.5563	1.44101	26.6942
Female	Hand > Ctrl	(185,190]	187.503	50.174	1.44494	26.6627
Female	Hand > Ctrl	(190,195]	192.507	48.1063	1.44493	27.7503
Female	Hand > Ctrl	(195,200]	197.521	45.3459	1.45149	21.4192
Male	Hand > Ctrl	[0,5]	2.4777	11.4006	1.45662	2.76998
Male	Hand > Ctrl	(5,10]	7.49436	11.6802	1.44115	2.19865
Male	Hand > Ctrl	(10,15]	12.4963	10.2278	1.44825	2.88925
Male	Hand > Ctrl	(15,20]	17.5032	8.90397	1.44399	2.88329
Male	Hand > Ctrl	(20,25]	22.5052	8.26292	1.44543	2.38459
Male	Hand > Ctrl	(25,30]	27.5022	9.75715	1.44114	5.39785
Male	Hand > Ctrl	(30,35]	32.4993	13.387	1.44535	6.90384
Male	Hand > Ctrl	(35,40]	37.4988	13.6816	1.44254	9.47119
Male	Hand > Ctrl	(40,45]	42.5007	12.2935	1.44682	5.22219
Male	Hand > Ctrl	(45,50]	47.5076	9.88723	1.4454	3.95759
Male	Hand > Ctrl	(50,55]	52.4997	8.39611	1.43829	2.07516
Male	Hand > Ctrl	(55,60]	57.4968	8.23614	1.44823	1.51007
Male	Hand > Ctrl	(60,65]	62.5037	8.26839	1.44396	1.11128
Male	Hand > Ctrl	(65,70]	67.5057	8.69296	1.44533	2.06162
Male	Hand > Ctrl	(70,75]	72.5027	8.74724	1.44113	1.84512
Male	Hand > Ctrl	(75,80]	77.4998	10.6582	1.44544	4.62393
Male	Hand > Ctrl	(80,85]	82.4993	13.6912	1.44258	6.49637
Male	Hand > Ctrl	(85,90]	87.5012	16.5439	1.44684	8.03642
Male	Hand > Ctrl	(90,95]	92.5056	19.6647	1.44399	10.6787
Male	Hand > Ctrl	(95,100]	97.5248	24.2502	1.45519	12.1908
Male	Hand > Ctrl	(100,105]	102.522	24.4841	1.43034	12.2576
Male	Hand > Ctrl	(105,110]	107.5	24.5393	1.44502	14.9371
Male	Hand > Ctrl	(110,115]	112.496	18.6927	1.4406	12.0263
Male	Hand > Ctrl	(115,120]	117.496	14.8955	1.4479	10.9553
Male	Hand > Ctrl	(120,125]	122.5	16.7776	1.44221	12.6324
Male	Hand > Ctrl	(125,130]	127.498	22.9812	1.44512	16.0555
Male	Hand > Ctrl	(130,135]	132.501	26.938	1.44499	19.1784
Male	Hand > Ctrl	(135,140]	137.499	26.06	1.44206	23.4383
Male	Hand > Ctrl	(140,145]	142.498	33.4443	1.44499	26.2188
Male	Hand > Ctrl	(145,150]	147.509	53.9117	1.44946	30.5268
Male	Hand > Ctrl	(150,155]	152.509	56.109	1.43925	22.2058
Male	Hand > Ctrl	(155,160]	157.502	42.2327	1.44499	21.609
Male	Hand > Ctrl	(160,165]	162.501	31.038	1.44206	19.6993
Male	Hand > Ctrl	(165,170]	167.499	20.3062	1.44499	15.9184
Male	Hand > Ctrl	(170,175]	172.51	17.0931	1.44944	14.7233
Male	Hand > Ctrl	(175,180]	177.51	19.9052	1.43924	17.3559
Male	Hand > Ctrl	(180,185]	182.506	25.5241	1.44644	20.0963
Male	Hand > Ctrl	(185,190]	187.504	29.6217	1.4406	17.2642
Male	Hand > Ctrl	(190,195]	192.5	30.8924	1.44502	16.7256
Male	Hand > Ctrl	(195,200]	197.524	30.1227	1.4566	18.7703
Female	Hand > Sxl	[0,5]	2.48042	12.3077	1.45367	5.18141
Female	Hand > Sxl	(5,10]	7.49902	10.2018	1.44507	1.72899
Female	Hand > Sxl	(10,15]	12.4962	8.60909	1.44129	1.47895
Female	Hand > Sxl	(15,20]	17.4978	8.74783	1.44746	2.61307
Female	Hand > Sxl	(20,25]	22.5014	10.9925	1.44254	6.34298
Female	Hand > Sxl	(25,30]	27.5008	14.4812	1.44503	11.2107
Female	Hand > Sxl	(30,35]	32.498	11.3566	1.44134	4.88458
Female	Hand > Sxl	(35,40]	37.493	12.135	1.44382	5.72762
Female	Hand > Sxl	(40,45]	42.4924	14.414	1.44382	7.65126
Female	Hand > Sxl	(45,50]	47.5003	16.1341	1.44883	7.78635
Female	Hand > Sxl	(50,55]	52.5061	17.1673	1.44264	9.46989
Female	Hand > Sxl	(55,60]	57.5033	18.5798	1.44384	11.4713
Female	Hand > Sxl	(60,65]	62.5027	18.8113	1.44384	10.3868
Female	Hand > Sxl	(65,70]	67.4999	20.0912	1.44258	10.8465
Female	Hand > Sxl	(70,75]	72.4992	21.5131	1.44503	15.0267
Female	Hand > Sxl	(75,80]	77.5007	21.5026	1.44378	12.6822
Female	Hand > Sxl	(80,85]	82.5044	22.6248	1.44622	11.0238
Female	Hand > Sxl	(85,90]	87.5038	24.9931	1.44129	12.2941
Female	Hand > Sxl	(90,95]	92.501	26.839	1.44507	13.3221
Female	Hand > Sxl	(95,100]	97.5196	29.99	1.45367	15.3344
Female	Hand > Sxl	(100,105]	102.523	32.3204	1.43596	17.2337
Female	Hand > Sxl	(105,110]	107.508	31.4081	1.44342	14.3664
Female	Hand > Sxl	(110,115]	112.502	32.4711	1.441	15.3697
Female	Hand > Sxl	(115,120]	117.498	30.6641	1.4447	15.2996
Female	Hand > Sxl	(120,125]	122.506	31.8867	1.44837	13.8618
Female	Hand > Sxl	(125,130]	127.509	38.3184	1.44098	18.8156
Female	Hand > Sxl	(130,135]	132.507	47.785	1.44589	29.2449
Female	Hand > Sxl	(135,140]	137.505	43.3227	1.44097	35.4338
Female	Hand > Sxl	(140,145]	142.499	31.5287	1.44345	17.6146
Female	Hand > Sxl	(145,150]	147.507	33.1644	1.44962	14.0257
Female	Hand > Sxl	(150,155]	152.51	34.2208	1.43978	14.6635
Female	Hand > Sxl	(155,160]	157.499	32.7161	1.44222	14.0469
Female	Hand > Sxl	(160,165]	162.493	31.2881	1.4422	16.6248
Female	Hand > Sxl	(165,170]	167.493	31.5043	1.44589	16.9108
Female	Hand > Sxl	(170,175]	172.5	32.5179	1.44594	18.9795
Female	Hand > Sxl	(175,180]	177.5	36.1453	1.44225	18.5159
Female	Hand > Sxl	(180,185]	182.502	39.6034	1.44715	21.3337
Female	Hand > Sxl	(185,190]	187.503	40.409	1.441	21.598
Female	Hand > Sxl	(190,195]	192.496	40.0824	1.44343	23.1551
Female	Hand > Sxl	(195,200]	197.516	41.1845	1.45565	26.1187
Male	Hand > Sxl	[0,5]	2.47162	51.2079	1.45539	52.1823
Male	Hand > Sxl	(5,10]	7.48775	14.1902	1.44342	4.8314
Male	Hand > Sxl	(10,15]	12.4935	12.0843	1.44951	5.38079
Male	Hand > Sxl	(15,20]	17.4887	9.11252	1.43745	2.60737
Male	Hand > Sxl	(20,25]	22.4893	8.60799	1.45241	2.87107
Male	Hand > Sxl	(25,30]	27.5055	9.60861	1.44644	3.667
Male	Hand > Sxl	(30,35]	32.506	10.531	1.44347	6.26132
Male	Hand > Sxl	(35,40]	37.5066	13.2465	1.44654	8.25267
Male	Hand > Sxl	(40,45]	42.5122	19.7419	1.44657	20.1659
Male	Hand > Sxl	(45,50]	47.518	20.6536	1.4465	12.8837
Male	Hand > Sxl	(50,55]	52.5029	24.5372	1.43446	16.522
Male	Hand > Sxl	(55,60]	57.4825	27.7892	1.44351	17.1023
Male	Hand > Sxl	(60,65]	62.4883	41.592	1.4495	30.9176
Male	Hand > Sxl	(65,70]	67.494	37.7565	1.44347	21.3248
Male	Hand > Sxl	(70,75]	72.4945	50.724	1.44644	27.9699
Male	Hand > Sxl	(75,80]	77.5055	58.8208	1.44947	27.0314
Male	Hand > Sxl	(80,85]	82.506	69.9107	1.44053	40.8765
Male	Hand > Sxl	(85,90]	87.5065	66.0686	1.44951	42.1507
Male	Hand > Sxl	(90,95]	92.5123	66.1629	1.44342	42.338
Male	Hand > Sxl	(95,100]	97.5284	73.6128	1.45539	38.5243
Male	Hand > Sxl	(100,105]	102.519	67.7375	1.42921	34.7175
Male	Hand > Sxl	(105,110]	107.501	77.3512	1.44973	36.6266
Male	Hand > Sxl	(110,115]	112.503	100.937	1.44102	42.4708
Male	Hand > Sxl	(115,120]	117.505	116.159	1.44978	31.7015
Male	Hand > Sxl	(120,125]	122.512	115.024	1.4439	42.2533
Male	Hand > Sxl	(125,130]	127.504	102.855	1.44098	48.0332
Male	Hand > Sxl	(130,135]	132.501	123.154	1.44683	67.1821
Male	Hand > Sxl	(135,140]	137.508	139.784	1.44682	61.834
Male	Hand > Sxl	(140,145]	142.505	101.206	1.44098	44.6996
Male	Hand > Sxl	(145,150]	147.507	115.285	1.44985	55.5096
Male	Hand > Sxl	(150,155]	152.509	96.4803	1.44109	37.7297
Male	Hand > Sxl	(155,160]	157.5	95.0957	1.44392	44.889
Male	Hand > Sxl	(160,165]	162.497	88.4508	1.44392	34.1817
Male	Hand > Sxl	(165,170]	167.499	95.79	1.44683	31.1818
Male	Hand > Sxl	(170,175]	172.502	101.799	1.44392	30.9594
Male	Hand > Sxl	(175,180]	177.493	105.157	1.441	46.1224
Male	Hand > Sxl	(180,185]	182.495	112.069	1.44978	44.6182
Male	Hand > Sxl	(185,190]	187.497	115.532	1.44102	29.9709
Male	Hand > Sxl	(190,195]	192.499	120.318	1.44973	43.8876
Male	Hand > Sxl	(195,200]	197.527	113.154	1.4555	48.7256

## Sheet: Fig 4i
Figure 4i	Hand > Sxl no of DSRF-positive nuclei
Fly	Sex	Genotype	No of DSRF-positive nuclei
HandCtrl-VF_1	Female	Hand > Ctrl	91
HandCtrl-VF_2	Female	Hand > Ctrl	99
HandCtrl-VF_3	Female	Hand > Ctrl	76
HandCtrl-VF_4	Female	Hand > Ctrl	160
HandCtrl-VF_5	Female	Hand > Ctrl	105
HandCtrl-VF_6	Female	Hand > Ctrl	115
HandCtrl-VF_7	Female	Hand > Ctrl	103
HandCtrl-VF_8	Female	Hand > Ctrl	132
HandCtrl-VF_9	Female	Hand > Ctrl	139
HandCtrl-VF_10	Female	Hand > Ctrl	134
HandCtrl-VF_11	Female	Hand > Ctrl	129
HandCtrl-VF_12	Female	Hand > Ctrl	134
HandCtrl-VF_13	Female	Hand > Ctrl	121
HandCtrl-VF_14	Female	Hand > Ctrl	108
HandCtrl-VF_15	Female	Hand > Ctrl	127
HandCtrl-VF_16	Female	Hand > Ctrl	122
HandCtrl-VF_17	Female	Hand > Ctrl	125
HandCtrl-VF_18	Female	Hand > Ctrl	101
HandCtrl-VF_19	Female	Hand > Ctrl	121
HandCtrl-VM_1	Male	Hand > Ctrl	41
HandCtrl-VM_2	Male	Hand > Ctrl	42
HandCtrl-VM_3	Male	Hand > Ctrl	40
HandCtrl-VM_4	Male	Hand > Ctrl	38
HandCtrl-VM_5	Male	Hand > Ctrl	37
HandCtrl-VM_6	Male	Hand > Ctrl	81
HandCtrl-VM_7	Male	Hand > Ctrl	41
HandCtrl-VM_8	Male	Hand > Ctrl	41
HandCtrl-VM_9	Male	Hand > Ctrl	54
HandCtrl-VM_10	Male	Hand > Ctrl	39
HandCtrl-VM_11	Male	Hand > Ctrl	37
HandCtrl-VM_12	Male	Hand > Ctrl	67
HandCtrl-VM_13	Male	Hand > Ctrl	38
HandCtrl-VM_14	Male	Hand > Ctrl	54
HandCtrl-VM_15	Male	Hand > Ctrl	44
HandCtrl-VM_16	Male	Hand > Ctrl	33
HandCtrl-VM_17	Male	Hand > Ctrl	42
HandCtrl-VM_18	Male	Hand > Ctrl	72
HandCtrl-VM_19	Male	Hand > Ctrl	60
HandCtrl-VM_20	Male	Hand > Ctrl	67
HandSxlOE-VF_1	Female	Hand > Sxl	148
HandSxlOE-VF_2	Female	Hand > Sxl	104
HandSxlOE-VF_3	Female	Hand > Sxl	116
HandSxlOE-VF_4	Female	Hand > Sxl	133
HandSxlOE-VF_5	Female	Hand > Sxl	124
HandSxlOE-VF_6	Female	Hand > Sxl	127
HandSxlOE-VF_7	Female	Hand > Sxl	123
HandSxlOE-VF_8	Female	Hand > Sxl	118
HandSxlOE-VF_9	Female	Hand > Sxl	139
HandSxlOE-VF_10	Female	Hand > Sxl	120
HandSxlOE-VF_11	Female	Hand > Sxl	118
HandSxlOE-VF_12	Female	Hand > Sxl	134
HandSxlOE-VF_13	Female	Hand > Sxl	148
HandSxlOE-VF_14	Female	Hand > Sxl	159
HandSxlOE-VF_15	Female	Hand > Sxl	107
HandSxlOE-VF_16	Female	Hand > Sxl	89
HandSxlOE-VF_17	Female	Hand > Sxl	141
HandSxlOE-VF_18	Female	Hand > Sxl	131
HandSxlOE-VF_19	Female	Hand > Sxl	116
HandSxlOE-VF_20	Female	Hand > Sxl	74
HandSxlOE-VM_1	Male	Hand > Sxl	60
HandSxlOE-VM_2	Male	Hand > Sxl	99
HandSxlOE-VM_3	Male	Hand > Sxl	83
HandSxlOE-VM_4	Male	Hand > Sxl	59
HandSxlOE-VM_5	Male	Hand > Sxl	76
HandSxlOE-VM_6	Male	Hand > Sxl	112
HandSxlOE-VM_7	Male	Hand > Sxl	67
HandSxlOE-VM_8	Male	Hand > Sxl	69
HandSxlOE-VM_9	Male	Hand > Sxl	85
HandSxlOE-VM_10	Male	Hand > Sxl	75
HandSxlOE-VM_11	Male	Hand > Sxl	83
HandSxlOE-VM_12	Male	Hand > Sxl	90
HandSxlOE-VM_13	Male	Hand > Sxl	90
HandSxlOE-VM_14	Male	Hand > Sxl	93
HandSxlOE-VM_15	Male	Hand > Sxl	73
HandSxlOE-VM_16	Male	Hand > Sxl	94
HandSxlOE-VM_17	Male	Hand > Sxl	90
HandSxlOE-VM_18	Male	Hand > Sxl	63

## Sheet: Fig 4k
Figure 4k	Hand > Sxl normalised curvature MDS coordinates
Fly	Sex	Genotype	x	y	z
V230327_Handw1118_tube1_f10	Female	Hand > Ctrl	-0.229891	-0.00720418	0.369337
V230327_Handw1118_tube1_f11	Female	Hand > Ctrl	0.129911	0.111572	-0.0100074
V230327_Handw1118_tube1_f12	Female	Hand > Ctrl	-0.329189	0.27683	0.136328
V230327_Handw1118_tube1_f13	Female	Hand > Ctrl	0.230503	0.0687499	-0.106187
V230327_Handw1118_tube1_f9	Female	Hand > Ctrl	-0.105287	0.227618	0.186469
V230329_Handw1118_tube2_f10	Female	Hand > Ctrl	-0.0726907	0.285478	-0.044798
V230329_Handw1118_tube2_f6	Female	Hand > Ctrl	-0.0251289	-0.266204	0.268141
V230329_Handw1118_tube2_f7	Female	Hand > Ctrl	-0.192902	0.222684	0.20435
V230329_Handw1118_tube2_f8	Female	Hand > Ctrl	0.0710629	-0.272836	0.220696
V230329_Handw1118_tube2_f9	Female	Hand > Ctrl	0.128976	-0.195168	0.188075
V230414_Handw1118_bnllexAGFP_tube3_f1	Female	Hand > Ctrl	-0.165112	0.131005	0.290868
V230414_Handw1118_bnllexAGFP_tube3_f2	Female	Hand > Ctrl	0.10384	-0.319531	0.164047
V230414_Handw1118_bnllexAGFP_tube3_f4	Female	Hand > Ctrl	0.0708792	-0.314654	-0.0021848
V230414_Handw1118_bnllexAGFP_tube3_f5	Female	Hand > Ctrl	0.289002	0.30741	-0.261832
V230420_Handw1118_bnllexAGFP_tube4_f1	Female	Hand > Ctrl	-0.211269	-0.0605498	-0.245062
V230420_Handw1118_bnllexAGFP_tube4_f2	Female	Hand > Ctrl	0.159485	-0.225819	0.111878
V230420_Handw1118_bnllexAGFP_tube4_f3	Female	Hand > Ctrl	-0.134131	0.234257	0.0390433
V230420_Handw1118_bnllexAGFP_tube4_f4	Female	Hand > Ctrl	-0.0934987	-0.0731474	0.503376
V230420_Handw1118_bnllexAGFP_tube4_f5	Female	Hand > Ctrl	0.0710216	-0.0018514	0.267881
M230327_Handw1118_tube1_m1	Male	Hand > Ctrl	0.112867	0.186735	-0.0156698
M230327_Handw1118_tube1_m2	Male	Hand > Ctrl	0.173648	0.245009	-0.317083
M230327_Handw1118_tube1_m3	Male	Hand > Ctrl	-0.0312838	0.0857656	-0.109516
M230327_Handw1118_tube1_m4	Male	Hand > Ctrl	0.115781	0.230463	-0.194185
M230327_Handw1118_tube1_m5	Male	Hand > Ctrl	0.10185	0.0725675	-0.115863
M230327_Handw1118_tube1_m6	Male	Hand > Ctrl	0.0578553	-0.0425832	0.0462356
M230327_Handw1118_tube1_m7	Male	Hand > Ctrl	0.0581924	0.162362	-0.121518
M230327_Handw1118_tube1_m8	Male	Hand > Ctrl	0.17314	0.0397444	-0.0918825
M230329_Handw1118_tube2_m1	Male	Hand > Ctrl	0.0177541	0.025491	-0.182145
M230329_Handw1118_tube2_m2	Male	Hand > Ctrl	0.0781098	-0.0696311	-0.043637
M230329_Handw1118_tube2_m3	Male	Hand > Ctrl	0.0684277	0.0844643	-0.103569
M230329_Handw1118_tube2_m4	Male	Hand > Ctrl	0.178583	0.0705501	-0.189224
M230329_Handw1118_tube2_m5	Male	Hand > Ctrl	0.0446971	0.00673403	0.0496941
M230414_Handw1118_bnllexAGFP_tube3_m10	Male	Hand > Ctrl	-0.0239896	0.0305953	-0.16879
M230414_Handw1118_bnllexAGFP_tube3_m11	Male	Hand > Ctrl	0.177256	0.0944757	-0.053551
M230414_Handw1118_bnllexAGFP_tube3_m12	Male	Hand > Ctrl	0.0393493	-0.0443731	-0.202902
M230414_Handw1118_bnllexAGFP_tube3_m13	Male	Hand > Ctrl	0.11951	0.110119	-0.120379
M230414_Handw1118_bnllexAGFP_tube3_m3	Male	Hand > Ctrl	0.0513677	0.134189	-0.225469
M230414_Handw1118_bnllexAGFP_tube3_m6	Male	Hand > Ctrl	0.239538	0.176991	-0.280294
M230414_Handw1118_bnllexAGFP_tube3_m7	Male	Hand > Ctrl	0.00341481	0.0806286	-0.133981
M230414_Handw1118_bnllexAGFP_tube3_m8	Male	Hand > Ctrl	0.0569384	0.142542	0.0353194
M230414_Handw1118_bnllexAGFP_tube3_m9	Male	Hand > Ctrl	-0.0184545	0.0958218	-0.0608898
M230420_Handw1118_bnllexAGFP_tube4_m10	Male	Hand > Ctrl	0.0828102	0.115428	-0.13447
M230420_Handw1118_bnllexAGFP_tube4_m11	Male	Hand > Ctrl	0.0563875	0.0687571	-0.185293
M230420_Handw1118_bnllexAGFP_tube4_m12	Male	Hand > Ctrl	0.0427372	0.0367181	-0.0500092
M230420_Handw1118_bnllexAGFP_tube4_m6	Male	Hand > Ctrl	0.0240285	-0.0443876	-0.0339559
M230420_Handw1118_bnllexAGFP_tube4_m7	Male	Hand > Ctrl	0.0784464	0.10096	-0.187541
M230420_Handw1118_bnllexAGFP_tube4_m8	Male	Hand > Ctrl	0.0639173	0.0545754	-0.0609708
M230420_Handw1118_bnllexAGFP_tube4_m9	Male	Hand > Ctrl	0.19948	0.254147	-0.250616
V230327_HandSxl_tube1_f10	Female	Hand > Sxl	0.064837	-0.172251	0.386028
V230327_HandSxl_tube1_f11	Female	Hand > Sxl	-0.146004	0.273723	0.258495
V230327_HandSxl_tube1_f12	Female	Hand > Sxl	-0.0188353	-0.12228	0.384569
V230329_HandSxl_tube2_f10	Female	Hand > Sxl	-0.053794	-0.0340448	0.180357
V230329_HandSxl_tube2_f11	Female	Hand > Sxl	0.077104	-0.021328	-0.126788
V230329_HandSxl_tube2_f9	Female	Hand > Sxl	0.206365	0.163256	-0.149186
V230414_Handsxl_bnllexAGFP_tube3_f1	Female	Hand > Sxl	-0.155996	0.16182	-0.222662
V230414_Handsxl_bnllexAGFP_tube3_f2	Female	Hand > Sxl	-0.170255	-0.362405	0.421691
V230414_Handsxl_bnllexAGFP_tube3_f3	Female	Hand > Sxl	0.00411764	-0.0662122	-0.198624
V230420_Handsxl_bnllexAGFP_tube4_f1	Female	Hand > Sxl	-0.0606313	-0.0984431	-0.156154
V230420_Handsxl_bnllexAGFP_tube4_f2	Female	Hand > Sxl	-0.115796	-0.336364	0.358272
V230420_Handsxl_bnllexAGFP_tube4_f3	Female	Hand > Sxl	-0.067708	0.232212	0.316931
V230420_Handsxl_bnllexAGFP_tube4_f5	Female	Hand > Sxl	-0.0114504	-0.219454	0.114853
M230327_HandSxl_tube1_m1	Male	Hand > Sxl	-0.0847741	0.0592758	0.175533
M230327_HandSxl_tube1_m2	Male	Hand > Sxl	0.220299	0.260806	-0.365173
M230327_HandSxl_tube1_m3	Male	Hand > Sxl	-0.0216775	-0.0446831	0.0954122
M230327_HandSxl_tube1_m4	Male	Hand > Sxl	0.156869	0.173849	-0.337475
M230327_HandSxl_tube1_m5	Male	Hand > Sxl	-0.0341894	0.0853916	0.169846
M230327_HandSxl_tube1_m6	Male	Hand > Sxl	0.0342402	0.108364	0.154252
M230327_HandSxl_tube1_m7	Male	Hand > Sxl	-0.205963	-0.290891	0.0591712
M230327_HandSxl_tube1_m8	Male	Hand > Sxl	-0.234641	-0.0983008	-0.0424661
M230327_HandSxl_tube1_m9	Male	Hand > Sxl	-0.151486	-0.333285	-0.0896724
M230329_HandSxl_tube2_m1	Male	Hand > Sxl	0.174641	0.0741274	-0.285712
M230329_HandSxl_tube2_m2	Male	Hand > Sxl	-0.270263	-0.166275	0.0734791
M230329_HandSxl_tube2_m3	Male	Hand > Sxl	-0.0928747	-0.184783	-0.0344268
M230329_HandSxl_tube2_m4	Male	Hand > Sxl	0.0777695	-0.203355	0.236268
M230329_HandSxl_tube2_m5	Male	Hand > Sxl	0.0436175	0.150277	-0.39565
M230329_HandSxl_tube2_m6	Male	Hand > Sxl	0.288691	-0.238498	0.0660724
M230414_Handsxl_bnllexAGFP_tube3_m10	Male	Hand > Sxl	-0.318711	-0.00066974	0.120468
M230414_Handsxl_bnllexAGFP_tube3_m11	Male	Hand > Sxl	-0.144849	-0.0129451	-0.00062576
M230414_Handsxl_bnllexAGFP_tube3_m4	Male	Hand > Sxl	-0.09746	0.049058	0.000910159
M230414_Handsxl_bnllexAGFP_tube3_m5	Male	Hand > Sxl	-0.251614	-0.105375	0.0966477
M230414_Handsxl_bnllexAGFP_tube3_m6	Male	Hand > Sxl	-0.0247827	-0.00753622	-0.224644
M230414_Handsxl_bnllexAGFP_tube3_m7	Male	Hand > Sxl	-0.0146088	-0.252984	0.0839053
M230414_Handsxl_bnllexAGFP_tube3_m8	Male	Hand > Sxl	0.169169	0.00381919	0.225845
M230414_Handsxl_bnllexAGFP_tube3_m9	Male	Hand > Sxl	0.137241	-0.0826142	-0.12644
M230420_Handsxl_bnllexAGFP_tube4_m10	Male	Hand > Sxl	-0.0405166	-0.128103	0.0578824
M230420_Handsxl_bnllexAGFP_tube4_m11	Male	Hand > Sxl	0.0835603	0.201866	0.0876605
M230420_Handsxl_bnllexAGFP_tube4_m12	Male	Hand > Sxl	-0.253642	-0.174281	-0.182184
M230420_Handsxl_bnllexAGFP_tube4_m6	Male	Hand > Sxl	-0.0448288	-0.25233	-0.105731
M230420_Handsxl_bnllexAGFP_tube4_m7	Male	Hand > Sxl	-0.284325	-0.247362	-0.0403324
M230420_Handsxl_bnllexAGFP_tube4_m8	Male	Hand > Sxl	-0.222261	-0.154969	0.192484
M230420_Handsxl_bnllexAGFP_tube4_m9	Male	Hand > Sxl	-0.182524	-0.219323	-0.0113502

## Sheet: Fig 4l
Figure 4l	Hand > Sxl average normalised curvature along gut length
	Male Control		Male Test		Female Control		Female Test
Position along gut Length	Mean normalised curvature	Variance	Mean normalised curvature	Variance	Mean normalised curvature	Variance	Mean normalised curvature	Variance
1	5.62328	4.16275	8.32608	11.5637	8.70871	31.1542	5.38378	11.8521
2	5.52498	3.44964	8.20152	8.80799	8.2448	25.7313	5.61786	12.298
3	5.49595	3.16296	8.39709	8.56362	8.1678	24.4939	5.95675	12.3877
4	5.52728	2.97351	8.68565	8.63129	8.68298	30.4112	6.42045	12.5332
5	5.56122	2.89227	8.97847	8.88352	9.58091	34.5561	6.8542	12.3905
6	5.6249	2.80554	9.32304	9.24557	10.3942	36.391	7.33499	12.3186
7	5.7245	2.68177	9.64058	9.36632	11.2499	40.0726	7.82841	12.0261
8	5.79724	2.67713	10.0383	9.9204	12.2536	41.9062	8.35938	11.4891
9	5.89761	2.71016	10.4666	10.8064	13.212	44.0051	8.77621	12.0553
10	6.02455	2.62612	10.9194	11.4684	13.8159	41.3608	9.2827	11.8987
11	6.19199	2.63196	11.4174	12.5196	12.8547	9.75338	9.87042	11.6441
12	6.36372	2.56146	11.9709	13.949	12.5931	12.5884	10.402	10.6145
13	6.52822	2.64687	12.4473	15.5341	13.4326	13.2165	11.1503	10.2442
14	6.69745	2.72584	12.9313	17.1003	14.3349	13.304	11.8049	10.4904
15	6.86005	2.65959	13.4576	18.694	15.3192	13.0754	12.5445	10.679
16	7.13636	2.87663	13.8987	20.5367	16.245	13.5575	13.3967	10.9381
17	7.29813	2.93459	14.3366	21.7132	17.2411	14.2474	14.3375	11.7103
18	7.55113	3.06254	14.7349	22.4329	18.3889	14.8146	15.1929	14.1092
19	7.90476	3.20482	14.9626	23.0207	19.4854	17.1854	15.9477	16.5756
20	8.15763	3.42915	15.1271	22.5365	20.5269	20.3442	16.7748	19.1672
21	8.41952	3.60879	15.0782	21.0184	21.3166	22.8201	17.52	21.6152
22	8.72787	3.97049	14.5422	16.6481	21.9893	25.5266	18.1855	24.0674
23	8.96802	4.25465	14.1113	16.5787	22.4627	27.4102	18.7889	27.2275
24	9.30132	4.21814	14.1985	17.1587	22.8158	28.3108	19.3504	31.9067
25	9.64343	4.68986	14.4789	18.0028	22.9985	28.8182	19.7234	33.1053
26	9.89271	5.26926	14.7233	18.6342	23.0023	28.5662	19.9313	34.1235
27	10.0965	5.49215	15.1241	19.5476	22.7919	27.5948	19.991	34.5314
28	10.4746	6.12487	15.5386	20.6269	22.3881	26.141	19.9922	34.564
29	10.7737	6.37425	16.0721	22.3066	21.8339	24.572	19.7715	33.1621
30	11.0938	6.78092	16.5701	23.4569	21.1007	22.4429	19.2792	29.8231
31	11.3354	7.55728	17.1277	25.4714	20.1734	19.7818	18.6299	26.1291
32	11.5843	7.9445	17.6485	27.8174	19.0695	15.9685	17.9655	22.8291
33	11.7785	8.18323	18.1718	30.3515	17.8472	13.3497	16.9506	18.4973
34	12.0061	8.77457	18.722	33.3677	16.9092	11.1498	15.8567	13.4163
35	12.1867	8.94202	19.2096	36.0469	16.107	8.54844	14.7098	10.5965
36	12.3557	9.04968	19.7269	39.7183	15.0772	7.04272	13.7976	7.80901
37	12.5084	9.0276	20.0648	42.3711	13.7172	5.69274	12.8064	5.59883
38	12.5762	8.98712	20.2369	43.5656	12.5455	5.01722	11.8957	4.02732
39	12.5932	9.07555	20.2548	43.672	11.4999	4.71199	11.1593	3.20857
40	12.5401	8.88508	20.0548	42.3013	10.5284	4.814	10.5028	3.34804
41	12.4072	8.3941	19.6631	39.0192	9.77423	5.12717	9.96347	3.80181
42	12.186	7.53312	19.0031	34.1296	9.32446	5.55969	9.606	4.25183
43	11.9502	6.72016	18.3908	31.0533	9.03328	5.93264	9.39826	4.65275
44	11.6797	6.08388	17.6057	26.6046	8.92662	6.11991	9.37223	4.88481
45	11.4101	5.52094	16.8556	23.9941	8.98425	5.98538	9.64938	5.15671
46	11.1177	4.92881	16.0511	20.4849	9.24972	6.07682	10.1407	5.49497
47	10.8629	4.54274	15.2115	18.191	9.66488	6.67453	10.7702	6.42039
48	10.6126	4.46313	14.3863	16.1038	10.1725	7.38994	11.3565	7.76389
49	10.4883	4.32226	13.7327	15.414	10.8813	9.31062	12.0721	9.14992
50	10.4136	4.19667	13.1119	14.335	11.6116	10.8509	12.7561	10.5444
51	10.3951	4.17899	12.6023	13.785	12.3572	10.8888	13.5627	11.2462
52	10.4364	4.15982	12.1204	13.3984	13.1556	10.5109	14.4294	13.547
53	10.5414	4.12699	11.7658	13.3834	14.2174	12.8359	15.4381	15.3141
54	10.6501	4.13562	11.5113	13.6257	15.3143	15.8999	16.4699	18.5825
55	10.8082	4.17064	11.3821	13.588	16.4833	21.1056	17.5556	24.6582
56	11.0512	4.15069	11.3534	13.5941	17.1652	23.3764	18.7682	30.9803
57	11.3515	4.2119	11.4193	13.6211	16.8177	19.1905	20.104	39.8995
58	11.5855	4.25781	11.5685	13.7935	16.3176	14.6811	21.4942	54.2175
59	11.8636	4.37164	11.7704	14.0653	17.3747	14.8745	22.7485	68.9281
60	12.2217	4.40311	12.0327	14.1542	18.9785	18.1555	23.8184	84.8693
61	12.5487	4.49868	12.3477	14.1537	20.8952	23.2028	24.6681	99.203
62	12.9122	4.68253	12.7777	14.7657	22.951	30.5119	25.3976	111.422
63	13.3508	5.35144	13.1885	15.8811	25.1624	41.9321	25.9582	122.387
64	13.7876	5.30649	13.7616	17.191	27.2002	56.6052	26.1257	126.33
65	14.2741	5.73261	14.4157	18.6279	28.8998	64.5373	26.099	127.783
66	14.6712	5.94273	15.0258	20.6637	30.8174	78.5234	25.6049	120.78
67	15.2258	6.77718	15.802	23.3468	32.6411	94.2794	24.8497	107.61
68	15.7365	7.14642	16.7049	26.1044	34.3767	114.37	24.0664	96.8767
69	16.3384	8.51006	17.7533	31.3568	35.8667	125.302	23.1446	87.1629
70	16.8211	9.70426	18.8263	35.4937	36.7991	123.246	22.1195	78.9732
71	17.288	10.5296	19.8545	42.2155	38.3986	143.637	21.1985	71.9861
72	17.7498	11.4914	21.0534	49.2948	39.7787	167.603	20.2281	68.8861
73	18.2064	12.1461	22.0927	56.2117	40.7467	180.584	19.3316	68.051
74	18.7201	13.6479	22.908	63.1762	41.4713	190.62	18.5598	68.6304
75	19.1154	14.8451	23.8045	70.4452	41.7245	194.321	17.8368	70.9732
76	19.5446	16.6723	24.7204	76.8962	41.5438	189.72	17.3628	73.153
77	19.8576	17.1313	25.5188	84.3117	40.9965	182.685	17.0278	75.0653
78	20.0828	17.8137	26.1069	90.5044	40.3061	173.378	16.8729	75.7655
79	20.189	18.1968	26.329	92.2256	39.5355	166.085	16.915	77.5081
80	20.1956	18.2447	26.0262	87.6777	38.7273	159.979	17.4333	78.2579
81	20.0811	17.7985	23.3776	57.8924	37.9063	154.825	18.5062	81.9072
82	19.7986	16.8238	20.9743	45.4807	37.1166	149.352	20.3051	92.0883
83	19.4059	16.1329	20.4611	44.4784	36.3611	146.677	22.1164	111.739
84	19.0606	15.3362	20.74	43.8454	35.2144	140.395	23.8467	145.688
85	18.3948	14.6468	21.1719	43.9834	33.9305	130.397	24.9665	169.18
86	17.8564	14.3501	21.7368	44.9498	32.507	121.235	25.0729	168.646
87	17.3296	14.7732	22.3563	45.7739	31.0635	110.882	24.8344	164.869
88	16.7594	15.149	22.9537	46.5027	29.7212	103.547	24.5258	160.371
89	16.3361	15.3366	23.7799	47.0962	28.5978	98.049	24.1833	157.052
90	15.9129	15.9667	24.48	49.9016	27.5891	96.1224	23.8174	153.333
91	15.5816	16.8779	25.3599	51.5335	26.7753	93.9713	23.3705	150.987
92	15.283	17.5406	26.2538	55.2683	26.1281	89.4291	22.9424	148.889
93	15.1344	18.3143	27.1365	58.1984	25.925	88.2552	22.6635	147.248
94	15.0331	18.5908	27.9208	62.4149	27.8139	115.058	22.4054	145.943
95	15.0396	18.8678	28.6645	67.4605	27.7997	103.84	22.0814	146.166
96	15.1246	19.1316	29.5221	73.082	27.0656	97.0367	21.9262	146.644
97	15.3015	19.0212	30.3477	80.1006	26.0592	89.5724	21.8408	146.633
98	15.5011	18.9943	31.2019	88.355	25.0095	83.6461	21.8801	147.845
99	15.7177	19.1365	32.0735	96.8351	24.1085	77.3369	22.1966	148.218
100	16.0247	19.4031	32.749	104.398	23.4088	73.8625	22.639	150.639
101	16.3392	19.5192	33.2456	109.539	22.7468	71.1127	23.3946	157.234
102	16.745	19.8629	33.5108	111.68	22.2433	68.0877	24.1593	162.46
103	17.1354	20.0806	33.55	111.929	21.7536	65.3713	25.1326	164.662
104	17.6209	21.3754	33.3729	110.241	21.4219	61.0677	26.2642	170.56
105	18.0769	20.962	33.119	108.212	21.3654	55.6872	27.5069	181.351
106	18.5075	22.1875	32.7539	105.506	22.0474	48.2194	28.6428	194.25
107	19.1722	23.6176	32.2967	101.385	23.0363	56.5809	30.1335	205.374
108	19.7059	24.8674	31.7382	96.297	22.9341	57.1529	31.4858	214.652
109	20.2315	26.4844	31.1729	92.1317	22.5806	55.9046	32.7314	213.564
110	20.7232	27.9472	30.7497	89.65	22.2323	53.264	34.2223	230.119
111	21.125	29.5778	30.1601	84.7013	21.8543	50.7131	35.6971	253.199
112	21.4401	30.7225	29.2762	78.4663	21.3549	49.3665	37.0001	279.73
113	21.6517	31.8468	28.1981	70.5004	20.8816	46.7316	37.7727	294.351
114	21.7076	31.9929	27.13	62.8417	20.3788	44.7723	38.1089	301.444
115	21.6198	31.6256	25.9495	54.482	19.9577	42.105	38.1084	301.606
116	21.4541	30.3582	24.8626	49.2359	19.48	41.0333	37.4802	282.797
117	21.1391	28.823	23.7388	42.4213	19.0373	38.9822	36.7896	263.378
118	20.8311	27.7741	22.8437	38.4996	18.5606	36.7037	35.8723	234.549
119	20.4969	26.3141	22.1267	34.6588	18.1082	35.019	34.98	207.833
120	20.1199	24.1442	21.333	31.573	17.588	34.2719	33.8565	186.134
121	19.6078	22.8347	20.4081	28.1105	17.1706	32.6842	32.6814	163.925
122	19.1051	20.5854	19.4954	24.9351	16.7414	31.8432	31.4007	138.039
123	18.5799	20.0746	18.7624	21.9596	16.3554	31.4353	30.2033	114.061
124	18.0182	17.6465	18.1116	20.5937	16.0248	30.3048	29.1301	100.303
125	17.4664	16.3452	17.4693	18.3614	15.6552	30.0109	28.2198	89.9447
126	16.9523	15.9451	16.8416	17.1356	15.343	29.0615	27.4421	80.8461
127	16.448	15.1268	16.2616	15.7995	15.0491	28.6872	26.6573	73.2472
128	16.1172	14.2598	15.8297	15.2095	14.7724	28.0893	25.9318	65.644
129	15.4622	13.9591	15.4433	14.4303	14.485	27.6537	25.2089	58.4399
130	14.9827	13.4078	15.0714	13.6415	14.1988	27.6084	24.4935	53.0089
131	14.6001	13.9691	14.6436	13.2522	13.9396	27.1604	23.8507	49.0533
132	14.192	13.6077	14.3695	12.9096	13.7549	27.1917	23.2381	44.9658
133	13.831	14.1404	14.0934	12.5798	13.593	26.5441	22.6336	40.752
134	13.5612	14.0453	13.8302	12.203	13.4335	26.2351	22.0981	37.9708
135	13.3153	14.1498	13.6283	11.8602	13.3069	26.1995	21.5961	36.2577
136	13.075	14.3722	13.4727	11.6379	13.2176	25.9302	21.2016	34.9139
137	12.853	14.826	13.3222	11.5434	13.1756	25.9384	20.8725	33.9019
138	12.7079	14.5939	13.2134	11.4052	13.1573	26.038	20.6051	33.4869
139	12.5976	14.8222	13.155	11.2616	13.2019	26.2371	20.3817	33.5214
140	12.5157	14.9837	13.1361	11.1928	13.272	26.4559	20.245	33.7402
141	12.4679	14.98	13.1974	11.1205	13.3593	26.6458	20.1694	34.7894
142	12.4652	14.9932	13.3345	11.0947	13.469	26.7547	20.5064	39.0018
143	12.4974	15.0974	13.4722	11.0088	13.5951	27.3666	21.6057	49.4231
144	12.6138	14.8979	13.7944	11.0047	13.7494	28.1954	22.4871	68.4508
145	12.7633	14.6192	14.154	11.0153	13.9399	28.7946	22.2392	67.9294
146	13.0124	14.8862	14.6183	10.7909	14.1497	29.8808	21.8695	65.512
147	13.2347	14.5644	15.0669	11.4224	14.3511	30.8954	21.4802	63.3261
148	13.5759	14.3086	15.5427	12.0283	14.5974	31.8142	21.0907	60.1849
149	13.8729	14.8104	16.1386	12.7864	14.8382	33.2169	20.6601	57.3679
150	14.2035	15.1725	16.8003	14.3121	15.0574	34.5842	20.1197	52.7315
151	14.5156	15.5654	17.5191	16.3335	15.2813	35.897	19.4803	47.6212
152	14.8877	16.2525	18.019	17.3745	15.4487	37.6746	18.9125	43.883
153	15.2197	17.165	18.5303	20.1808	15.6056	39.46	18.3937	39.8584
154	15.4972	17.3955	19.1578	22.4844	15.7371	41.1123	17.9204	36.6929
155	15.7485	18.2871	19.6367	25.1239	15.8573	44.3021	17.3475	33.2834
156	15.9189	18.837	20.0924	27.6714	15.9747	47.2827	16.7312	30.7236
157	16.0074	19.036	20.4624	29.8016	16.0411	48.681	16.0605	27.4349
158	16.0463	19.1453	20.7293	32.0775	16.1519	50.3373	15.4098	23.9887
159	15.9584	18.6635	20.9925	33.3929	16.2931	51.9841	14.9829	21.8632
160	15.8488	18.1083	21.2048	34.4751	16.4465	53.4417	14.4656	20.7759
161	15.6244	17.0024	21.3829	35.4763	16.5914	55.0354	13.992	20.0337
162	15.3012	15.5976	21.5606	36.6797	16.7344	56.5457	13.5488	18.6968
163	14.9338	14.0744	21.7598	37.9131	16.8611	57.4516	13.1648	17.8349
164	14.5534	12.8876	21.9249	39.2304	17.0077	58.2206	12.8535	17.6968
165	14.2782	12.0671	22.0472	40.4763	17.1326	59.2162	12.6226	17.7282
166	13.6191	9.92805	22.0886	40.9243	17.2262	59.8664	12.5311	18.2322
167	13.1299	9.08012	22.1191	40.9668	17.2988	60.6578	12.5998	19.8391
168	12.5462	7.53184	22.0524	40.416	17.354	61.5402	13.3865	25.079
169	12.0302	6.48887	21.8254	39.3499	17.4115	61.6763	14.6112	36.3985
170	11.4567	5.57759	21.4973	37.6961	17.4286	61.3388	15.4717	47.1651
171	10.9929	5.32899	21.0287	34.7895	17.4119	60.7776	15.5043	48.9144
172	10.5087	4.30977	20.3888	31.1114	17.3374	59.413	15.1838	47.6143
173	9.941	4.1381	19.5816	26.7329	17.2469	57.7546	14.7051	43.3043
174	9.49299	3.31023	18.7839	23.5247	17.0569	54.9614	14.2249	39.702
175	9.00199	3.09833	18.09	20.9792	16.7028	49.5728	13.7328	35.9132
176	8.57654	2.48213	17.4013	19.573	16.2843	44.8192	13.1598	30.6801
177	8.03771	2.32154	16.6198	16.9503	15.773	39.8178	12.698	26.6937
178	7.68394	1.88578	15.7784	14.3325	15.1656	34.6559	12.0745	22.5164
179	7.28797	1.90884	15.0217	13.3291	14.614	29.7515	11.3911	18.7241
180	6.9483	1.73246	14.1924	12.4059	13.9703	25.799	10.6612	15.0267
181	6.58828	1.83197	13.3503	11.4438	13.4082	23.0248	10.0104	12.3201
182	6.30739	1.69502	12.6331	11.1279	12.7258	19.9439	9.29248	9.89757
183	6.10773	1.83611	11.8499	11.3089	12.0897	17.762	8.65612	7.82824
184	5.86361	1.77365	10.9661	10.9831	11.6088	16.1078	8.12939	6.62289
185	5.61069	1.91555	10.4357	10.916	11.0919	14.5182	7.68255	5.95051
186	5.46634	1.87839	9.79678	11.1282	10.604	12.8733	7.15876	5.2792
187	5.34117	1.93423	9.17577	11.4641	9.96111	10.7566	6.76712	5.041
188	5.22589	2.05359	8.84278	12.1982	9.394	9.45525	6.47523	4.7526
189	5.13931	2.14378	8.51198	12.0602	8.8507	8.72482	6.2954	4.68254
190	5.06708	2.23681	8.12098	12.709	8.42359	8.54796	6.1455	4.74947
191	5.00945	2.42238	7.81568	13.4165	7.86747	8.48619	6.06934	4.74574
192	4.98654	2.53621	7.65328	13.9252	7.36069	8.10755	6.03788	4.8308
193	4.99079	2.71272	7.52574	14.5938	6.88105	7.83047	6.05266	4.95699
194	5.00639	3.01375	7.48122	15.1985	6.68157	8.4594	6.13808	5.3811
195	5.1108	3.38782	7.484	16.331	6.41359	9.01826	6.34529	6.15267
196	5.25997	3.9563	7.58211	17.6303	6.07265	9.39245	6.7121	7.923
197	5.45837	4.75789	7.99	21.1382	5.91029	9.57408	7.10002	10.3505
198	5.70537	6.23035	8.69096	26.4843	6.09488	9.6628	7.68198	15.2284
199	5.88066	7.4776	9.63273	37.4111	7.43884	13.969	8.32246	22.4448
200	6.01419	8.99865	10.5345	54.7588	8.97479	27.3625	9.03894	32.1512
