# Supplementary material for: The sex of organ geometry
Source: Nature. 2024 May 29;630(8016):392–400. doi: 10.1038/s41586-024-07463-4 (PMC11168936; doi:10.1038/s41586-024-07463-4)
Supplement: Supplementary file 11 — Source Data Fig. 5 [file 41586_2024_7463_MOESM11_ESM.xlsx]

## Sheet: Fig 5b_top
Figure 5b (top)	ubi-SimaODD::GFP, ubi-RFP GFP/RFP intensity ratio along midgut length
Sex	Genotype	Position_bin	Position_mean	GFP/RFP ratio_mean	Position_sd	GFP/RFP ratio_sd
Female	Hand > Ctrl	[0,5]	2.48593	1.08658	1.45323	0.313645
Female	Hand > Ctrl	(5,10]	7.49852	1.0676	1.44148	0.32952
Female	Hand > Ctrl	(10,15]	12.501	0.952407	1.44735	0.394969
Female	Hand > Ctrl	(15,20]	17.5034	0.843422	1.44147	0.407109
Female	Hand > Ctrl	(20,25]	22.4982	0.796295	1.44295	0.427731
Female	Hand > Ctrl	(25,30]	27.498	0.779371	1.44444	0.439481
Female	Hand > Ctrl	(30,35]	32.5005	0.851552	1.44445	0.48183
Female	Hand > Ctrl	(35,40]	37.5016	0.920001	1.44372	0.484214
Female	Hand > Ctrl	(40,45]	42.5002	0.988573	1.44297	0.486632
Female	Hand > Ctrl	(45,50]	47.5026	1.06587	1.44591	0.503814
Female	Hand > Ctrl	(50,55]	52.5038	1.11859	1.44222	0.512246
Female	Hand > Ctrl	(55,60]	57.5011	1.11285	1.4437	0.48731
Female	Hand > Ctrl	(60,65]	62.4997	1.15543	1.44298	0.497175
Female	Hand > Ctrl	(65,70]	67.4995	1.17721	1.44445	0.51617
Female	Hand > Ctrl	(70,75]	72.502	1.16132	1.44444	0.518544
Female	Hand > Ctrl	(75,80]	77.5031	1.19981	1.44369	0.561681
Female	Hand > Ctrl	(80,85]	82.4979	1.25053	1.44073	0.589103
Female	Hand > Ctrl	(85,90]	87.499	1.26137	1.44735	0.599307
Female	Hand > Ctrl	(90,95]	92.5015	1.28814	1.44148	0.634546
Female	Hand > Ctrl	(95,100]	97.5141	1.29538	1.45323	0.600341
Female	Hand > Ctrl	(100,105]	102.511	1.34079	1.43509	0.594532
Female	Hand > Ctrl	(105,110]	107.499	1.35445	1.44514	0.523565
Female	Hand > Ctrl	(110,115]	112.498	1.32736	1.44139	0.502956
Female	Hand > Ctrl	(115,120]	117.498	1.25636	1.44641	0.469375
Female	Hand > Ctrl	(120,125]	122.501	1.20547	1.44267	0.415373
Female	Hand > Ctrl	(125,130]	127.499	1.32328	1.44329	0.481759
Female	Hand > Ctrl	(130,135]	132.5	1.34515	1.44453	0.484742
Female	Hand > Ctrl	(135,140]	137.502	1.32233	1.44454	0.48006
Female	Hand > Ctrl	(140,145]	142.498	1.26623	1.44013	0.492168
Female	Hand > Ctrl	(145,150]	147.496	1.29241	1.44641	0.493184
Female	Hand > Ctrl	(150,155]	152.505	1.32473	1.44578	0.48351
Female	Hand > Ctrl	(155,160]	157.502	1.31415	1.44013	0.441248
Female	Hand > Ctrl	(160,165]	162.498	1.2783	1.44454	0.459415
Female	Hand > Ctrl	(165,170]	167.5	1.31196	1.44453	0.52648
Female	Hand > Ctrl	(170,175]	172.502	1.37651	1.44391	0.498289
Female	Hand > Ctrl	(175,180]	177.501	1.56072	1.44267	0.564332
Female	Hand > Ctrl	(180,185]	182.503	1.63365	1.44578	0.501723
Female	Hand > Ctrl	(185,190]	187.504	1.63181	1.44201	0.466854
Female	Hand > Ctrl	(190,195]	192.502	1.59538	1.44452	0.483411
Female	Hand > Ctrl	(195,200]	197.515	1.50331	1.45013	0.486094
Male	Hand > Ctrl	[0,5]	2.47874	1.05603	1.45385	0.167829
Male	Hand > Ctrl	(5,10]	7.4949	0.986391	1.44336	0.17478
Male	Hand > Ctrl	(10,15]	12.4949	0.8805	1.44451	0.201921
Male	Hand > Ctrl	(15,20]	17.497	0.729286	1.44453	0.235254
Male	Hand > Ctrl	(20,25]	22.499	0.61849	1.44452	0.194221
Male	Hand > Ctrl	(25,30]	27.4969	0.530618	1.44214	0.192115
Male	Hand > Ctrl	(30,35]	32.499	0.499369	1.44685	0.167332
Male	Hand > Ctrl	(35,40]	37.501	0.546412	1.4422	0.182783
Male	Hand > Ctrl	(40,45]	42.499	0.633224	1.44453	0.171923
Male	Hand > Ctrl	(45,50]	47.5091	0.694053	1.44923	0.27006
Male	Hand > Ctrl	(50,55]	52.5091	0.698522	1.43868	0.277042
Male	Hand > Ctrl	(55,60]	57.499	0.719761	1.44336	0.289572
Male	Hand > Ctrl	(60,65]	62.497	0.776481	1.44338	0.316908
Male	Hand > Ctrl	(65,70]	67.501	0.819469	1.44685	0.275269
Male	Hand > Ctrl	(70,75]	72.5051	0.869553	1.44331	0.263369
Male	Hand > Ctrl	(75,80]	77.499	0.896778	1.441	0.256406
Male	Hand > Ctrl	(80,85]	82.499	0.965682	1.44687	0.267283
Male	Hand > Ctrl	(85,90]	87.5051	1.00219	1.44451	0.271115
Male	Hand > Ctrl	(90,95]	92.5051	1.01456	1.44336	0.247537
Male	Hand > Ctrl	(95,100]	97.5213	1.04963	1.45385	0.290329
Male	Hand > Ctrl	(100,105]	102.521	1.08725	1.43411	0.327363
Male	Hand > Ctrl	(105,110]	107.503	1.18454	1.4434	0.381734
Male	Hand > Ctrl	(110,115]	112.499	1.24965	1.44221	0.403842
Male	Hand > Ctrl	(115,120]	117.497	1.3267	1.44452	0.376984
Male	Hand > Ctrl	(120,125]	122.495	1.39853	1.44222	0.381971
Male	Hand > Ctrl	(125,130]	127.493	1.2798	1.44449	0.303477
Male	Hand > Ctrl	(130,135]	132.499	1.40019	1.4468	0.306397
Male	Hand > Ctrl	(135,140]	137.505	1.40213	1.44452	0.306946
Male	Hand > Ctrl	(140,145]	142.501	1.3702	1.44106	0.284589
Male	Hand > Ctrl	(145,150]	147.501	1.3065	1.44688	0.292453
Male	Hand > Ctrl	(150,155]	152.503	1.3247	1.44228	0.333783
Male	Hand > Ctrl	(155,160]	157.499	1.34301	1.44337	0.36071
Male	Hand > Ctrl	(160,165]	162.495	1.36909	1.44221	0.402053
Male	Hand > Ctrl	(165,170]	167.497	1.34355	1.44679	0.399296
Male	Hand > Ctrl	(170,175]	172.501	1.29658	1.44336	0.377038
Male	Hand > Ctrl	(175,180]	177.501	1.28864	1.44453	0.352558
Male	Hand > Ctrl	(180,185]	182.503	1.46824	1.44452	0.353659
Male	Hand > Ctrl	(185,190]	187.501	1.61491	1.44221	0.305606
Male	Hand > Ctrl	(190,195]	192.497	1.66122	1.4434	0.353248
Male	Hand > Ctrl	(195,200]	197.517	1.58067	1.45599	0.387873
Female	Hand > bnlRNAi	[0,5]	2.48431	1.11638	1.45536	0.156257
Female	Hand > bnlRNAi	(5,10]	7.50108	1.13972	1.44201	0.200541
Female	Hand > bnlRNAi	(10,15]	12.5036	0.996661	1.44717	0.227217
Female	Hand > bnlRNAi	(15,20]	17.5043	0.895635	1.44101	0.255908
Female	Hand > bnlRNAi	(20,25]	22.4961	0.831138	1.44204	0.244005
Female	Hand > bnlRNAi	(25,30]	27.4986	0.778048	1.44718	0.29595
Female	Hand > bnlRNAi	(30,35]	32.5047	0.802874	1.44411	0.284698
Female	Hand > bnlRNAi	(35,40]	37.5018	0.870478	1.44207	0.258133
Female	Hand > bnlRNAi	(40,45]	42.4989	0.982287	1.44412	0.313363
Female	Hand > bnlRNAi	(45,50]	47.5032	1.01214	1.44616	0.294313
Female	Hand > bnlRNAi	(50,55]	52.5021	1.07641	1.44101	0.281371
Female	Hand > bnlRNAi	(55,60]	57.4993	1.18404	1.44515	0.252682
Female	Hand > bnlRNAi	(60,65]	62.4982	1.27456	1.44207	0.244335
Female	Hand > bnlRNAi	(65,70]	67.4953	1.33542	1.44411	0.220791
Female	Hand > bnlRNAi	(70,75]	72.5014	1.38092	1.44718	0.213765
Female	Hand > bnlRNAi	(75,80]	77.5022	1.411	1.44101	0.221172
Female	Hand > bnlRNAi	(80,85]	82.4939	1.41836	1.44204	0.248358
Female	Hand > bnlRNAi	(85,90]	87.4964	1.44012	1.44717	0.24484
Female	Hand > bnlRNAi	(90,95]	92.4989	1.48242	1.44201	0.249983
Female	Hand > bnlRNAi	(95,100]	97.5157	1.4929	1.45536	0.2833
Female	Hand > bnlRNAi	(100,105]	102.516	1.51637	1.43692	0.283936
Female	Hand > bnlRNAi	(105,110]	107.504	1.48198	1.44346	0.343095
Female	Hand > bnlRNAi	(110,115]	112.504	1.39418	1.44427	0.341162
Female	Hand > bnlRNAi	(115,120]	117.503	1.38563	1.44263	0.368742
Female	Hand > bnlRNAi	(120,125]	122.503	1.40868	1.44508	0.287081
Female	Hand > bnlRNAi	(125,130]	127.504	1.42651	1.44265	0.284858
Female	Hand > bnlRNAi	(130,135]	132.498	1.40545	1.44181	0.293797
Female	Hand > bnlRNAi	(135,140]	137.497	1.4208	1.44507	0.273098
Female	Hand > bnlRNAi	(140,145]	142.499	1.41842	1.44344	0.280189
Female	Hand > bnlRNAi	(145,150]	147.502	1.44083	1.44595	0.265044
Female	Hand > bnlRNAi	(150,155]	152.505	1.42358	1.44351	0.255303
Female	Hand > bnlRNAi	(155,160]	157.503	1.45609	1.44263	0.282846
Female	Hand > bnlRNAi	(160,165]	162.503	1.46309	1.44507	0.250476
Female	Hand > bnlRNAi	(165,170]	167.502	1.41975	1.44181	0.252663
Female	Hand > bnlRNAi	(170,175]	172.501	1.46106	1.44509	0.281905
Female	Hand > bnlRNAi	(175,180]	177.502	1.57553	1.44346	0.32014
Female	Hand > bnlRNAi	(180,185]	182.498	1.72614	1.44182	0.315174
Female	Hand > bnlRNAi	(185,190]	187.497	1.79567	1.44508	0.402836
Female	Hand > bnlRNAi	(190,195]	192.497	1.75002	1.44265	0.398652
Female	Hand > bnlRNAi	(195,200]	197.512	1.72628	1.45318	0.486085
Male	Hand > bnlRNAi	[0,5]	2.47796	1.00481	1.45536	0.135748
Male	Hand > bnlRNAi	(5,10]	7.50033	1.02748	1.44513	0.117796
Male	Hand > bnlRNAi	(10,15]	12.5016	1.01072	1.44327	0.164278
Male	Hand > bnlRNAi	(15,20]	17.5046	0.829218	1.44611	0.234283
Male	Hand > bnlRNAi	(20,25]	22.501	0.67347	1.43954	0.23802
Male	Hand > bnlRNAi	(25,30]	27.499	0.555657	1.44702	0.194413
Male	Hand > bnlRNAi	(30,35]	32.502	0.506327	1.44236	0.205689
Male	Hand > bnlRNAi	(35,40]	37.5	0.535896	1.44426	0.220355
Male	Hand > bnlRNAi	(40,45]	42.498	0.570163	1.44235	0.205962
Male	Hand > bnlRNAi	(45,50]	47.501	0.600003	1.44704	0.180542
Male	Hand > bnlRNAi	(50,55]	52.5071	0.632913	1.44422	0.2087
Male	Hand > bnlRNAi	(55,60]	57.5085	0.66761	1.4442	0.221183
Male	Hand > bnlRNAi	(60,65]	62.5065	0.713049	1.44237	0.18855
Male	Hand > bnlRNAi	(65,70]	67.4997	0.777423	1.44142	0.167762
Male	Hand > bnlRNAi	(70,75]	72.4993	0.857664	1.44609	0.180904
Male	Hand > bnlRNAi	(75,80]	77.5039	0.920458	1.44424	0.177345
Male	Hand > bnlRNAi	(80,85]	82.5036	0.952773	1.4433	0.216358
Male	Hand > bnlRNAi	(85,90]	87.5	0.990188	1.44233	0.217319
Male	Hand > bnlRNAi	(90,95]	92.5013	1.06027	1.44606	0.200187
Male	Hand > bnlRNAi	(95,100]	97.5237	1.05789	1.45442	0.211013
Male	Hand > bnlRNAi	(100,105]	102.518	1.06782	1.43041	0.194882
Male	Hand > bnlRNAi	(105,110]	107.494	1.06278	1.44333	0.210158
Male	Hand > bnlRNAi	(110,115]	112.492	1.09674	1.4433	0.227875
Male	Hand > bnlRNAi	(115,120]	117.495	1.21299	1.44606	0.243318
Male	Hand > bnlRNAi	(120,125]	122.5	1.2605	1.44426	0.243922
Male	Hand > bnlRNAi	(125,130]	127.495	1.29182	1.44056	0.300895
Male	Hand > bnlRNAi	(130,135]	132.498	1.3401	1.44879	0.226916
Male	Hand > bnlRNAi	(135,140]	137.504	1.40531	1.4424	0.27249
Male	Hand > bnlRNAi	(140,145]	142.503	1.38138	1.44423	0.293991
Male	Hand > bnlRNAi	(145,150]	147.504	1.29885	1.44431	0.26649
Male	Hand > bnlRNAi	(150,155]	152.501	1.28828	1.44156	0.274309
Male	Hand > bnlRNAi	(155,160]	157.499	1.29122	1.44514	0.238388
Male	Hand > bnlRNAi	(160,165]	162.497	1.2888	1.44148	0.252059
Male	Hand > bnlRNAi	(165,170]	167.502	1.25199	1.44879	0.306941
Male	Hand > bnlRNAi	(170,175]	172.506	1.19863	1.44148	0.262881
Male	Hand > bnlRNAi	(175,180]	177.503	1.24844	1.44426	0.273904
Male	Hand > bnlRNAi	(180,185]	182.505	1.3291	1.44423	0.328468
Male	Hand > bnlRNAi	(185,190]	187.506	1.49911	1.44422	0.299927
Male	Hand > bnlRNAi	(190,195]	192.506	1.44689	1.44333	0.269961
Male	Hand > bnlRNAi	(195,200]	197.523	1.48003	1.45426	0.273316

## Sheet: Fig 5b_bottom
Figure 5b (bottom)	Hand > bnlRNAi Ldh::GFP intensity along midgut length
Sex	Genotype	Position_bin	Position_mean	Intensity_mean	Position_sd	Intensity_sd
Female	Hand > Ctrl	[0,5]	2.48584	24.3656	1.45275	15.2351
Female	Hand > Ctrl	(5,10]	7.50284	35.2865	1.44462	17.6424
Female	Hand > Ctrl	(10,15]	12.5028	65.633	1.44298	23.0775
Female	Hand > Ctrl	(15,20]	17.5028	84.5061	1.44462	22.4221
Female	Hand > Ctrl	(20,25]	22.5028	85.4224	1.44299	21.0957
Female	Hand > Ctrl	(25,30]	27.4986	85.8528	1.44215	21.5672
Female	Hand > Ctrl	(30,35]	32.4986	84.6337	1.44541	21.9927
Female	Hand > Ctrl	(35,40]	37.5043	82.5935	1.44541	22.6625
Female	Hand > Ctrl	(40,45]	42.5057	83.9877	1.44295	25.8146
Female	Hand > Ctrl	(45,50]	47.5057	75.4524	1.44459	23.6192
Female	Hand > Ctrl	(50,55]	52.5028	72.5796	1.44132	26.5314
Female	Hand > Ctrl	(55,60]	57.4986	72.0975	1.44378	26.0423
Female	Hand > Ctrl	(60,65]	62.5	66.4277	1.4446	24.7778
Female	Hand > Ctrl	(65,70]	67.5042	54.891	1.44541	18.6594
Female	Hand > Ctrl	(70,75]	72.5043	49.585	1.44214	14.0548
Female	Hand > Ctrl	(75,80]	77.5	44.2526	1.44299	11.0619
Female	Hand > Ctrl	(80,85]	82.5	40.5676	1.44463	12.1825
Female	Hand > Ctrl	(85,90]	87.5	37.6838	1.44298	12.8632
Female	Hand > Ctrl	(90,95]	92.5	35.287	1.44462	12.5165
Female	Hand > Ctrl	(95,100]	97.5156	28.3776	1.45193	8.95719
Female	Hand > Ctrl	(100,105]	102.512	24.8621	1.43616	7.87055
Female	Hand > Ctrl	(105,110]	107.5	24.3498	1.44386	8.14467
Female	Hand > Ctrl	(110,115]	112.5	22.0916	1.44389	5.50755
Female	Hand > Ctrl	(115,120]	117.5	22.4159	1.44321	6.00433
Female	Hand > Ctrl	(120,125]	122.502	22.2354	1.4453	7.22571
Female	Hand > Ctrl	(125,130]	127.503	18.5444	1.44319	5.97929
Female	Hand > Ctrl	(130,135]	132.499	16.2128	1.4418	5.30125
Female	Hand > Ctrl	(135,140]	137.498	15.6867	1.44531	4.03881
Female	Hand > Ctrl	(140,145]	142.499	16.5259	1.44249	3.80526
Female	Hand > Ctrl	(145,150]	147.501	17.5645	1.44602	4.54528
Female	Hand > Ctrl	(150,155]	152.504	18.7611	1.44322	5.54803
Female	Hand > Ctrl	(155,160]	157.503	21.2117	1.44389	7.59324
Female	Hand > Ctrl	(160,165]	162.504	24.7129	1.4439	9.82195
Female	Hand > Ctrl	(165,170]	167.501	24.4352	1.4418	8.95043
Female	Hand > Ctrl	(170,175]	172.498	23.3018	1.44389	8.07168
Female	Hand > Ctrl	(175,180]	177.503	22.2587	1.44669	7.37329
Female	Hand > Ctrl	(180,185]	182.504	22.4071	1.44109	7.0717
Female	Hand > Ctrl	(185,190]	187.5	23.707	1.44389	8.07552
Female	Hand > Ctrl	(190,195]	192.5	21.9935	1.44386	10.6135
Female	Hand > Ctrl	(195,200]	197.513	18.9154	1.45087	9.45358
Male	Hand > Ctrl	[0,5]	2.48232	22.126	1.45615	3.68256
Male	Hand > Ctrl	(5,10]	7.50566	30.0698	1.44489	10.0434
Male	Hand > Ctrl	(10,15]	12.5025	66.5181	1.44081	19.0626
Male	Hand > Ctrl	(15,20]	17.4992	94.6618	1.4449	22.1712
Male	Hand > Ctrl	(20,25]	22.5058	109.923	1.44652	17.6275
Male	Hand > Ctrl	(25,30]	27.5026	108.536	1.4392	15.4694
Male	Hand > Ctrl	(30,35]	32.4994	104.736	1.44649	18.2368
Male	Hand > Ctrl	(35,40]	37.5046	110.494	1.4441	15.6368
Male	Hand > Ctrl	(40,45]	42.5041	111.093	1.44328	17.5245
Male	Hand > Ctrl	(45,50]	47.5065	115.375	1.44573	15.7164
Male	Hand > Ctrl	(50,55]	52.5033	111.825	1.44006	18.4456
Male	Hand > Ctrl	(55,60]	57.4959	112.474	1.44328	18.2542
Male	Hand > Ctrl	(60,65]	62.4968	116.022	1.44491	17.3157
Male	Hand > Ctrl	(65,70]	67.502	113.739	1.44568	18.7142
Male	Hand > Ctrl	(70,75]	72.503	109.629	1.44246	18.8774
Male	Hand > Ctrl	(75,80]	77.4998	103.576	1.4433	20.5843
Male	Hand > Ctrl	(80,85]	82.5022	98.0551	1.44571	18.3656
Male	Hand > Ctrl	(85,90]	87.5018	89.1256	1.44163	17.2099
Male	Hand > Ctrl	(90,95]	92.4985	83.3681	1.44409	17.6376
Male	Hand > Ctrl	(95,100]	97.5191	71.1365	1.45535	18.5638
Male	Hand > Ctrl	(100,105]	102.52	59.9228	1.43156	20.1618
Male	Hand > Ctrl	(105,110]	107.499	52.3419	1.44423	18.7666
Male	Hand > Ctrl	(110,115]	112.501	45.2427	1.44422	16.7253
Male	Hand > Ctrl	(115,120]	117.499	37.6342	1.44257	16.9121
Male	Hand > Ctrl	(120,125]	122.499	32.6957	1.44508	10.6713
Male	Hand > Ctrl	(125,130]	127.501	31.2584	1.44338	8.20714
Male	Hand > Ctrl	(130,135]	132.498	28.4976	1.44256	9.09138
Male	Hand > Ctrl	(135,140]	137.498	27.5151	1.4451	9.74817
Male	Hand > Ctrl	(140,145]	142.505	27.2876	1.44677	11.9638
Male	Hand > Ctrl	(145,150]	147.509	26.3461	1.44342	9.31296
Male	Hand > Ctrl	(150,155]	152.499	28.1115	1.43839	9.66182
Male	Hand > Ctrl	(155,160]	157.496	29.1159	1.44761	10.3824
Male	Hand > Ctrl	(160,165]	162.504	31.4125	1.44426	14.8196
Male	Hand > Ctrl	(165,170]	167.502	31.7858	1.44256	14.2379
Male	Hand > Ctrl	(170,175]	172.501	33.0053	1.44422	16.7297
Male	Hand > Ctrl	(175,180]	177.505	35.254	1.44591	15.579
Male	Hand > Ctrl	(180,185]	182.504	35.9474	1.44088	14.4973
Male	Hand > Ctrl	(185,190]	187.499	34.9819	1.44422	15.4924
Male	Hand > Ctrl	(190,195]	192.501	31.8758	1.44423	15.2842
Male	Hand > Ctrl	(195,200]	197.521	25.8763	1.45502	10.4397
Female	Hand > bnlRNAi	[0,5]	2.4831	21.8103	1.45351	5.28029
Female	Hand > bnlRNAi	(5,10]	7.50001	34.8908	1.44379	17.6968
Female	Hand > bnlRNAi	(10,15]	12.4969	54.3383	1.44203	24.5339
Female	Hand > bnlRNAi	(15,20]	17.4969	76.5729	1.44558	31.007
Female	Hand > bnlRNAi	(20,25]	22.5031	90.4334	1.4456	30.6274
Female	Hand > bnlRNAi	(25,30]	27.5031	94.5485	1.44207	26.0974
Female	Hand > bnlRNAi	(30,35]	32.5031	93.4818	1.44561	23.4323
Female	Hand > bnlRNAi	(35,40]	37.5061	91.6514	1.44381	23.2888
Female	Hand > bnlRNAi	(40,45]	42.5031	88.2967	1.44202	21.9721
Female	Hand > bnlRNAi	(45,50]	47.5062	84.6562	1.44741	25.8456
Female	Hand > bnlRNAi	(50,55]	52.5061	78.0147	1.4403	27.3102
Female	Hand > bnlRNAi	(55,60]	57.4969	71.1729	1.44202	26.7565
Female	Hand > bnlRNAi	(60,65]	62.4939	65.6307	1.44381	27.2346
Female	Hand > bnlRNAi	(65,70]	67.4969	59.7315	1.44561	25.112
Female	Hand > bnlRNAi	(70,75]	72.4985	54.9291	1.44297	22.8898
Female	Hand > bnlRNAi	(75,80]	77.4984	50.8264	1.44471	20.4093
Female	Hand > bnlRNAi	(80,85]	82.5031	47.8765	1.44558	21.6833
Female	Hand > bnlRNAi	(85,90]	87.5031	41.597	1.44203	19.5814
Female	Hand > bnlRNAi	(90,95]	92.5	38.2474	1.44379	19.7134
Female	Hand > bnlRNAi	(95,100]	97.5169	35.7491	1.45351	20.6125
Female	Hand > bnlRNAi	(100,105]	102.511	34.648	1.43552	20.1963
Female	Hand > bnlRNAi	(105,110]	107.495	32.8171	1.44282	16.5069
Female	Hand > bnlRNAi	(110,115]	112.497	31.5951	1.44545	15.8271
Female	Hand > bnlRNAi	(115,120]	117.499	33.4902	1.44347	28.4162
Female	Hand > bnlRNAi	(120,125]	122.499	27.2369	1.44348	18.1128
Female	Hand > bnlRNAi	(125,130]	127.498	30.7947	1.44348	24.7273
Female	Hand > bnlRNAi	(130,135]	132.499	32.1884	1.44481	32.5976
Female	Hand > bnlRNAi	(135,140]	137.502	23.7825	1.44413	13.9107
Female	Hand > bnlRNAi	(140,145]	142.502	19.8397	1.44346	7.68327
Female	Hand > bnlRNAi	(145,150]	147.504	20.1547	1.44478	7.23601
Female	Hand > bnlRNAi	(150,155]	152.503	23.1278	1.44214	13.1326
Female	Hand > bnlRNAi	(155,160]	157.501	24.4014	1.44412	12.3265
Female	Hand > bnlRNAi	(160,165]	162.501	28.6701	1.44347	16.839
Female	Hand > bnlRNAi	(165,170]	167.503	30.066	1.4448	16.4334
Female	Hand > bnlRNAi	(170,175]	172.504	29.1221	1.44348	15.4027
Female	Hand > bnlRNAi	(175,180]	177.504	33.3226	1.44347	19.8537
Female	Hand > bnlRNAi	(180,185]	182.503	31.6599	1.44347	20.0299
Female	Hand > bnlRNAi	(185,190]	187.504	30.7972	1.44479	22.5738
Female	Hand > bnlRNAi	(190,195]	192.506	23.8045	1.44347	15.512
Female	Hand > bnlRNAi	(195,200]	197.515	21.8327	1.44939	17.0559
Male	Hand > bnlRNAi	[0,5]	2.48475	23.2574	1.46013	2.88634
Male	Hand > bnlRNAi	(5,10]	7.50891	32.2623	1.44177	9.45518
Male	Hand > bnlRNAi	(10,15]	12.5102	64.0211	1.44701	19.3956
Male	Hand > bnlRNAi	(15,20]	17.5048	89.2027	1.43777	23.4099
Male	Hand > bnlRNAi	(20,25]	22.497	106.972	1.44573	24.1579
Male	Hand > bnlRNAi	(25,30]	27.4984	109.026	1.44313	22.3682
Male	Hand > bnlRNAi	(30,35]	32.5021	111.608	1.44709	24.3069
Male	Hand > bnlRNAi	(35,40]	37.5034	111.667	1.44181	20.3709
Male	Hand > bnlRNAi	(40,45]	42.5025	110.979	1.44576	19.1327
Male	Hand > bnlRNAi	(45,50]	47.5062	111.963	1.44449	20.7958
Male	Hand > bnlRNAi	(50,55]	52.5007	109.327	1.44053	21.3354
Male	Hand > bnlRNAi	(55,60]	57.4952	111.988	1.44444	21.1374
Male	Hand > bnlRNAi	(60,65]	62.4943	112.766	1.44313	22.7892
Male	Hand > bnlRNAi	(65,70]	67.4979	109.417	1.4471	23.3852
Male	Hand > bnlRNAi	(70,75]	72.5061	104.227	1.44575	24.6027
Male	Hand > bnlRNAi	(75,80]	77.5075	101.182	1.44308	23.8534
Male	Hand > bnlRNAi	(80,85]	82.4952	95.5134	1.43776	25.7872
Male	Hand > bnlRNAi	(85,90]	87.4897	84.386	1.44701	23.6518
Male	Hand > bnlRNAi	(90,95]	92.4911	79.7687	1.44177	21.6145
Male	Hand > bnlRNAi	(95,100]	97.5152	74.2461	1.46013	25.1039
Male	Hand > bnlRNAi	(100,105]	102.521	69.5909	1.43205	28.563
Male	Hand > bnlRNAi	(105,110]	107.501	58.383	1.4447	26.5858
Male	Hand > bnlRNAi	(110,115]	112.499	50.9632	1.44222	22.4024
Male	Hand > bnlRNAi	(115,120]	117.498	44.7626	1.44475	18.9778
Male	Hand > bnlRNAi	(120,125]	122.498	37.5217	1.44346	19.3393
Male	Hand > bnlRNAi	(125,130]	127.5	38.1966	1.44592	21.4317
Male	Hand > bnlRNAi	(130,135]	132.5	33.8381	1.44219	17.6159
Male	Hand > bnlRNAi	(135,140]	137.496	29.6207	1.44344	13.3401
Male	Hand > bnlRNAi	(140,145]	142.496	30.4633	1.44469	13.7174
Male	Hand > bnlRNAi	(145,150]	147.505	30.9948	1.44847	13.7694
Male	Hand > bnlRNAi	(150,155]	152.506	30.4176	1.4397	10.3238
Male	Hand > bnlRNAi	(155,160]	157.497	29.7934	1.44344	10.8061
Male	Hand > bnlRNAi	(160,165]	162.497	31.6039	1.4447	14.3111
Male	Hand > bnlRNAi	(165,170]	167.498	34.4244	1.44344	18.0974
Male	Hand > bnlRNAi	(170,175]	172.493	33.3349	1.44214	12.8748
Male	Hand > bnlRNAi	(175,180]	177.491	37.383	1.44469	13.3018
Male	Hand > bnlRNAi	(180,185]	182.498	40.1528	1.44725	16.0242
Male	Hand > bnlRNAi	(185,190]	187.501	37.3043	1.44222	14.3595
Male	Hand > bnlRNAi	(190,195]	192.496	32.1395	1.44345	12.4259
Male	Hand > bnlRNAi	(195,200]	197.518	25.1409	1.45712	9.04968

## Sheet: Fig 5c
Figure 5c	Hand > bnlRNAi gut homeostastic proliferation at 20 days APE
Fly	Sex	Genotype	No of pH3-positive cells
UASCtrl-VF_1	Female	UAS Ctrl	20
UASCtrl-VF_2	Female	UAS Ctrl	47
UASCtrl-VF_3	Female	UAS Ctrl	67
UASCtrl-VF_4	Female	UAS Ctrl	77
UASCtrl-VF_5	Female	UAS Ctrl	56
UASCtrl-VF_6	Female	UAS Ctrl	37
UASCtrl-VF_7	Female	UAS Ctrl	50
UASCtrl-VF_8	Female	UAS Ctrl	38
UASCtrl-VF_9	Female	UAS Ctrl	74
UASCtrl-VF_10	Female	UAS Ctrl	48
UASCtrl-VF_11	Female	UAS Ctrl	79
UASCtrl-VF_12	Female	UAS Ctrl	75
UASCtrl-VF_13	Female	UAS Ctrl	15
UASCtrl-VF_14	Female	UAS Ctrl	7
UASCtrl-VF_15	Female	UAS Ctrl	61
UASCtrl-VF_16	Female	UAS Ctrl	43
UASCtrl-VF_17	Female	UAS Ctrl	95
UASCtrl-VF_18	Female	UAS Ctrl	3
Gal4Ctrl-VF_1	Female	Gal4 Ctrl	27
Gal4Ctrl-VF_2	Female	Gal4 Ctrl	6
Gal4Ctrl-VF_3	Female	Gal4 Ctrl	4
Gal4Ctrl-VF_4	Female	Gal4 Ctrl	11
Gal4Ctrl-VF_5	Female	Gal4 Ctrl	13
Gal4Ctrl-VF_6	Female	Gal4 Ctrl	5
Gal4Ctrl-VF_7	Female	Gal4 Ctrl	37
Gal4Ctrl-VF_8	Female	Gal4 Ctrl	5
Gal4Ctrl-VF_9	Female	Gal4 Ctrl	120
Gal4Ctrl-VF_10	Female	Gal4 Ctrl	166
Gal4Ctrl-VF_11	Female	Gal4 Ctrl	143
Gal4Ctrl-VF_12	Female	Gal4 Ctrl	156
Gal4Ctrl-VF_13	Female	Gal4 Ctrl	32
Gal4Ctrl-VF_14	Female	Gal4 Ctrl	91
Gal4Ctrl-VF_15	Female	Gal4 Ctrl	251
Gal4Ctrl-VF_16	Female	Gal4 Ctrl	3
Gal4Ctrl-VF_17	Female	Gal4 Ctrl	18
HandbnlRI-VF_1	Female	Hand > bnlRNAi	189
HandbnlRI-VF_2	Female	Hand > bnlRNAi	83
HandbnlRI-VF_3	Female	Hand > bnlRNAi	94
HandbnlRI-VF_4	Female	Hand > bnlRNAi	84
HandbnlRI-VF_5	Female	Hand > bnlRNAi	295
HandbnlRI-VF_6	Female	Hand > bnlRNAi	75
HandbnlRI-VF_7	Female	Hand > bnlRNAi	250
HandbnlRI-VF_8	Female	Hand > bnlRNAi	156
HandbnlRI-VF_9	Female	Hand > bnlRNAi	105
HandbnlRI-VF_10	Female	Hand > bnlRNAi	107
HandbnlRI-VF_11	Female	Hand > bnlRNAi	185
HandbnlRI-VF_12	Female	Hand > bnlRNAi	150
HandbnlRI-VF_13	Female	Hand > bnlRNAi	31
UASCtrl-VM_1	Male	UAS Ctrl	0
UASCtrl-VM_2	Male	UAS Ctrl	0
UASCtrl-VM_3	Male	UAS Ctrl	1
UASCtrl-VM_4	Male	UAS Ctrl	2
UASCtrl-VM_5	Male	UAS Ctrl	30
UASCtrl-VM_6	Male	UAS Ctrl	0
UASCtrl-VM_7	Male	UAS Ctrl	5
UASCtrl-VM_8	Male	UAS Ctrl	0
UASCtrl-VM_9	Male	UAS Ctrl	4
UASCtrl-VM_10	Male	UAS Ctrl	2
UASCtrl-VM_11	Male	UAS Ctrl	4
UASCtrl-VM_12	Male	UAS Ctrl	10
UASCtrl-VM_13	Male	UAS Ctrl	2
UASCtrl-VM_14	Male	UAS Ctrl	26
UASCtrl-VM_15	Male	UAS Ctrl	19
UASCtrl-VM_16	Male	UAS Ctrl	5
UASCtrl-VM_17	Male	UAS Ctrl	7
UASCtrl-VM_18	Male	UAS Ctrl	0
UASCtrl-VM_19	Male	UAS Ctrl	5
Gal4Ctrl-VM_1	Male	Gal4 Ctrl	2
Gal4Ctrl-VM_2	Male	Gal4 Ctrl	14
Gal4Ctrl-VM_3	Male	Gal4 Ctrl	0
Gal4Ctrl-VM_4	Male	Gal4 Ctrl	0
Gal4Ctrl-VM_5	Male	Gal4 Ctrl	6
Gal4Ctrl-VM_6	Male	Gal4 Ctrl	1
Gal4Ctrl-VM_7	Male	Gal4 Ctrl	16
Gal4Ctrl-VM_8	Male	Gal4 Ctrl	9
Gal4Ctrl-VM_9	Male	Gal4 Ctrl	1
Gal4Ctrl-VM_10	Male	Gal4 Ctrl	2
Gal4Ctrl-VM_11	Male	Gal4 Ctrl	2
Gal4Ctrl-VM_12	Male	Gal4 Ctrl	13
Gal4Ctrl-VM_13	Male	Gal4 Ctrl	24
Gal4Ctrl-VM_14	Male	Gal4 Ctrl	17
Gal4Ctrl-VM_15	Male	Gal4 Ctrl	0
Gal4Ctrl-VM_16	Male	Gal4 Ctrl	6
Gal4Ctrl-VM_17	Male	Gal4 Ctrl	1
Gal4Ctrl-VM_18	Male	Gal4 Ctrl	2
Gal4Ctrl-VM_19	Male	Gal4 Ctrl	1
Gal4Ctrl-VM_20	Male	Gal4 Ctrl	0
HandbnlRI-VM_1	Male	Hand > bnlRNAi	0
HandbnlRI-VM_2	Male	Hand > bnlRNAi	5
HandbnlRI-VM_3	Male	Hand > bnlRNAi	41
HandbnlRI-VM_4	Male	Hand > bnlRNAi	8
HandbnlRI-VM_5	Male	Hand > bnlRNAi	1
HandbnlRI-VM_6	Male	Hand > bnlRNAi	6
HandbnlRI-VM_7	Male	Hand > bnlRNAi	12
HandbnlRI-VM_8	Male	Hand > bnlRNAi	1
HandbnlRI-VM_9	Male	Hand > bnlRNAi	0
HandbnlRI-VM_10	Male	Hand > bnlRNAi	6
HandbnlRI-VM_11	Male	Hand > bnlRNAi	51
HandbnlRI-VM_12	Male	Hand > bnlRNAi	11
HandbnlRI-VM_13	Male	Hand > bnlRNAi	33
HandbnlRI-VM_14	Male	Hand > bnlRNAi	22
HandbnlRI-VM_15	Male	Hand > bnlRNAi	6
HandbnlRI-VM_16	Male	Hand > bnlRNAi	32
HandbnlRI-VM_17	Male	Hand > bnlRNAi	3
HandbnlRI-VM_18	Male	Hand > bnlRNAi	1
HandbnlRI-VM_19	Male	Hand > bnlRNAi	21
HandbnlRI-VM_20	Male	Hand > bnlRNAi	5
HandbnlRI-VM_21	Male	Hand > bnlRNAi	16
HandbnlRI-VM_22	Male	Hand > bnlRNAi	6

## Sheet: Fig 5d
Figure 5d	Hand > bnlRNAi gut regeneration proliferation after DSS treatment
Fly	Sex	Genotype	Treatment	No pH3-positive cells
HandGAL4/w male sucrose_1	Male	Gal4 Ctrl	Suc	6
HandGAL4/w male sucrose_2	Male	Gal4 Ctrl	Suc	0
HandGAL4/w male sucrose_3	Male	Gal4 Ctrl	Suc	0
HandGAL4/w male sucrose_4	Male	Gal4 Ctrl	Suc	1
HandGAL4/w male sucrose_5	Male	Gal4 Ctrl	Suc	0
HandGAL4/w male sucrose_6	Male	Gal4 Ctrl	Suc	0
HandGAL4/w male sucrose_7	Male	Gal4 Ctrl	Suc	0
HandGAL4/w male sucrose_8	Male	Gal4 Ctrl	Suc	0
HandGAL4/w male sucrose_9	Male	Gal4 Ctrl	Suc	21
HandGAL4/w male sucrose_10	Male	Gal4 Ctrl	Suc	6
HandGAL4/w male sucrose_11	Male	Gal4 Ctrl	Suc	13
HandGAL4/w male sucrose_12	Male	Gal4 Ctrl	Suc	2
HandGAL4/w male DSS_1	Male	Gal4 Ctrl	DSS	0
HandGAL4/w male DSS_2	Male	Gal4 Ctrl	DSS	1
HandGAL4/w male DSS_3	Male	Gal4 Ctrl	DSS	5
HandGAL4/w male DSS_4	Male	Gal4 Ctrl	DSS	18
HandGAL4/w male DSS_5	Male	Gal4 Ctrl	DSS	15
HandGAL4/w male DSS_6	Male	Gal4 Ctrl	DSS	26
HandGAL4/w male DSS_7	Male	Gal4 Ctrl	DSS	17
HandGAL4/w male DSS_8	Male	Gal4 Ctrl	DSS	13
HandGAL4/w male DSS_9	Male	Gal4 Ctrl	DSS	22
HandGAL4>bnl RNAi male sucrose_1	Male	Hand >bnlRNAi	Suc	0
HandGAL4>bnl RNAi male sucrose_2	Male	Hand >bnlRNAi	Suc	10
HandGAL4>bnl RNAi male sucrose_3	Male	Hand >bnlRNAi	Suc	0
HandGAL4>bnl RNAi male sucrose_4	Male	Hand >bnlRNAi	Suc	2
HandGAL4>bnl RNAi male sucrose_5	Male	Hand >bnlRNAi	Suc	0
HandGAL4>bnl RNAi male sucrose_6	Male	Hand >bnlRNAi	Suc	8
HandGAL4>bnl RNAi male sucrose_7	Male	Hand >bnlRNAi	Suc	4
HandGAL4>bnl RNAi male sucrose_8	Male	Hand >bnlRNAi	Suc	10
HandGAL4>bnl RNAi male sucrose_9	Male	Hand >bnlRNAi	Suc	2
HandGAL4>bnl RNAi male sucrose_10	Male	Hand >bnlRNAi	Suc	0
HandGAL4>bnl RNAi male sucrose_11	Male	Hand >bnlRNAi	Suc	10
HandGAL4>bnl RNAi male sucrose_12	Male	Hand >bnlRNAi	Suc	0
HandGAL4>bnl RNAi male DSS_1	Male	Hand >bnlRNAi	DSS	0
HandGAL4>bnl RNAi male DSS_2	Male	Hand >bnlRNAi	DSS	0
HandGAL4>bnl RNAi male DSS_3	Male	Hand >bnlRNAi	DSS	0
HandGAL4>bnl RNAi male DSS_4	Male	Hand >bnlRNAi	DSS	8
HandGAL4>bnl RNAi male DSS_5	Male	Hand >bnlRNAi	DSS	7
HandGAL4>bnl RNAi male DSS_6	Male	Hand >bnlRNAi	DSS	2
HandGAL4>bnl RNAi male DSS_7	Male	Hand >bnlRNAi	DSS	11
HandGAL4>bnl RNAi male DSS_8	Male	Hand >bnlRNAi	DSS	3
HandGAL4>bnl RNAi male DSS_9	Male	Hand >bnlRNAi	DSS	0
HandGAL4>bnl RNAi male DSS_10	Male	Hand >bnlRNAi	DSS	3
HandGAL4>bnl RNAi male DSS_11	Male	Hand >bnlRNAi	DSS	15
HandGAL4>bnl RNAi male DSS_12	Male	Hand >bnlRNAi	DSS	0
HandGAL4>bnl RNAi male DSS_13	Male	Hand >bnlRNAi	DSS	15
HandGAL4>bnl RNAi male DSS_14	Male	Hand >bnlRNAi	DSS	20
HandGAL4>bnl RNAi male DSS_15	Male	Hand >bnlRNAi	DSS	0
HandGAL4>bnl RNAi male DSS_16	Male	Hand >bnlRNAi	DSS	9
HandGAL4>bnl RNAi male DSS_17	Male	Hand >bnlRNAi	DSS	17
HandGAL4>bnl RNAi male DSS_18	Male	Hand >bnlRNAi	DSS	10
HandGAL4>bnl RNAi male DSS_19	Male	Hand >bnlRNAi	DSS	5
HandGAL4>bnl RNAi male DSS_20	Male	Hand >bnlRNAi	DSS	1
HandGAL4>bnl RNAi male DSS_21	Male	Hand >bnlRNAi	DSS	1
W/ bnl RNAi male sucrose_1	Male	UAS Ctrl	Suc	1
W/ bnl RNAi male sucrose_2	Male	UAS Ctrl	Suc	0
W/ bnl RNAi male sucrose_3	Male	UAS Ctrl	Suc	0
W/ bnl RNAi male sucrose_4	Male	UAS Ctrl	Suc	0
W/ bnl RNAi male sucrose_5	Male	UAS Ctrl	Suc	2
W/ bnl RNAi male sucrose_6	Male	UAS Ctrl	Suc	0
W/ bnl RNAi male sucrose_7	Male	UAS Ctrl	Suc	0
W/ bnl RNAi male sucrose_8	Male	UAS Ctrl	Suc	0
W/ bnl RNAi male sucrose_9	Male	UAS Ctrl	Suc	2
W/ bnl RNAi male sucrose_10	Male	UAS Ctrl	Suc	0
W/ bnl RNAi male sucrose_11	Male	UAS Ctrl	Suc	1
W/ bnl RNAi male sucrose_12	Male	UAS Ctrl	Suc	3
W/ bnl RNAi male sucrose_13	Male	UAS Ctrl	Suc	0
W/ bnl RNAi male sucrose_14	Male	UAS Ctrl	Suc	0
W/ bnl RNAi male sucrose_15	Male	UAS Ctrl	Suc	1
W/ bnl RNAi male sucrose_16	Male	UAS Ctrl	Suc	0
W/ bnl RNAi male sucrose_17	Male	UAS Ctrl	Suc	0
W/ bnl RNAi male sucrose_18	Male	UAS Ctrl	Suc	0
W/ bnl RNAi male sucrose_19	Male	UAS Ctrl	Suc	0
W/ bnl RNAi male sucrose_20	Male	UAS Ctrl	Suc	1
W/ bnl RNAi male sucrose_21	Male	UAS Ctrl	Suc	2
W/ bnl RNAi male sucrose_22	Male	UAS Ctrl	Suc	0
W/ bnl RNAi male sucrose_23	Male	UAS Ctrl	Suc	1
W/ bnl RNAi male sucrose_24	Male	UAS Ctrl	Suc	0
W/ bnl RNAi male sucrose_25	Male	UAS Ctrl	Suc	0
W/ bnl RNAi male sucrose_26	Male	UAS Ctrl	Suc	0
W/ bnl RNAi male DSS_1	Male	UAS Ctrl	DSS	2
W/ bnl RNAi male DSS_2	Male	UAS Ctrl	DSS	2
W/ bnl RNAi male DSS_3	Male	UAS Ctrl	DSS	3
W/ bnl RNAi male DSS_4	Male	UAS Ctrl	DSS	5
W/ bnl RNAi male DSS_5	Male	UAS Ctrl	DSS	3
W/ bnl RNAi male DSS_6	Male	UAS Ctrl	DSS	1
W/ bnl RNAi male DSS_7	Male	UAS Ctrl	DSS	1
W/ bnl RNAi male DSS_8	Male	UAS Ctrl	DSS	1
W/ bnl RNAi male DSS_9	Male	UAS Ctrl	DSS	0
W/ bnl RNAi male DSS_10	Male	UAS Ctrl	DSS	0
W/ bnl RNAi male DSS_11	Male	UAS Ctrl	DSS	1
W/ bnl RNAi male DSS_12	Male	UAS Ctrl	DSS	0
W/ bnl RNAi male DSS_13	Male	UAS Ctrl	DSS	4
W/ bnl RNAi male DSS_14	Male	UAS Ctrl	DSS	3
W/ bnl RNAi male DSS_15	Male	UAS Ctrl	DSS	6
W/ bnl RNAi male DSS_16	Male	UAS Ctrl	DSS	2
W/ bnl RNAi male DSS_17	Male	UAS Ctrl	DSS	1
W/ bnl RNAi male DSS_18	Male	UAS Ctrl	DSS	6
W/ bnl RNAi male DSS_19	Male	UAS Ctrl	DSS	2
W/ bnl RNAi male DSS_20	Male	UAS Ctrl	DSS	2
W/ bnl RNAi male DSS_21	Male	UAS Ctrl	DSS	7
W/ bnl RNAi male DSS_22	Male	UAS Ctrl	DSS	11
HandGAL4/w female sucrose_1	Female	Gal4 Ctrl	Suc	0
HandGAL4/w female sucrose_2	Female	Gal4 Ctrl	Suc	1
HandGAL4/w female sucrose_3	Female	Gal4 Ctrl	Suc	0
HandGAL4/w female sucrose_4	Female	Gal4 Ctrl	Suc	0
HandGAL4/w female sucrose_5	Female	Gal4 Ctrl	Suc	0
HandGAL4/w female sucrose_6	Female	Gal4 Ctrl	Suc	0
HandGAL4/w female sucrose_7	Female	Gal4 Ctrl	Suc	5
HandGAL4/w female sucrose_8	Female	Gal4 Ctrl	Suc	2
HandGAL4/w female sucrose_9	Female	Gal4 Ctrl	Suc	2
HandGAL4/w female sucrose_10	Female	Gal4 Ctrl	Suc	1
HandGAL4/w female sucrose_11	Female	Gal4 Ctrl	Suc	0
HandGAL4/w female sucrose_12	Female	Gal4 Ctrl	Suc	0
HandGAL4/w female sucrose_13	Female	Gal4 Ctrl	Suc	1
HandGAL4/w female sucrose_14	Female	Gal4 Ctrl	Suc	2
HandGAL4/w female sucrose_15	Female	Gal4 Ctrl	Suc	2
HandGAL4/w female sucrose_16	Female	Gal4 Ctrl	Suc	16
HandGAL4/w female sucrose_17	Female	Gal4 Ctrl	Suc	0
HandGAL4/w female sucrose_18	Female	Gal4 Ctrl	Suc	1
HandGAL4/w female sucrose_19	Female	Gal4 Ctrl	Suc	0
HandGAL4/w female sucrose_20	Female	Gal4 Ctrl	Suc	2
HandGAL4/w female DSS_1	Female	Gal4 Ctrl	DSS	12
HandGAL4/w female DSS_2	Female	Gal4 Ctrl	DSS	35
HandGAL4/w female DSS_3	Female	Gal4 Ctrl	DSS	37
HandGAL4/w female DSS_4	Female	Gal4 Ctrl	DSS	0
HandGAL4/w female DSS_5	Female	Gal4 Ctrl	DSS	21
HandGAL4/w female DSS_6	Female	Gal4 Ctrl	DSS	6
HandGAL4/w female DSS_7	Female	Gal4 Ctrl	DSS	8
HandGAL4/w female DSS_8	Female	Gal4 Ctrl	DSS	20
HandGAL4/w female DSS_9	Female	Gal4 Ctrl	DSS	5
HandGAL4/w female DSS_10	Female	Gal4 Ctrl	DSS	20
HandGAL4/w female DSS_11	Female	Gal4 Ctrl	DSS	7
HandGAL4/w female DSS_12	Female	Gal4 Ctrl	DSS	23
HandGAL4/w female DSS_13	Female	Gal4 Ctrl	DSS	6
HandGAL4/w female DSS_14	Female	Gal4 Ctrl	DSS	16
HandGAL4/w female DSS_15	Female	Gal4 Ctrl	DSS	20
HandGAL4/w female DSS_16	Female	Gal4 Ctrl	DSS	17
HandGAL4/w female DSS_17	Female	Gal4 Ctrl	DSS	1
HandGAL4/w female DSS_18	Female	Gal4 Ctrl	DSS	9
HandGAL4/w female DSS_19	Female	Gal4 Ctrl	DSS	12
HandGAL4/w female DSS_20	Female	Gal4 Ctrl	DSS	16
HandGAL4/w female DSS_21	Female	Gal4 Ctrl	DSS	12
HandGAL4/w female DSS_22	Female	Gal4 Ctrl	DSS	6
HandGAL4/w female DSS_23	Female	Gal4 Ctrl	DSS	15
HandGAL4/w female DSS_24	Female	Gal4 Ctrl	DSS	11
HandGAL4/w female DSS_25	Female	Gal4 Ctrl	DSS	1
HandGAL4/w female DSS_26	Female	Gal4 Ctrl	DSS	36
HandGAL4/w female DSS_27	Female	Gal4 Ctrl	DSS	6
HandGAL4/w female DSS_28	Female	Gal4 Ctrl	DSS	11
HandGAL4/w female DSS_29	Female	Gal4 Ctrl	DSS	11
HandGAL4/w female DSS_30	Female	Gal4 Ctrl	DSS	12
HandGAL4/w female DSS_31	Female	Gal4 Ctrl	DSS	7
HandGAL4/w female DSS_32	Female	Gal4 Ctrl	DSS	8
HandGAL4/w female DSS_33	Female	Gal4 Ctrl	DSS	8
HandGAL4/w female DSS_34	Female	Gal4 Ctrl	DSS	13
HandGAL4>bnl RNAi female sucrose_1	Female	Hand > bnlRNAi	Suc	0
HandGAL4>bnl RNAi female sucrose_2	Female	Hand > bnlRNAi	Suc	2
HandGAL4>bnl RNAi female sucrose_3	Female	Hand > bnlRNAi	Suc	0
HandGAL4>bnl RNAi female sucrose_4	Female	Hand > bnlRNAi	Suc	1
HandGAL4>bnl RNAi female sucrose_5	Female	Hand > bnlRNAi	Suc	8
HandGAL4>bnl RNAi female sucrose_6	Female	Hand > bnlRNAi	Suc	1
HandGAL4>bnl RNAi female sucrose_7	Female	Hand > bnlRNAi	Suc	9
HandGAL4>bnl RNAi female sucrose_8	Female	Hand > bnlRNAi	Suc	2
HandGAL4>bnl RNAi female sucrose_9	Female	Hand > bnlRNAi	Suc	2
HandGAL4>bnl RNAi female sucrose_10	Female	Hand > bnlRNAi	Suc	3
HandGAL4>bnl RNAi female sucrose_11	Female	Hand > bnlRNAi	Suc	2
HandGAL4>bnl RNAi female sucrose_12	Female	Hand > bnlRNAi	Suc	3
HandGAL4>bnl RNAi female sucrose_13	Female	Hand > bnlRNAi	Suc	1
HandGAL4>bnl RNAi female sucrose_14	Female	Hand > bnlRNAi	Suc	3
HandGAL4>bnl RNAi female sucrose_15	Female	Hand > bnlRNAi	Suc	14
HandGAL4>bnl RNAi female sucrose_16	Female	Hand > bnlRNAi	Suc	5
HandGAL4>bnl RNAi female sucrose_17	Female	Hand > bnlRNAi	Suc	3
HandGAL4>bnl RNAi female sucrose_18	Female	Hand > bnlRNAi	Suc	1
HandGAL4>bnl RNAi female sucrose_19	Female	Hand > bnlRNAi	Suc	5
HandGAL4>bnl RNAi female sucrose_20	Female	Hand > bnlRNAi	Suc	3
HandGAL4>bnl RNAi female sucrose_21	Female	Hand > bnlRNAi	Suc	13
HandGAL4>bnl RNAi female sucrose_22	Female	Hand > bnlRNAi	Suc	25
HandGAL4>bnl RNAi female DSS_1	Female	Hand > bnlRNAi	DSS	4
HandGAL4>bnl RNAi female DSS_2	Female	Hand > bnlRNAi	DSS	1
HandGAL4>bnl RNAi female DSS_3	Female	Hand > bnlRNAi	DSS	1
HandGAL4>bnl RNAi female DSS_4	Female	Hand > bnlRNAi	DSS	2
HandGAL4>bnl RNAi female DSS_5	Female	Hand > bnlRNAi	DSS	0
HandGAL4>bnl RNAi female DSS_6	Female	Hand > bnlRNAi	DSS	2
HandGAL4>bnl RNAi female DSS_7	Female	Hand > bnlRNAi	DSS	4
HandGAL4>bnl RNAi female DSS_8	Female	Hand > bnlRNAi	DSS	0
HandGAL4>bnl RNAi female DSS_9	Female	Hand > bnlRNAi	DSS	1
HandGAL4>bnl RNAi female DSS_10	Female	Hand > bnlRNAi	DSS	28
HandGAL4>bnl RNAi female DSS_11	Female	Hand > bnlRNAi	DSS	0
HandGAL4>bnl RNAi female DSS_12	Female	Hand > bnlRNAi	DSS	21
HandGAL4>bnl RNAi female DSS_13	Female	Hand > bnlRNAi	DSS	4
HandGAL4>bnl RNAi female DSS_14	Female	Hand > bnlRNAi	DSS	20
HandGAL4>bnl RNAi female DSS_15	Female	Hand > bnlRNAi	DSS	13
HandGAL4>bnl RNAi female DSS_16	Female	Hand > bnlRNAi	DSS	36
HandGAL4>bnl RNAi female DSS_17	Female	Hand > bnlRNAi	DSS	17
HandGAL4>bnl RNAi female DSS_18	Female	Hand > bnlRNAi	DSS	12
HandGAL4>bnl RNAi female DSS_19	Female	Hand > bnlRNAi	DSS	12
W/ bnl RNAi female sucrose_1	Female	UAS Ctrl	Suc	2
W/ bnl RNAi female sucrose_2	Female	UAS Ctrl	Suc	2
W/ bnl RNAi female sucrose_3	Female	UAS Ctrl	Suc	19
W/ bnl RNAi female sucrose_4	Female	UAS Ctrl	Suc	0
W/ bnl RNAi female sucrose_5	Female	UAS Ctrl	Suc	3
W/ bnl RNAi female sucrose_6	Female	UAS Ctrl	Suc	1
W/ bnl RNAi female sucrose_7	Female	UAS Ctrl	Suc	1
W/ bnl RNAi female sucrose_8	Female	UAS Ctrl	Suc	4
W/ bnl RNAi female sucrose_9	Female	UAS Ctrl	Suc	1
W/ bnl RNAi female sucrose_10	Female	UAS Ctrl	Suc	0
W/ bnl RNAi female sucrose_11	Female	UAS Ctrl	Suc	0
W/ bnl RNAi female sucrose_12	Female	UAS Ctrl	Suc	16
W/ bnl RNAi female sucrose_13	Female	UAS Ctrl	Suc	19
W/ bnl RNAi female sucrose_14	Female	UAS Ctrl	Suc	0
W/ bnl RNAi female sucrose_15	Female	UAS Ctrl	Suc	0
W/ bnl RNAi female sucrose_16	Female	UAS Ctrl	Suc	7
W/ bnl RNAi female sucrose_17	Female	UAS Ctrl	Suc	0
W/ bnl RNAi female sucrose_18	Female	UAS Ctrl	Suc	19
W/ bnl RNAi female sucrose_19	Female	UAS Ctrl	Suc	0
W/ bnl RNAi female sucrose_20	Female	UAS Ctrl	Suc	4
W/ bnl RNAi female sucrose_21	Female	UAS Ctrl	Suc	26
W/ bnl RNAi female sucrose_22	Female	UAS Ctrl	Suc	0
W/ bnl RNAi female sucrose_23	Female	UAS Ctrl	Suc	9
W/ bnl RNAi female DSS_1	Female	UAS Ctrl	DSS	9
W/ bnl RNAi female DSS_2	Female	UAS Ctrl	DSS	3
W/ bnl RNAi female DSS_3	Female	UAS Ctrl	DSS	3
W/ bnl RNAi female DSS_4	Female	UAS Ctrl	DSS	27
W/ bnl RNAi female DSS_5	Female	UAS Ctrl	DSS	41
W/ bnl RNAi female DSS_6	Female	UAS Ctrl	DSS	0
W/ bnl RNAi female DSS_7	Female	UAS Ctrl	DSS	4
W/ bnl RNAi female DSS_8	Female	UAS Ctrl	DSS	3
W/ bnl RNAi female DSS_9	Female	UAS Ctrl	DSS	11
W/ bnl RNAi female DSS_10	Female	UAS Ctrl	DSS	20
W/ bnl RNAi female DSS_11	Female	UAS Ctrl	DSS	41
W/ bnl RNAi female DSS_12	Female	UAS Ctrl	DSS	28
W/ bnl RNAi female DSS_13	Female	UAS Ctrl	DSS	9
W/ bnl RNAi female DSS_14	Female	UAS Ctrl	DSS	5
W/ bnl RNAi female DSS_15	Female	UAS Ctrl	DSS	12
W/ bnl RNAi female DSS_16	Female	UAS Ctrl	DSS	22
W/ bnl RNAi female DSS_17	Female	UAS Ctrl	DSS	25
W/ bnl RNAi female DSS_18	Female	UAS Ctrl	DSS	0
W/ bnl RNAi female DSS_19	Female	UAS Ctrl	DSS	1
W/ bnl RNAi female DSS_20	Female	UAS Ctrl	DSS	5

## Sheet: Fig 5e
Figure 5f	Hand > bnlRNAi fecundity
Fly (1n=3flies)	Day	Genotype	Eggs/fly/24h
Gal4Ctrl_1	day 2	Gal4 Ctrl	40.6667
Gal4Ctrl_2	day 2	Gal4 Ctrl	22
Gal4Ctrl_3	day 2	Gal4 Ctrl	20.6667
Gal4Ctrl_4	day 2	Gal4 Ctrl	48.67
Gal4Ctrl_5	day 2	Gal4 Ctrl	39.3333
Gal4Ctrl_6	day 2	Gal4 Ctrl	38.6667
Gal4Ctrl_7	day 2	Gal4 Ctrl	31.3333
Gal4Ctrl_8	day 2	Gal4 Ctrl	39.3333
Gal4Ctrl_9	day 2	Gal4 Ctrl	39
Gal4Ctrl_10	day 2	Gal4 Ctrl	30.6667
Gal4Ctrl_11	day 2	Gal4 Ctrl	29
Gal4Ctrl_12	day 2	Gal4 Ctrl	31.3333
Gal4Ctrl_13	day 2	Gal4 Ctrl	41
Gal4Ctrl_1	day 5	Gal4 Ctrl	13.6667
Gal4Ctrl_2	day 5	Gal4 Ctrl	12.3333
Gal4Ctrl_3	day 5	Gal4 Ctrl	15
Gal4Ctrl_4	day 5	Gal4 Ctrl	24.5
Gal4Ctrl_5	day 5	Gal4 Ctrl	9.33333
Gal4Ctrl_6	day 5	Gal4 Ctrl	10.6667
Gal4Ctrl_7	day 5	Gal4 Ctrl	14.3333
Gal4Ctrl_8	day 5	Gal4 Ctrl	7
Gal4Ctrl_9	day 5	Gal4 Ctrl	12
Gal4Ctrl_10	day 5	Gal4 Ctrl	15.3333
Gal4Ctrl_11	day 5	Gal4 Ctrl	16.6667
Gal4Ctrl_12	day 5	Gal4 Ctrl	14
Gal4Ctrl_13	day 5	Gal4 Ctrl	13.6667
Gal4Ctrl_1	day 8	Gal4 Ctrl	6.33333
Gal4Ctrl_2	day 8	Gal4 Ctrl	3.66667
Gal4Ctrl_3	day 8	Gal4 Ctrl	4.33333
Gal4Ctrl_4	day 8	Gal4 Ctrl	16
Gal4Ctrl_5	day 8	Gal4 Ctrl	5.66667
Gal4Ctrl_6	day 8	Gal4 Ctrl	6.66667
Gal4Ctrl_7	day 8	Gal4 Ctrl	5.33333
Gal4Ctrl_8	day 8	Gal4 Ctrl	13.3333
Gal4Ctrl_9	day 8	Gal4 Ctrl	7
Gal4Ctrl_10	day 8	Gal4 Ctrl	5.33333
Gal4Ctrl_11	day 8	Gal4 Ctrl	7.33333
Gal4Ctrl_12	day 8	Gal4 Ctrl	7
Gal4Ctrl_13	day 8	Gal4 Ctrl	7
UASCtrl_1	day 2	UAS Ctrl	49
UASCtrl_2	day 2	UAS Ctrl	44.3333
UASCtrl_3	day 2	UAS Ctrl	28
UASCtrl_4	day 2	UAS Ctrl	25
UASCtrl_5	day 2	UAS Ctrl	22.6667
UASCtrl_6	day 2	UAS Ctrl	40
UASCtrl_7	day 2	UAS Ctrl	32
UASCtrl_8	day 2	UAS Ctrl	35
UASCtrl_9	day 2	UAS Ctrl	47.6667
UASCtrl_10	day 2	UAS Ctrl	29
UASCtrl_1	day 5	UAS Ctrl	14
UASCtrl_2	day 5	UAS Ctrl	14
UASCtrl_3	day 5	UAS Ctrl	22.6667
UASCtrl_4	day 5	UAS Ctrl	17.3333
UASCtrl_5	day 5	UAS Ctrl	21.3333
UASCtrl_6	day 5	UAS Ctrl	15.3333
UASCtrl_7	day 5	UAS Ctrl	11.6667
UASCtrl_8	day 5	UAS Ctrl	11.3333
UASCtrl_9	day 5	UAS Ctrl	18
UASCtrl_10	day 5	UAS Ctrl	14.6667
UASCtrl_1	day 8	UAS Ctrl	14
UASCtrl_2	day 8	UAS Ctrl	11.3333
UASCtrl_3	day 8	UAS Ctrl	10.6667
UASCtrl_4	day 8	UAS Ctrl	18.3333
UASCtrl_5	day 8	UAS Ctrl	11
UASCtrl_6	day 8	UAS Ctrl	10
UASCtrl_7	day 8	UAS Ctrl	10
UASCtrl_8	day 8	UAS Ctrl	20.6667
UASCtrl_9	day 8	UAS Ctrl	12.6667
UASCtrl_10	day 8	UAS Ctrl	20
HandbnlRI_1	day 2	Hand > bnlRNAi	13
HandbnlRI_2	day 2	Hand > bnlRNAi	23.6667
HandbnlRI_3	day 2	Hand > bnlRNAi	17.3333
HandbnlRI_4	day 2	Hand > bnlRNAi	22.6667
HandbnlRI_5	day 2	Hand > bnlRNAi	15
HandbnlRI_6	day 2	Hand > bnlRNAi	24.6667
HandbnlRI_7	day 2	Hand > bnlRNAi	11.3333
HandbnlRI_8	day 2	Hand > bnlRNAi	23.3333
HandbnlRI_9	day 2	Hand > bnlRNAi	24.3333
HandbnlRI_10	day 2	Hand > bnlRNAi	20.3333
HandbnlRI_11	day 2	Hand > bnlRNAi	20.6667
HandbnlRI_12	day 2	Hand > bnlRNAi	31
HandbnlRI_13	day 2	Hand > bnlRNAi	14
HandbnlRI_14	day 2	Hand > bnlRNAi	11
HandbnlRI_1	day 5	Hand > bnlRNAi	4
HandbnlRI_2	day 5	Hand > bnlRNAi	9
HandbnlRI_3	day 5	Hand > bnlRNAi	3
HandbnlRI_4	day 5	Hand > bnlRNAi	3.66667
HandbnlRI_5	day 5	Hand > bnlRNAi	6.66667
HandbnlRI_6	day 5	Hand > bnlRNAi	3.33333
HandbnlRI_7	day 5	Hand > bnlRNAi	6
HandbnlRI_8	day 5	Hand > bnlRNAi	3.33333
HandbnlRI_9	day 5	Hand > bnlRNAi	4
HandbnlRI_10	day 5	Hand > bnlRNAi	3.66667
HandbnlRI_11	day 5	Hand > bnlRNAi	11.3333
HandbnlRI_12	day 5	Hand > bnlRNAi	7.33333
HandbnlRI_13	day 5	Hand > bnlRNAi	11.6667
HandbnlRI_14	day 5	Hand > bnlRNAi	12
HandbnlRI_1	day 8	Hand > bnlRNAi	3
HandbnlRI_2	day 8	Hand > bnlRNAi	3
HandbnlRI_3	day 8	Hand > bnlRNAi	2
HandbnlRI_4	day 8	Hand > bnlRNAi	1.66667
HandbnlRI_5	day 8	Hand > bnlRNAi	5.33333
HandbnlRI_6	day 8	Hand > bnlRNAi	1.33333
HandbnlRI_7	day 8	Hand > bnlRNAi	2.66667
HandbnlRI_8	day 8	Hand > bnlRNAi	6.66667
HandbnlRI_9	day 8	Hand > bnlRNAi	7.66667
HandbnlRI_10	day 8	Hand > bnlRNAi	2
HandbnlRI_11	day 8	Hand > bnlRNAi	2.33333
HandbnlRI_12	day 8	Hand > bnlRNAi	6.33333
HandbnlRI_13	day 8	Hand > bnlRNAi	3.66667

## Sheet: Fig 5f
Figure 5f	Hand > SxlRNAi fecundity
Fly (1n=3flies)	Day	Genotype	Eggs/fly/24h
Gal4Ctrl_1	day 2	Gal4 Ctrl	33.6667
Gal4Ctrl_2	day 2	Gal4 Ctrl	20.3333
Gal4Ctrl_3	day 2	Gal4 Ctrl	46.6667
Gal4Ctrl_4	day 2	Gal4 Ctrl	50.6667
Gal4Ctrl_5	day 2	Gal4 Ctrl	50
Gal4Ctrl_6	day 2	Gal4 Ctrl	22.3333
Gal4Ctrl_7	day 2	Gal4 Ctrl	48.6667
Gal4Ctrl_8	day 2	Gal4 Ctrl	38.3333
Gal4Ctrl_9	day 2	Gal4 Ctrl	46.6667
Gal4Ctrl_10	day 2	Gal4 Ctrl	23.3333
Gal4Ctrl_11	day 2	Gal4 Ctrl	26.6667
Gal4Ctrl_12	day 2	Gal4 Ctrl	20.6667
Gal4Ctrl_13	day 2	Gal4 Ctrl	47.3333
Gal4Ctrl_14	day 2	Gal4 Ctrl	54.3333
Gal4Ctrl_15	day 2	Gal4 Ctrl	41.3333
Gal4Ctrl_16	day 2	Gal4 Ctrl	38.6667
Gal4Ctrl_17	day 2	Gal4 Ctrl	32.6667
Gal4Ctrl_18	day 2	Gal4 Ctrl	44.6667
Gal4Ctrl_1	day 5	Gal4 Ctrl	5
Gal4Ctrl_2	day 5	Gal4 Ctrl	5.33333
Gal4Ctrl_3	day 5	Gal4 Ctrl	16
Gal4Ctrl_4	day 5	Gal4 Ctrl	13
Gal4Ctrl_5	day 5	Gal4 Ctrl	11.3333
Gal4Ctrl_6	day 5	Gal4 Ctrl	13
Gal4Ctrl_7	day 5	Gal4 Ctrl	10.3333
Gal4Ctrl_8	day 5	Gal4 Ctrl	13.6667
Gal4Ctrl_9	day 5	Gal4 Ctrl	10.3333
Gal4Ctrl_10	day 5	Gal4 Ctrl	8
Gal4Ctrl_11	day 5	Gal4 Ctrl	7.66667
Gal4Ctrl_12	day 5	Gal4 Ctrl	19
Gal4Ctrl_13	day 5	Gal4 Ctrl	4.66667
Gal4Ctrl_14	day 5	Gal4 Ctrl	6.33333
Gal4Ctrl_15	day 5	Gal4 Ctrl	12.3333
Gal4Ctrl_16	day 5	Gal4 Ctrl	9
Gal4Ctrl_17	day 5	Gal4 Ctrl	7.33333
Gal4Ctrl_18	day 5	Gal4 Ctrl	9.33333
Gal4Ctrl_1	day 8	Gal4 Ctrl	3
Gal4Ctrl_2	day 8	Gal4 Ctrl	5
Gal4Ctrl_3	day 8	Gal4 Ctrl	1.66667
Gal4Ctrl_4	day 8	Gal4 Ctrl	2.33333
Gal4Ctrl_5	day 8	Gal4 Ctrl	5.66667
Gal4Ctrl_6	day 8	Gal4 Ctrl	2
Gal4Ctrl_7	day 8	Gal4 Ctrl	2.33333
Gal4Ctrl_8	day 8	Gal4 Ctrl	4
Gal4Ctrl_9	day 8	Gal4 Ctrl	5.66667
Gal4Ctrl_10	day 8	Gal4 Ctrl	6.66667
Gal4Ctrl_11	day 8	Gal4 Ctrl	7.33333
Gal4Ctrl_12	day 8	Gal4 Ctrl	8
Gal4Ctrl_13	day 8	Gal4 Ctrl	3.33333
Gal4Ctrl_14	day 8	Gal4 Ctrl	5.33333
Gal4Ctrl_15	day 8	Gal4 Ctrl	2.66667
Gal4Ctrl_16	day 8	Gal4 Ctrl	1.66667
Gal4Ctrl_17	day 8	Gal4 Ctrl	1.66667
Gal4Ctrl_18	day 8	Gal4 Ctrl	3.33333
UASCtrl_1	day 2	UAS Ctrl	18.6667
UASCtrl_2	day 2	UAS Ctrl	37.6667
UASCtrl_3	day 2	UAS Ctrl	27.6667
UASCtrl_4	day 2	UAS Ctrl	37.3333
UASCtrl_5	day 2	UAS Ctrl	62.3333
UASCtrl_6	day 2	UAS Ctrl	27.3333
UASCtrl_7	day 2	UAS Ctrl	32
UASCtrl_8	day 2	UAS Ctrl	45.3333
UASCtrl_9	day 2	UAS Ctrl	41
UASCtrl_10	day 2	UAS Ctrl	58
UASCtrl_11	day 2	UAS Ctrl	60.6667
UASCtrl_12	day 2	UAS Ctrl	56.3333
UASCtrl_13	day 2	UAS Ctrl	68
UASCtrl_14	day 2	UAS Ctrl	68.6667
UASCtrl_15	day 2	UAS Ctrl	31.3333
UASCtrl_16	day 2	UAS Ctrl	35.6667
UASCtrl_17	day 2	UAS Ctrl	47
UASCtrl_18	day 2	UAS Ctrl	33.6667
UASCtrl_1	day 5	UAS Ctrl	5.66667
UASCtrl_2	day 5	UAS Ctrl	12
UASCtrl_3	day 5	UAS Ctrl	3.33333
UASCtrl_4	day 5	UAS Ctrl	20.6667
UASCtrl_5	day 5	UAS Ctrl	14.3333
UASCtrl_6	day 5	UAS Ctrl	15
UASCtrl_7	day 5	UAS Ctrl	3.66667
UASCtrl_8	day 5	UAS Ctrl	24.6667
UASCtrl_9	day 5	UAS Ctrl	24.6667
UASCtrl_10	day 5	UAS Ctrl	16
UASCtrl_11	day 5	UAS Ctrl	9.66667
UASCtrl_12	day 5	UAS Ctrl	8.33333
UASCtrl_13	day 5	UAS Ctrl	14
UASCtrl_14	day 5	UAS Ctrl	24.3333
UASCtrl_15	day 5	UAS Ctrl	27.3333
UASCtrl_16	day 5	UAS Ctrl	6.66667
UASCtrl_17	day 5	UAS Ctrl	4.66667
UASCtrl_18	day 5	UAS Ctrl	12.3333
UASCtrl_1	day 8	UAS Ctrl	3.66667
UASCtrl_2	day 8	UAS Ctrl	2.66667
UASCtrl_3	day 8	UAS Ctrl	9.66667
UASCtrl_4	day 8	UAS Ctrl	10
UASCtrl_5	day 8	UAS Ctrl	9.33333
UASCtrl_6	day 8	UAS Ctrl	3.33333
UASCtrl_7	day 8	UAS Ctrl	4
UASCtrl_8	day 8	UAS Ctrl	3
UASCtrl_9	day 8	UAS Ctrl	6.33333
UASCtrl_10	day 8	UAS Ctrl	6.33333
UASCtrl_11	day 8	UAS Ctrl	5.66667
UASCtrl_12	day 8	UAS Ctrl	3.66667
UASCtrl_13	day 8	UAS Ctrl	14.3333
UASCtrl_14	day 8	UAS Ctrl	4
UASCtrl_15	day 8	UAS Ctrl	13.6667
UASCtrl_16	day 8	UAS Ctrl	5
UASCtrl_17	day 8	UAS Ctrl	6.66667
UASCtrl_18	day 8	UAS Ctrl	8.33333
SxlRI_1	day 2	Hand > SxlRNAi	34
SxlRI_2	day 2	Hand > SxlRNAi	18
SxlRI_3	day 2	Hand > SxlRNAi	27
SxlRI_4	day 2	Hand > SxlRNAi	32
SxlRI_5	day 2	Hand > SxlRNAi	34.6667
SxlRI_6	day 2	Hand > SxlRNAi	24.6667
SxlRI_7	day 2	Hand > SxlRNAi	27.6667
SxlRI_8	day 2	Hand > SxlRNAi	35.6667
SxlRI_9	day 2	Hand > SxlRNAi	29.6667
SxlRI_10	day 2	Hand > SxlRNAi	27.6667
SxlRI_11	day 2	Hand > SxlRNAi	5.66667
SxlRI_12	day 2	Hand > SxlRNAi	23
SxlRI_13	day 2	Hand > SxlRNAi	31.3333
SxlRI_14	day 2	Hand > SxlRNAi	17.6667
SxlRI_15	day 2	Hand > SxlRNAi	33
SxlRI_16	day 2	Hand > SxlRNAi	21
SxlRI_17	day 2	Hand > SxlRNAi	9.33333
SxlRI_18	day 2	Hand > SxlRNAi	18.6667
SxlRI_19	day 2	Hand > SxlRNAi	29.6667
SxlRI_1	day 5	Hand > SxlRNAi	2
SxlRI_2	day 5	Hand > SxlRNAi	1
SxlRI_3	day 5	Hand > SxlRNAi	2
SxlRI_4	day 5	Hand > SxlRNAi	2.33333
SxlRI_5	day 5	Hand > SxlRNAi	5
SxlRI_6	day 5	Hand > SxlRNAi	5.33333
SxlRI_7	day 5	Hand > SxlRNAi	1.33333
SxlRI_8	day 5	Hand > SxlRNAi	2
SxlRI_9	day 5	Hand > SxlRNAi	1.66667
SxlRI_10	day 5	Hand > SxlRNAi	1.33333
SxlRI_11	day 5	Hand > SxlRNAi	4
SxlRI_12	day 5	Hand > SxlRNAi	4
SxlRI_13	day 5	Hand > SxlRNAi	3.66667
SxlRI_14	day 5	Hand > SxlRNAi	5.66667
SxlRI_15	day 5	Hand > SxlRNAi	2.33333
SxlRI_16	day 5	Hand > SxlRNAi	2
SxlRI_17	day 5	Hand > SxlRNAi	2.33333
SxlRI_18	day 5	Hand > SxlRNAi	6.33333
SxlRI_19	day 5	Hand > SxlRNAi	5.66667
SxlRI_1	day 8	Hand > SxlRNAi	3
SxlRI_2	day 8	Hand > SxlRNAi	0
SxlRI_3	day 8	Hand > SxlRNAi	1
SxlRI_4	day 8	Hand > SxlRNAi	2.5
SxlRI_5	day 8	Hand > SxlRNAi	0.5
SxlRI_6	day 8	Hand > SxlRNAi	0
SxlRI_7	day 8	Hand > SxlRNAi	1.66667
SxlRI_8	day 8	Hand > SxlRNAi	1.66667
SxlRI_9	day 8	Hand > SxlRNAi	4
SxlRI_10	day 8	Hand > SxlRNAi	0.5
SxlRI_11	day 8	Hand > SxlRNAi	0
SxlRI_12	day 8	Hand > SxlRNAi	0.333333
SxlRI_13	day 8	Hand > SxlRNAi	4
SxlRI_14	day 8	Hand > SxlRNAi	1
SxlRI_15	day 8	Hand > SxlRNAi	3.33333
SxlRI_16	day 8	Hand > SxlRNAi	1.33333
SxlRI_17	day 8	Hand > SxlRNAi	0.666667
SxlRI_18	day 8	Hand > SxlRNAi	4
SxlRI_19	day 8	Hand > SxlRNAi	0.666667
