# Supplementary material for: The sex of organ geometry
Source: Nature. 2024 May 29;630(8016):392–400. doi: 10.1038/s41586-024-07463-4 (PMC11168936; doi:10.1038/s41586-024-07463-4)
Supplement: Supplementary file 12 — Source Data Extended Data Fig. 1 [file 41586_2024_7463_MOESM12_ESM.xlsx]

## Sheet: ED1c
Extended Data Figure 1c	OregonR hindgut shape PCA plot
Fly	Sex	Genotype	PC1	PC2
M1	Male	Oregon R	-0.270458	0.0198588
M10	Male	Oregon R	-0.155795	-0.0877908
M10T	Male	Oregon R	0.102212	-0.0631665
M11T	Male	Oregon R	-0.34909	-0.160972
M12T	Male	Oregon R	-0.248003	-0.0540079
M13T	Male	Oregon R	-0.300633	-0.113642
M14T	Male	Oregon R	-0.0427771	0.204828
M15T	Male	Oregon R	-0.231757	0.375341
M16T	Male	Oregon R	-0.453089	0.00393369
M17T	Male	Oregon R	-0.0462069	-0.218094
M18T	Male	Oregon R	0.223584	-0.155108
M19T	Male	Oregon R	-0.146812	-0.111788
M1A	Male	Oregon R	-0.244468	-0.0841853
M1B	Male	Oregon R	0.258169	0.270298
M1C	Male	Oregon R	-0.298731	0.0491391
M1D	Male	Oregon R	-0.285063	-0.0344204
M1E	Male	Oregon R	-0.191303	-0.00725794
M1T	Male	Oregon R	-0.284325	0.051302
M20T	Male	Oregon R	-0.178404	0.13915
M21T	Male	Oregon R	0.123256	-0.0649663
M22T	Male	Oregon R	-0.141328	0.114727
M23T	Male	Oregon R	0.322325	-0.0168835
M24T	Male	Oregon R	-0.337874	-0.288067
M25T	Male	Oregon R	-0.363322	-0.125288
M26T	Male	Oregon R	0.24336	-0.367046
M27T	Male	Oregon R	-0.123888	0.0787626
M28T	Male	Oregon R	-0.205198	-0.236667
M29T	Male	Oregon R	0.375373	-0.0359681
M2A	Male	Oregon R	-0.270047	-0.102204
M2B	Male	Oregon R	-0.211793	-0.224036
M2C	Male	Oregon R	-0.312188	-0.0809761
M2D	Male	Oregon R	-0.133789	0.333802
M2E	Male	Oregon R	-0.28687	0.0686189
M2T	Male	Oregon R	-0.094381	-0.0723296
M3	Male	Oregon R	-0.276876	-0.0798214
M30T	Male	Oregon R	-0.273619	-0.00463905
M31T	Male	Oregon R	0.441209	-0.0872735
M32T	Male	Oregon R	-0.339942	-0.0925753
M33T	Male	Oregon R	-0.317087	-0.038503
M34T	Male	Oregon R	-0.234135	0.198203
M35T	Male	Oregon R	0.0811393	-0.145258
M36T	Male	Oregon R	0.0356893	-0.127136
M37T	Male	Oregon R	0.332146	-0.0469576
M38T	Male	Oregon R	-0.0742899	-0.200559
M39T	Male	Oregon R	0.0129384	-0.380176
M3T	Male	Oregon R	-0.386524	-0.177492
M40T	Male	Oregon R	0.0873607	-0.0610258
M41T	Male	Oregon R	0.0567695	-0.144075
M42T	Male	Oregon R	0.177396	-0.160987
M43T	Male	Oregon R	0.206575	0.121223
M44T	Male	Oregon R	-0.420084	0.0926267
M4T	Male	Oregon R	0.373631	-0.189585
M5	Male	Oregon R	-0.248232	0.0335688
M5T	Male	Oregon R	-0.400688	0.0732588
M6	Male	Oregon R	-0.287645	-0.0351113
M6T	Male	Oregon R	-0.332909	-0.184263
M7	Male	Oregon R	-0.318334	0.0130392
M7T	Male	Oregon R	0.316645	0.061836
M8	Male	Oregon R	-0.267608	-0.0507395
M8T	Male	Oregon R	0.177035	-0.145332
M9	Male	Oregon R	-0.280251	-0.0951844
M9T	Male	Oregon R	-0.00325649	-0.188026
V1	Female	Oregon R	-0.346749	-0.135144
V10	Female	Oregon R	-0.171678	-0.0295777
V10T	Female	Oregon R	0.0781714	0.590461
V12T	Female	Oregon R	0.651698	0.271556
V13T	Female	Oregon R	0.550404	-0.125337
V14T	Female	Oregon R	0.0716672	0.4184
V15T	Female	Oregon R	0.235893	0.0613367
V16T	Female	Oregon R	0.225136	0.0651077
V17T	Female	Oregon R	0.19197	-0.317574
V18T	Female	Oregon R	-0.307063	0.048407
V1A	Female	Oregon R	-0.238034	-0.0574085
V1B	Female	Oregon R	-0.323487	0.0747194
V1C	Female	Oregon R	-0.290687	-0.187706
V1D	Female	Oregon R	0.125278	-0.325051
V1E	Female	Oregon R	-0.352219	-0.08261
V1T	Female	Oregon R	0.56195	-0.0877179
V2	Female	Oregon R	0.439564	-0.313159
V20T	Female	Oregon R	0.326586	-0.294834
V21T	Female	Oregon R	0.584869	-0.0254171
V22T	Female	Oregon R	0.497515	0.291869
V23T	Female	Oregon R	0.404755	-0.345489
V24T	Female	Oregon R	-0.0163419	0.220988
V25T	Female	Oregon R	-0.0415931	0.0446749
V26T	Female	Oregon R	0.652117	-0.116702
V27T	Female	Oregon R	0.528731	0.206938
V28T	Female	Oregon R	-0.00197354	0.037747
V29T	Female	Oregon R	0.0620698	0.392993
V2A	Female	Oregon R	-0.244765	0.183248
V2B	Female	Oregon R	-0.347363	-0.0143626
V2C	Female	Oregon R	-0.198064	-0.006007
V2D	Female	Oregon R	-0.326103	0.0710064
V2E	Female	Oregon R	-0.271978	0.0857602
V2T	Female	Oregon R	0.599232	-0.102893
V3	Female	Oregon R	-0.220083	0.121292
V31T	Female	Oregon R	0.420077	-0.212534
V32T	Female	Oregon R	0.0342563	0.036521
V33T	Female	Oregon R	0.153317	0.097181
V34T	Female	Oregon R	0.306058	0.0254317
V35T	Female	Oregon R	0.0321466	0.161259
V36T	Female	Oregon R	0.126056	0.698098
V37T	Female	Oregon R	-0.106228	0.0906221
V38T	Female	Oregon R	0.1551	0.120519
V39T	Female	Oregon R	0.502893	-0.137435
V3T	Female	Oregon R	0.43992	-0.112131
V4	Female	Oregon R	0.366663	0.322874
V40T	Female	Oregon R	-0.345945	0.176285
V41T	Female	Oregon R	0.0243664	0.192213
V42T	Female	Oregon R	0.452736	0.42194
V43T	Female	Oregon R	0.554645	0.205252
V44T	Female	Oregon R	-0.0756946	0.101891
V4T	Female	Oregon R	0.426517	-0.139882
V5	Female	Oregon R	0.345224	-0.502608
V5T	Female	Oregon R	0.425398	0.220479
V6	Female	Oregon R	-0.00860098	0.148295
V6T	Female	Oregon R	0.0108381	0.173578
V7	Female	Oregon R	0.161978	-0.329506
V7T	Female	Oregon R	0.147612	0.421484
V8	Female	Oregon R	-0.262789	0.169934
V9	Female	Oregon R	-0.261874	0.0742961
V9T	Female	Oregon R	-0.39183	-0.00750261

## Sheet: ED1d,e
Extended Data Figure 1d,e	OregonR gut region lengths absolute and relative
Fly	Sex	Genotype	Region	Length
M10T	Male	Oregon R	Full_Gut_length	4.1467
M11	Male	Oregon R	Full_Gut_length	3.96168
M12	Male	Oregon R	Full_Gut_length	3.82563
M13	Male	Oregon R	Full_Gut_length	4.10283
M14	Male	Oregon R	Full_Gut_length	3.89417
M15	Male	Oregon R	Full_Gut_length	4.9967
M16	Male	Oregon R	Full_Gut_length	4.30602
M17	Male	Oregon R	Full_Gut_length	4.11452
M18	Male	Oregon R	Full_Gut_length	4.70403
M19	Male	Oregon R	Full_Gut_length	4.55295
M1T	Male	Oregon R	Full_Gut_length	3.26245
M20	Male	Oregon R	Full_Gut_length	4.21594
M21	Male	Oregon R	Full_Gut_length	4.15511
M22	Male	Oregon R	Full_Gut_length	4.61738
M23	Male	Oregon R	Full_Gut_length	4.8425
M24	Male	Oregon R	Full_Gut_length	4.59359
M25	Male	Oregon R	Full_Gut_length	4.37569
M26	Male	Oregon R	Full_Gut_length	3.33308
M27	Male	Oregon R	Full_Gut_length	4.21259
M28	Male	Oregon R	Full_Gut_length	4.27498
M29	Male	Oregon R	Full_Gut_length	4.25928
M2T	Male	Oregon R	Full_Gut_length	4.37129
M30	Male	Oregon R	Full_Gut_length	4.8852
M31	Male	Oregon R	Full_Gut_length	4.38646
M32	Male	Oregon R	Full_Gut_length	4.59527
M33	Male	Oregon R	Full_Gut_length	4.38259
M34	Male	Oregon R	Full_Gut_length	4.61926
M35	Male	Oregon R	Full_Gut_length	4.83654
M36	Male	Oregon R	Full_Gut_length	3.97975
M37	Male	Oregon R	Full_Gut_length	4.126
M38	Male	Oregon R	Full_Gut_length	4.19297
M39	Male	Oregon R	Full_Gut_length	4.45949
M3T	Male	Oregon R	Full_Gut_length	4.2631
M40	Male	Oregon R	Full_Gut_length	4.17563
M41	Male	Oregon R	Full_Gut_length	4.4575
M42	Male	Oregon R	Full_Gut_length	4.23896
M43	Male	Oregon R	Full_Gut_length	4.10375
M44	Male	Oregon R	Full_Gut_length	4.69324
M4T	Male	Oregon R	Full_Gut_length	3.77128
M5	Male	Oregon R	Full_Gut_length	4.24008
M6	Male	Oregon R	Full_Gut_length	4.04437
M7	Male	Oregon R	Full_Gut_length	4.23228
M8	Male	Oregon R	Full_Gut_length	4.33687
M9	Male	Oregon R	Full_Gut_length	3.84528
V10T	Female	Oregon R	Full_Gut_length	6.65922
V12	Female	Oregon R	Full_Gut_length	6.28029
V13	Female	Oregon R	Full_Gut_length	6.09182
V14	Female	Oregon R	Full_Gut_length	6.25509
V15	Female	Oregon R	Full_Gut_length	5.26073
V16	Female	Oregon R	Full_Gut_length	5.75823
V17	Female	Oregon R	Full_Gut_length	5.9185
V18	Female	Oregon R	Full_Gut_length	6.42349
V1T	Female	Oregon R	Full_Gut_length	6.61164
V20	Female	Oregon R	Full_Gut_length	5.75671
V21	Female	Oregon R	Full_Gut_length	6.06879
V22	Female	Oregon R	Full_Gut_length	6.65781
V23	Female	Oregon R	Full_Gut_length	5.89865
V24	Female	Oregon R	Full_Gut_length	6.87747
V25	Female	Oregon R	Full_Gut_length	4.99801
V26	Female	Oregon R	Full_Gut_length	5.68878
V27	Female	Oregon R	Full_Gut_length	6.47694
V28	Female	Oregon R	Full_Gut_length	6.26242
V29	Female	Oregon R	Full_Gut_length	6.8993
V2T	Female	Oregon R	Full_Gut_length	6.44744
V31	Female	Oregon R	Full_Gut_length	6.1723
V32	Female	Oregon R	Full_Gut_length	6.3714
V33	Female	Oregon R	Full_Gut_length	5.3213
V34	Female	Oregon R	Full_Gut_length	6.89757
V35	Female	Oregon R	Full_Gut_length	4.83569
V36	Female	Oregon R	Full_Gut_length	6.24937
V37	Female	Oregon R	Full_Gut_length	6.6838
V38	Female	Oregon R	Full_Gut_length	5.06849
V39	Female	Oregon R	Full_Gut_length	6.65163
V3T	Female	Oregon R	Full_Gut_length	7.13357
V40	Female	Oregon R	Full_Gut_length	6.64568
V41	Female	Oregon R	Full_Gut_length	6.26063
V42	Female	Oregon R	Full_Gut_length	6.44637
V43	Female	Oregon R	Full_Gut_length	6.54384
V44	Female	Oregon R	Full_Gut_length	6.1612
V4T	Female	Oregon R	Full_Gut_length	6.51005
V5T	Female	Oregon R	Full_Gut_length	6.53619
V6	Female	Oregon R	Full_Gut_length	6.11601
V7	Female	Oregon R	Full_Gut_length	5.74302
V9	Female	Oregon R	Full_Gut_length	6.18281
M10T	Male	Oregon R	Anterior_midgut	0.847592
M11	Male	Oregon R	Anterior_midgut	0.848369
M12	Male	Oregon R	Anterior_midgut	0.76613
M13	Male	Oregon R	Anterior_midgut	0.856081
M14	Male	Oregon R	Anterior_midgut	0.916838
M15	Male	Oregon R	Anterior_midgut	0.872089
M16	Male	Oregon R	Anterior_midgut	0.875331
M17	Male	Oregon R	Anterior_midgut	0.855025
M18	Male	Oregon R	Anterior_midgut	0.820576
M19	Male	Oregon R	Anterior_midgut	0.894924
M1T	Male	Oregon R	Anterior_midgut	0.825578
M20	Male	Oregon R	Anterior_midgut	0.824624
M21	Male	Oregon R	Anterior_midgut	0.800956
M22	Male	Oregon R	Anterior_midgut	0.828483
M23	Male	Oregon R	Anterior_midgut	0.820694
M24	Male	Oregon R	Anterior_midgut	0.860954
M25	Male	Oregon R	Anterior_midgut	0.823948
M26	Male	Oregon R	Anterior_midgut	0.809088
M27	Male	Oregon R	Anterior_midgut	0.900278
M28	Male	Oregon R	Anterior_midgut	0.914059
M29	Male	Oregon R	Anterior_midgut	0.881947
M2T	Male	Oregon R	Anterior_midgut	0.877831
M30	Male	Oregon R	Anterior_midgut	0.868865
M31	Male	Oregon R	Anterior_midgut	0.800339
M32	Male	Oregon R	Anterior_midgut	0.816522
M33	Male	Oregon R	Anterior_midgut	0.840698
M34	Male	Oregon R	Anterior_midgut	0.736894
M35	Male	Oregon R	Anterior_midgut	0.927543
M36	Male	Oregon R	Anterior_midgut	0.911018
M37	Male	Oregon R	Anterior_midgut	0.936112
M38	Male	Oregon R	Anterior_midgut	0.849372
M39	Male	Oregon R	Anterior_midgut	0.789679
M3T	Male	Oregon R	Anterior_midgut	0.886413
M40	Male	Oregon R	Anterior_midgut	0.821206
M41	Male	Oregon R	Anterior_midgut	0.839553
M42	Male	Oregon R	Anterior_midgut	0.837049
M43	Male	Oregon R	Anterior_midgut	0.805707
M44	Male	Oregon R	Anterior_midgut	0.82536
M4T	Male	Oregon R	Anterior_midgut	0.808494
M5	Male	Oregon R	Anterior_midgut	0.807887
M6	Male	Oregon R	Anterior_midgut	0.851418
M7	Male	Oregon R	Anterior_midgut	0.808446
M8	Male	Oregon R	Anterior_midgut	0.854787
M9	Male	Oregon R	Anterior_midgut	0.852229
V10T	Female	Oregon R	Anterior_midgut	1.13628
V12	Female	Oregon R	Anterior_midgut	0.877932
V13	Female	Oregon R	Anterior_midgut	0.90221
V14	Female	Oregon R	Anterior_midgut	0.894771
V15	Female	Oregon R	Anterior_midgut	0.881232
V16	Female	Oregon R	Anterior_midgut	0.906188
V17	Female	Oregon R	Anterior_midgut	0.993064
V18	Female	Oregon R	Anterior_midgut	0.962433
V1T	Female	Oregon R	Anterior_midgut	1.02799
V20	Female	Oregon R	Anterior_midgut	1.0132
V21	Female	Oregon R	Anterior_midgut	0.847322
V22	Female	Oregon R	Anterior_midgut	0.731134
V23	Female	Oregon R	Anterior_midgut	0.876854
V24	Female	Oregon R	Anterior_midgut	0.936426
V25	Female	Oregon R	Anterior_midgut	0.972592
V26	Female	Oregon R	Anterior_midgut	0.971552
V27	Female	Oregon R	Anterior_midgut	0.87382
V28	Female	Oregon R	Anterior_midgut	0.899345
V29	Female	Oregon R	Anterior_midgut	0.764829
V2T	Female	Oregon R	Anterior_midgut	0.954683
V31	Female	Oregon R	Anterior_midgut	1.03153
V32	Female	Oregon R	Anterior_midgut	0.92755
V33	Female	Oregon R	Anterior_midgut	0.844602
V34	Female	Oregon R	Anterior_midgut	0.920732
V35	Female	Oregon R	Anterior_midgut	0.754029
V36	Female	Oregon R	Anterior_midgut	0.924308
V37	Female	Oregon R	Anterior_midgut	0.8522
V38	Female	Oregon R	Anterior_midgut	0.8457
V39	Female	Oregon R	Anterior_midgut	0.90927
V3T	Female	Oregon R	Anterior_midgut	0.9294
V40	Female	Oregon R	Anterior_midgut	0.963349
V41	Female	Oregon R	Anterior_midgut	0.865327
V42	Female	Oregon R	Anterior_midgut	0.931016
V43	Female	Oregon R	Anterior_midgut	0.898747
V44	Female	Oregon R	Anterior_midgut	0.879658
V4T	Female	Oregon R	Anterior_midgut	0.907658
V5T	Female	Oregon R	Anterior_midgut	0.806211
V6	Female	Oregon R	Anterior_midgut	0.879125
V7	Female	Oregon R	Anterior_midgut	0.93685
V9	Female	Oregon R	Anterior_midgut	0.924827
M10T	Male	Oregon R	Midgut_coils	2.25702
M11	Male	Oregon R	Midgut_coils	2.06623
M12	Male	Oregon R	Midgut_coils	2.04966
M13	Male	Oregon R	Midgut_coils	2.25754
M14	Male	Oregon R	Midgut_coils	1.94352
M15	Male	Oregon R	Midgut_coils	3.13483
M16	Male	Oregon R	Midgut_coils	2.33788
M17	Male	Oregon R	Midgut_coils	2.2221
M18	Male	Oregon R	Midgut_coils	2.91819
M19	Male	Oregon R	Midgut_coils	2.7579
M1T	Male	Oregon R	Midgut_coils	1.52208
M20	Male	Oregon R	Midgut_coils	2.45903
M21	Male	Oregon R	Midgut_coils	2.28049
M22	Male	Oregon R	Midgut_coils	2.90265
M23	Male	Oregon R	Midgut_coils	3.0109
M24	Male	Oregon R	Midgut_coils	2.75152
M25	Male	Oregon R	Midgut_coils	2.53521
M26	Male	Oregon R	Midgut_coils	1.87288
M27	Male	Oregon R	Midgut_coils	2.32688
M28	Male	Oregon R	Midgut_coils	2.36855
M29	Male	Oregon R	Midgut_coils	2.33438
M2T	Male	Oregon R	Midgut_coils	2.44748
M30	Male	Oregon R	Midgut_coils	3.0271
M31	Male	Oregon R	Midgut_coils	2.68014
M32	Male	Oregon R	Midgut_coils	2.82293
M33	Male	Oregon R	Midgut_coils	2.44751
M34	Male	Oregon R	Midgut_coils	2.90243
M35	Male	Oregon R	Midgut_coils	2.8929
M36	Male	Oregon R	Midgut_coils	2.12535
M37	Male	Oregon R	Midgut_coils	2.21582
M38	Male	Oregon R	Midgut_coils	2.40547
M39	Male	Oregon R	Midgut_coils	2.72268
M3T	Male	Oregon R	Midgut_coils	2.3358
M40	Male	Oregon R	Midgut_coils	2.38143
M41	Male	Oregon R	Midgut_coils	2.56305
M42	Male	Oregon R	Midgut_coils	2.36562
M43	Male	Oregon R	Midgut_coils	2.33152
M44	Male	Oregon R	Midgut_coils	2.84488
M4T	Male	Oregon R	Midgut_coils	1.90874
M5	Male	Oregon R	Midgut_coils	2.42354
M6	Male	Oregon R	Midgut_coils	2.21494
M7	Male	Oregon R	Midgut_coils	2.35988
M8	Male	Oregon R	Midgut_coils	2.51114
M9	Male	Oregon R	Midgut_coils	2.07924
V10T	Female	Oregon R	Midgut_coils	4.3243
V12	Female	Oregon R	Midgut_coils	4.21842
V13	Female	Oregon R	Midgut_coils	3.98637
V14	Female	Oregon R	Midgut_coils	4.17047
V15	Female	Oregon R	Midgut_coils	3.16796
V16	Female	Oregon R	Midgut_coils	3.72288
V17	Female	Oregon R	Midgut_coils	3.80468
V18	Female	Oregon R	Midgut_coils	4.32497
V1T	Female	Oregon R	Midgut_coils	4.23485
V20	Female	Oregon R	Midgut_coils	3.5828
V21	Female	Oregon R	Midgut_coils	4.03569
V22	Female	Oregon R	Midgut_coils	4.6456
V23	Female	Oregon R	Midgut_coils	3.89419
V24	Female	Oregon R	Midgut_coils	4.71976
V25	Female	Oregon R	Midgut_coils	2.88001
V26	Female	Oregon R	Midgut_coils	3.49731
V27	Female	Oregon R	Midgut_coils	4.45061
V28	Female	Oregon R	Midgut_coils	4.2156
V29	Female	Oregon R	Midgut_coils	4.97286
V2T	Female	Oregon R	Midgut_coils	4.19903
V31	Female	Oregon R	Midgut_coils	3.95672
V32	Female	Oregon R	Midgut_coils	4.2389
V33	Female	Oregon R	Midgut_coils	3.34718
V34	Female	Oregon R	Midgut_coils	4.75381
V35	Female	Oregon R	Midgut_coils	3.04305
V36	Female	Oregon R	Midgut_coils	4.11556
V37	Female	Oregon R	Midgut_coils	4.59921
V38	Female	Oregon R	Midgut_coils	2.98811
V39	Female	Oregon R	Midgut_coils	4.60859
V3T	Female	Oregon R	Midgut_coils	4.94664
V40	Female	Oregon R	Midgut_coils	4.53208
V41	Female	Oregon R	Midgut_coils	4.25968
V42	Female	Oregon R	Midgut_coils	4.26891
V43	Female	Oregon R	Midgut_coils	4.42393
V44	Female	Oregon R	Midgut_coils	4.10657
V4T	Female	Oregon R	Midgut_coils	4.34807
V5T	Female	Oregon R	Midgut_coils	4.50979
V6	Female	Oregon R	Midgut_coils	4.05304
V7	Female	Oregon R	Midgut_coils	3.5762
V9	Female	Oregon R	Midgut_coils	4.06029
M10T	Male	Oregon R	Hindgut	1.04209
M11	Male	Oregon R	Hindgut	1.04709
M12	Male	Oregon R	Hindgut	1.00984
M13	Male	Oregon R	Hindgut	0.989204
M14	Male	Oregon R	Hindgut	1.03381
M15	Male	Oregon R	Hindgut	0.989782
M16	Male	Oregon R	Hindgut	1.09281
M17	Male	Oregon R	Hindgut	1.0374
M18	Male	Oregon R	Hindgut	0.965267
M19	Male	Oregon R	Hindgut	0.90013
M1T	Male	Oregon R	Hindgut	0.914786
M20	Male	Oregon R	Hindgut	0.932288
M21	Male	Oregon R	Hindgut	1.07367
M22	Male	Oregon R	Hindgut	0.886253
M23	Male	Oregon R	Hindgut	1.0109
M24	Male	Oregon R	Hindgut	0.981119
M25	Male	Oregon R	Hindgut	1.01653
M26	Male	Oregon R	Hindgut	0.651111
M27	Male	Oregon R	Hindgut	0.985431
M28	Male	Oregon R	Hindgut	0.992371
M29	Male	Oregon R	Hindgut	1.04295
M2T	Male	Oregon R	Hindgut	1.04597
M30	Male	Oregon R	Hindgut	0.989233
M31	Male	Oregon R	Hindgut	0.905981
M32	Male	Oregon R	Hindgut	0.955817
M33	Male	Oregon R	Hindgut	1.09438
M34	Male	Oregon R	Hindgut	0.979937
M35	Male	Oregon R	Hindgut	1.0161
M36	Male	Oregon R	Hindgut	0.943376
M37	Male	Oregon R	Hindgut	0.974071
M38	Male	Oregon R	Hindgut	0.938131
M39	Male	Oregon R	Hindgut	0.947134
M3T	Male	Oregon R	Hindgut	1.04089
M40	Male	Oregon R	Hindgut	0.973
M41	Male	Oregon R	Hindgut	1.0549
M42	Male	Oregon R	Hindgut	1.03629
M43	Male	Oregon R	Hindgut	0.966523
M44	Male	Oregon R	Hindgut	1.023
M4T	Male	Oregon R	Hindgut	1.05404
M5	Male	Oregon R	Hindgut	1.00866
M6	Male	Oregon R	Hindgut	0.978003
M7	Male	Oregon R	Hindgut	1.06396
M8	Male	Oregon R	Hindgut	0.970947
M9	Male	Oregon R	Hindgut	0.91381
V10T	Female	Oregon R	Hindgut	1.19863
V12	Female	Oregon R	Hindgut	1.18394
V13	Female	Oregon R	Hindgut	1.20324
V14	Female	Oregon R	Hindgut	1.18985
V15	Female	Oregon R	Hindgut	1.21153
V16	Female	Oregon R	Hindgut	1.12916
V17	Female	Oregon R	Hindgut	1.12075
V18	Female	Oregon R	Hindgut	1.13609
V1T	Female	Oregon R	Hindgut	1.3488
V20	Female	Oregon R	Hindgut	1.16071
V21	Female	Oregon R	Hindgut	1.18578
V22	Female	Oregon R	Hindgut	1.28108
V23	Female	Oregon R	Hindgut	1.1276
V24	Female	Oregon R	Hindgut	1.22129
V25	Female	Oregon R	Hindgut	1.14541
V26	Female	Oregon R	Hindgut	1.21992
V27	Female	Oregon R	Hindgut	1.15251
V28	Female	Oregon R	Hindgut	1.14747
V29	Female	Oregon R	Hindgut	1.16161
V2T	Female	Oregon R	Hindgut	1.29372
V31	Female	Oregon R	Hindgut	1.18405
V32	Female	Oregon R	Hindgut	1.20495
V33	Female	Oregon R	Hindgut	1.12952
V34	Female	Oregon R	Hindgut	1.22303
V35	Female	Oregon R	Hindgut	1.0386
V36	Female	Oregon R	Hindgut	1.2095
V37	Female	Oregon R	Hindgut	1.23239
V38	Female	Oregon R	Hindgut	1.23468
V39	Female	Oregon R	Hindgut	1.13377
V3T	Female	Oregon R	Hindgut	1.25753
V40	Female	Oregon R	Hindgut	1.15025
V41	Female	Oregon R	Hindgut	1.13562
V42	Female	Oregon R	Hindgut	1.24644
V43	Female	Oregon R	Hindgut	1.22116
V44	Female	Oregon R	Hindgut	1.17497
V4T	Female	Oregon R	Hindgut	1.25431
V5T	Female	Oregon R	Hindgut	1.22019
V6	Female	Oregon R	Hindgut	1.18384
V7	Female	Oregon R	Hindgut	1.22998
V9	Female	Oregon R	Hindgut	1.19769
M10T	Male	Oregon R	Relative_Full_Gut_length	100
M11	Male	Oregon R	Relative_Full_Gut_length	100
M12	Male	Oregon R	Relative_Full_Gut_length	100
M13	Male	Oregon R	Relative_Full_Gut_length	100
M14	Male	Oregon R	Relative_Full_Gut_length	100
M15	Male	Oregon R	Relative_Full_Gut_length	100
M16	Male	Oregon R	Relative_Full_Gut_length	100
M17	Male	Oregon R	Relative_Full_Gut_length	100
M18	Male	Oregon R	Relative_Full_Gut_length	100
M19	Male	Oregon R	Relative_Full_Gut_length	100
M1T	Male	Oregon R	Relative_Full_Gut_length	100
M20	Male	Oregon R	Relative_Full_Gut_length	100
M21	Male	Oregon R	Relative_Full_Gut_length	100
M22	Male	Oregon R	Relative_Full_Gut_length	100
M23	Male	Oregon R	Relative_Full_Gut_length	100
M24	Male	Oregon R	Relative_Full_Gut_length	100
M25	Male	Oregon R	Relative_Full_Gut_length	100
M26	Male	Oregon R	Relative_Full_Gut_length	100
M27	Male	Oregon R	Relative_Full_Gut_length	100
M28	Male	Oregon R	Relative_Full_Gut_length	100
M29	Male	Oregon R	Relative_Full_Gut_length	100
M2T	Male	Oregon R	Relative_Full_Gut_length	100
M30	Male	Oregon R	Relative_Full_Gut_length	100
M31	Male	Oregon R	Relative_Full_Gut_length	100
M32	Male	Oregon R	Relative_Full_Gut_length	100
M33	Male	Oregon R	Relative_Full_Gut_length	100
M34	Male	Oregon R	Relative_Full_Gut_length	100
M35	Male	Oregon R	Relative_Full_Gut_length	100
M36	Male	Oregon R	Relative_Full_Gut_length	100
M37	Male	Oregon R	Relative_Full_Gut_length	100
M38	Male	Oregon R	Relative_Full_Gut_length	100
M39	Male	Oregon R	Relative_Full_Gut_length	100
M3T	Male	Oregon R	Relative_Full_Gut_length	100
M40	Male	Oregon R	Relative_Full_Gut_length	100
M41	Male	Oregon R	Relative_Full_Gut_length	100
M42	Male	Oregon R	Relative_Full_Gut_length	100
M43	Male	Oregon R	Relative_Full_Gut_length	100
M44	Male	Oregon R	Relative_Full_Gut_length	100
M4T	Male	Oregon R	Relative_Full_Gut_length	100
M5	Male	Oregon R	Relative_Full_Gut_length	100
M6	Male	Oregon R	Relative_Full_Gut_length	100
M7	Male	Oregon R	Relative_Full_Gut_length	100
M8	Male	Oregon R	Relative_Full_Gut_length	100
M9	Male	Oregon R	Relative_Full_Gut_length	100
V10T	Female	Oregon R	Relative_Full_Gut_length	100
V12	Female	Oregon R	Relative_Full_Gut_length	100
V13	Female	Oregon R	Relative_Full_Gut_length	100
V14	Female	Oregon R	Relative_Full_Gut_length	100
V15	Female	Oregon R	Relative_Full_Gut_length	100
V16	Female	Oregon R	Relative_Full_Gut_length	100
V17	Female	Oregon R	Relative_Full_Gut_length	100
V18	Female	Oregon R	Relative_Full_Gut_length	100
V1T	Female	Oregon R	Relative_Full_Gut_length	100
V20	Female	Oregon R	Relative_Full_Gut_length	100
V21	Female	Oregon R	Relative_Full_Gut_length	100
V22	Female	Oregon R	Relative_Full_Gut_length	100
V23	Female	Oregon R	Relative_Full_Gut_length	100
V24	Female	Oregon R	Relative_Full_Gut_length	100
V25	Female	Oregon R	Relative_Full_Gut_length	100
V26	Female	Oregon R	Relative_Full_Gut_length	100
V27	Female	Oregon R	Relative_Full_Gut_length	100
V28	Female	Oregon R	Relative_Full_Gut_length	100
V29	Female	Oregon R	Relative_Full_Gut_length	100
V2T	Female	Oregon R	Relative_Full_Gut_length	100
V31	Female	Oregon R	Relative_Full_Gut_length	100
V32	Female	Oregon R	Relative_Full_Gut_length	100
V33	Female	Oregon R	Relative_Full_Gut_length	100
V34	Female	Oregon R	Relative_Full_Gut_length	100
V35	Female	Oregon R	Relative_Full_Gut_length	100
V36	Female	Oregon R	Relative_Full_Gut_length	100
V37	Female	Oregon R	Relative_Full_Gut_length	100
V38	Female	Oregon R	Relative_Full_Gut_length	100
V39	Female	Oregon R	Relative_Full_Gut_length	100
V3T	Female	Oregon R	Relative_Full_Gut_length	100
V40	Female	Oregon R	Relative_Full_Gut_length	100
V41	Female	Oregon R	Relative_Full_Gut_length	100
V42	Female	Oregon R	Relative_Full_Gut_length	100
V43	Female	Oregon R	Relative_Full_Gut_length	100
V44	Female	Oregon R	Relative_Full_Gut_length	100
V4T	Female	Oregon R	Relative_Full_Gut_length	100
V5T	Female	Oregon R	Relative_Full_Gut_length	100
V6	Female	Oregon R	Relative_Full_Gut_length	100
V7	Female	Oregon R	Relative_Full_Gut_length	100
V9	Female	Oregon R	Relative_Full_Gut_length	100
M10T	Male	Oregon R	Relative_Anterior midgut	20.4401
M11	Male	Oregon R	Relative_Anterior midgut	21.4144
M12	Male	Oregon R	Relative_Anterior midgut	20.0262
M13	Male	Oregon R	Relative_Anterior midgut	20.8657
M14	Male	Oregon R	Relative_Anterior midgut	23.5439
M15	Male	Oregon R	Relative_Anterior midgut	17.4533
M16	Male	Oregon R	Relative_Anterior midgut	20.3281
M17	Male	Oregon R	Relative_Anterior midgut	20.7807
M18	Male	Oregon R	Relative_Anterior midgut	17.4441
M19	Male	Oregon R	Relative_Anterior midgut	19.6559
M1T	Male	Oregon R	Relative_Anterior midgut	25.3055
M20	Male	Oregon R	Relative_Anterior midgut	19.5597
M21	Male	Oregon R	Relative_Anterior midgut	19.2764
M22	Male	Oregon R	Relative_Anterior midgut	17.9427
M23	Male	Oregon R	Relative_Anterior midgut	16.9477
M24	Male	Oregon R	Relative_Anterior midgut	18.7425
M25	Male	Oregon R	Relative_Anterior midgut	18.8301
M26	Male	Oregon R	Relative_Anterior midgut	24.2745
M27	Male	Oregon R	Relative_Anterior midgut	21.3711
M28	Male	Oregon R	Relative_Anterior midgut	21.3816
M29	Male	Oregon R	Relative_Anterior midgut	20.7065
M2T	Male	Oregon R	Relative_Anterior midgut	20.0817
M30	Male	Oregon R	Relative_Anterior midgut	17.7857
M31	Male	Oregon R	Relative_Anterior midgut	18.2457
M32	Male	Oregon R	Relative_Anterior midgut	17.7687
M33	Male	Oregon R	Relative_Anterior midgut	19.1827
M34	Male	Oregon R	Relative_Anterior midgut	15.9526
M35	Male	Oregon R	Relative_Anterior midgut	19.1778
M36	Male	Oregon R	Relative_Anterior midgut	22.8914
M37	Male	Oregon R	Relative_Anterior midgut	22.6881
M38	Male	Oregon R	Relative_Anterior midgut	20.257
M39	Male	Oregon R	Relative_Anterior midgut	17.7078
M3T	Male	Oregon R	Relative_Anterior midgut	20.7927
M40	Male	Oregon R	Relative_Anterior midgut	19.6666
M41	Male	Oregon R	Relative_Anterior midgut	18.8346
M42	Male	Oregon R	Relative_Anterior midgut	19.7466
M43	Male	Oregon R	Relative_Anterior midgut	19.6334
M44	Male	Oregon R	Relative_Anterior midgut	17.5862
M4T	Male	Oregon R	Relative_Anterior midgut	21.4382
M5	Male	Oregon R	Relative_Anterior midgut	19.0536
M6	Male	Oregon R	Relative_Anterior midgut	21.052
M7	Male	Oregon R	Relative_Anterior midgut	19.1019
M8	Male	Oregon R	Relative_Anterior midgut	19.7097
M9	Male	Oregon R	Relative_Anterior midgut	22.163
V10T	Female	Oregon R	Relative_Anterior midgut	17.0633
V12	Female	Oregon R	Relative_Anterior midgut	13.9792
V13	Female	Oregon R	Relative_Anterior midgut	14.8102
V14	Female	Oregon R	Relative_Anterior midgut	14.3047
V15	Female	Oregon R	Relative_Anterior midgut	16.7511
V16	Female	Oregon R	Relative_Anterior midgut	15.7373
V17	Female	Oregon R	Relative_Anterior midgut	16.779
V18	Female	Oregon R	Relative_Anterior midgut	14.983
V1T	Female	Oregon R	Relative_Anterior midgut	15.5482
V20	Female	Oregon R	Relative_Anterior midgut	17.6004
V21	Female	Oregon R	Relative_Anterior midgut	13.9619
V22	Female	Oregon R	Relative_Anterior midgut	10.9816
V23	Female	Oregon R	Relative_Anterior midgut	14.8653
V24	Female	Oregon R	Relative_Anterior midgut	13.6158
V25	Female	Oregon R	Relative_Anterior midgut	19.4596
V26	Female	Oregon R	Relative_Anterior midgut	17.0784
V27	Female	Oregon R	Relative_Anterior midgut	13.4912
V28	Female	Oregon R	Relative_Anterior midgut	14.361
V29	Female	Oregon R	Relative_Anterior midgut	11.0856
V2T	Female	Oregon R	Relative_Anterior midgut	14.8072
V31	Female	Oregon R	Relative_Anterior midgut	16.7122
V32	Female	Oregon R	Relative_Anterior midgut	14.558
V33	Female	Oregon R	Relative_Anterior midgut	15.8721
V34	Female	Oregon R	Relative_Anterior midgut	13.3486
V35	Female	Oregon R	Relative_Anterior midgut	15.593
V36	Female	Oregon R	Relative_Anterior midgut	14.7904
V37	Female	Oregon R	Relative_Anterior midgut	12.7502
V38	Female	Oregon R	Relative_Anterior midgut	16.6854
V39	Female	Oregon R	Relative_Anterior midgut	13.6699
V3T	Female	Oregon R	Relative_Anterior midgut	13.0285
V40	Female	Oregon R	Relative_Anterior midgut	14.4959
V41	Female	Oregon R	Relative_Anterior midgut	13.8217
V42	Female	Oregon R	Relative_Anterior midgut	14.4425
V43	Female	Oregon R	Relative_Anterior midgut	13.7342
V44	Female	Oregon R	Relative_Anterior midgut	14.2774
V4T	Female	Oregon R	Relative_Anterior midgut	13.9424
V5T	Female	Oregon R	Relative_Anterior midgut	12.3346
V6	Female	Oregon R	Relative_Anterior midgut	14.3742
V7	Female	Oregon R	Relative_Anterior midgut	16.3128
V9	Female	Oregon R	Relative_Anterior midgut	14.958
M10T	Male	Oregon R	Relative_Midgut_coils	54.4292
M11	Male	Oregon R	Relative_Midgut_coils	52.1553
M12	Male	Oregon R	Relative_Midgut_coils	53.5771
M13	Male	Oregon R	Relative_Midgut_coils	55.024
M14	Male	Oregon R	Relative_Midgut_coils	49.9086
M15	Male	Oregon R	Relative_Midgut_coils	62.738
M16	Male	Oregon R	Relative_Midgut_coils	54.2933
M17	Male	Oregon R	Relative_Midgut_coils	54.0062
M18	Male	Oregon R	Relative_Midgut_coils	62.0359
M19	Male	Oregon R	Relative_Midgut_coils	60.5739
M1T	Male	Oregon R	Relative_Midgut_coils	46.6547
M20	Male	Oregon R	Relative_Midgut_coils	58.3269
M21	Male	Oregon R	Relative_Midgut_coils	54.8838
M22	Male	Oregon R	Relative_Midgut_coils	62.8635
M23	Male	Oregon R	Relative_Midgut_coils	62.1766
M24	Male	Oregon R	Relative_Midgut_coils	59.8991
M25	Male	Oregon R	Relative_Midgut_coils	57.9385
M26	Male	Oregon R	Relative_Midgut_coils	56.1907
M27	Male	Oregon R	Relative_Midgut_coils	55.2364
M28	Male	Oregon R	Relative_Midgut_coils	55.4049
M29	Male	Oregon R	Relative_Midgut_coils	54.8069
M2T	Male	Oregon R	Relative_Midgut_coils	55.99
M30	Male	Oregon R	Relative_Midgut_coils	61.9647
M31	Male	Oregon R	Relative_Midgut_coils	61.1003
M32	Male	Oregon R	Relative_Midgut_coils	61.4312
M33	Male	Oregon R	Relative_Midgut_coils	55.8462
M34	Male	Oregon R	Relative_Midgut_coils	62.8332
M35	Male	Oregon R	Relative_Midgut_coils	59.8133
M36	Male	Oregon R	Relative_Midgut_coils	53.4042
M37	Male	Oregon R	Relative_Midgut_coils	53.7038
M38	Male	Oregon R	Relative_Midgut_coils	57.3691
M39	Male	Oregon R	Relative_Midgut_coils	61.0536
M3T	Male	Oregon R	Relative_Midgut_coils	54.7911
M40	Male	Oregon R	Relative_Midgut_coils	57.0315
M41	Male	Oregon R	Relative_Midgut_coils	57.4996
M42	Male	Oregon R	Relative_Midgut_coils	55.8065
M43	Male	Oregon R	Relative_Midgut_coils	56.8144
M44	Male	Oregon R	Relative_Midgut_coils	60.6165
M4T	Male	Oregon R	Relative_Midgut_coils	50.6125
M5	Male	Oregon R	Relative_Midgut_coils	57.1578
M6	Male	Oregon R	Relative_Midgut_coils	54.7662
M7	Male	Oregon R	Relative_Midgut_coils	55.759
M8	Male	Oregon R	Relative_Midgut_coils	57.9021
M9	Male	Oregon R	Relative_Midgut_coils	54.0725
V10T	Female	Oregon R	Relative_Midgut_coils	64.9371
V12	Female	Oregon R	Relative_Midgut_coils	67.1691
V13	Female	Oregon R	Relative_Midgut_coils	65.4381
V14	Female	Oregon R	Relative_Midgut_coils	66.6732
V15	Female	Oregon R	Relative_Midgut_coils	60.2191
V16	Female	Oregon R	Relative_Midgut_coils	64.6533
V17	Female	Oregon R	Relative_Midgut_coils	64.2846
V18	Female	Oregon R	Relative_Midgut_coils	67.3306
V1T	Female	Oregon R	Relative_Midgut_coils	64.0514
V20	Female	Oregon R	Relative_Midgut_coils	62.2369
V21	Female	Oregon R	Relative_Midgut_coils	66.4991
V22	Female	Oregon R	Relative_Midgut_coils	69.7767
V23	Female	Oregon R	Relative_Midgut_coils	66.0184
V24	Female	Oregon R	Relative_Midgut_coils	68.6263
V25	Female	Oregon R	Relative_Midgut_coils	57.6231
V26	Female	Oregon R	Relative_Midgut_coils	61.4772
V27	Female	Oregon R	Relative_Midgut_coils	68.7146
V28	Female	Oregon R	Relative_Midgut_coils	67.3159
V29	Female	Oregon R	Relative_Midgut_coils	72.0778
V2T	Female	Oregon R	Relative_Midgut_coils	65.1271
V31	Female	Oregon R	Relative_Midgut_coils	64.1045
V32	Female	Oregon R	Relative_Midgut_coils	66.5301
V33	Female	Oregon R	Relative_Midgut_coils	62.9015
V34	Female	Oregon R	Relative_Midgut_coils	68.92
V35	Female	Oregon R	Relative_Midgut_coils	62.9291
V36	Female	Oregon R	Relative_Midgut_coils	65.8556
V37	Female	Oregon R	Relative_Midgut_coils	68.8113
V38	Female	Oregon R	Relative_Midgut_coils	58.9546
V39	Female	Oregon R	Relative_Midgut_coils	69.2851
V3T	Female	Oregon R	Relative_Midgut_coils	69.3431
V40	Female	Oregon R	Relative_Midgut_coils	68.1959
V41	Female	Oregon R	Relative_Midgut_coils	68.0392
V42	Female	Oregon R	Relative_Midgut_coils	66.2219
V43	Female	Oregon R	Relative_Midgut_coils	67.6045
V44	Female	Oregon R	Relative_Midgut_coils	66.6522
V4T	Female	Oregon R	Relative_Midgut_coils	66.7902
V5T	Female	Oregon R	Relative_Midgut_coils	68.9972
V6	Female	Oregon R	Relative_Midgut_coils	66.2694
V7	Female	Oregon R	Relative_Midgut_coils	62.2703
V9	Female	Oregon R	Relative_Midgut_coils	65.6706
M10T	Male	Oregon R	Relative_Hindgut	25.1306
M11	Male	Oregon R	Relative_Hindgut	26.4303
M12	Male	Oregon R	Relative_Hindgut	26.3966
M13	Male	Oregon R	Relative_Hindgut	24.1103
M14	Male	Oregon R	Relative_Hindgut	26.5476
M15	Male	Oregon R	Relative_Hindgut	19.8087
M16	Male	Oregon R	Relative_Hindgut	25.3786
M17	Male	Oregon R	Relative_Hindgut	25.2131
M18	Male	Oregon R	Relative_Hindgut	20.52
M19	Male	Oregon R	Relative_Hindgut	19.7702
M1T	Male	Oregon R	Relative_Hindgut	28.0399
M20	Male	Oregon R	Relative_Hindgut	22.1134
M21	Male	Oregon R	Relative_Hindgut	25.8398
M22	Male	Oregon R	Relative_Hindgut	19.1938
M23	Male	Oregon R	Relative_Hindgut	20.8757
M24	Male	Oregon R	Relative_Hindgut	21.3584
M25	Male	Oregon R	Relative_Hindgut	23.2313
M26	Male	Oregon R	Relative_Hindgut	19.5348
M27	Male	Oregon R	Relative_Hindgut	23.3925
M28	Male	Oregon R	Relative_Hindgut	23.2135
M29	Male	Oregon R	Relative_Hindgut	24.4866
M2T	Male	Oregon R	Relative_Hindgut	23.9283
M30	Male	Oregon R	Relative_Hindgut	20.2496
M31	Male	Oregon R	Relative_Hindgut	20.654
M32	Male	Oregon R	Relative_Hindgut	20.8
M33	Male	Oregon R	Relative_Hindgut	24.9711
M34	Male	Oregon R	Relative_Hindgut	21.2141
M35	Male	Oregon R	Relative_Hindgut	21.0089
M36	Male	Oregon R	Relative_Hindgut	23.7044
M37	Male	Oregon R	Relative_Hindgut	23.6081
M38	Male	Oregon R	Relative_Hindgut	22.3739
M39	Male	Oregon R	Relative_Hindgut	21.2386
M3T	Male	Oregon R	Relative_Hindgut	24.4163
M40	Male	Oregon R	Relative_Hindgut	23.3018
M41	Male	Oregon R	Relative_Hindgut	23.6657
M42	Male	Oregon R	Relative_Hindgut	24.4469
M43	Male	Oregon R	Relative_Hindgut	23.5522
M44	Male	Oregon R	Relative_Hindgut	21.7973
M4T	Male	Oregon R	Relative_Hindgut	27.9493
M5	Male	Oregon R	Relative_Hindgut	23.7886
M6	Male	Oregon R	Relative_Hindgut	24.1819
M7	Male	Oregon R	Relative_Hindgut	25.1391
M8	Male	Oregon R	Relative_Hindgut	22.3882
M9	Male	Oregon R	Relative_Hindgut	23.7645
V10T	Female	Oregon R	Relative_Hindgut	17.9996
V12	Female	Oregon R	Relative_Hindgut	18.8517
V13	Female	Oregon R	Relative_Hindgut	19.7517
V14	Female	Oregon R	Relative_Hindgut	19.0221
V15	Female	Oregon R	Relative_Hindgut	23.0297
V16	Female	Oregon R	Relative_Hindgut	19.6094
V17	Female	Oregon R	Relative_Hindgut	18.9364
V18	Female	Oregon R	Relative_Hindgut	17.6864
V1T	Female	Oregon R	Relative_Hindgut	20.4004
V20	Female	Oregon R	Relative_Hindgut	20.1627
V21	Female	Oregon R	Relative_Hindgut	19.539
V22	Female	Oregon R	Relative_Hindgut	19.2417
V23	Female	Oregon R	Relative_Hindgut	19.1163
V24	Female	Oregon R	Relative_Hindgut	17.7578
V25	Female	Oregon R	Relative_Hindgut	22.9173
V26	Female	Oregon R	Relative_Hindgut	21.4444
V27	Female	Oregon R	Relative_Hindgut	17.7941
V28	Female	Oregon R	Relative_Hindgut	18.3231
V29	Female	Oregon R	Relative_Hindgut	16.8366
V2T	Female	Oregon R	Relative_Hindgut	20.0657
V31	Female	Oregon R	Relative_Hindgut	19.1832
V32	Female	Oregon R	Relative_Hindgut	18.9119
V33	Female	Oregon R	Relative_Hindgut	21.2264
V34	Female	Oregon R	Relative_Hindgut	17.7313
V35	Female	Oregon R	Relative_Hindgut	21.4779
V36	Female	Oregon R	Relative_Hindgut	19.354
V37	Female	Oregon R	Relative_Hindgut	18.4385
V38	Female	Oregon R	Relative_Hindgut	24.36
V39	Female	Oregon R	Relative_Hindgut	17.045
V3T	Female	Oregon R	Relative_Hindgut	17.6283
V40	Female	Oregon R	Relative_Hindgut	17.3082
V41	Female	Oregon R	Relative_Hindgut	18.1391
V42	Female	Oregon R	Relative_Hindgut	19.3356
V43	Female	Oregon R	Relative_Hindgut	18.6613
V44	Female	Oregon R	Relative_Hindgut	19.0704
V4T	Female	Oregon R	Relative_Hindgut	19.2674
V5T	Female	Oregon R	Relative_Hindgut	18.6682
V6	Female	Oregon R	Relative_Hindgut	19.3565
V7	Female	Oregon R	Relative_Hindgut	21.4169
V9	Female	Oregon R	Relative_Hindgut	19.3713

## Sheet: ED1f
Extended Data Figure 1f	OregonR gut radius
Fly	Sex	Genotype	Radius
V10T	Female	Oregon R	0.0399356
V12T	Female	Oregon R	0.0423117
V13T	Female	Oregon R	0.0410176
V14T	Female	Oregon R	0.0400095
V15T	Female	Oregon R	0.0327213
V16T	Female	Oregon R	0.0412246
V17T	Female	Oregon R	0.041527
V18T	Female	Oregon R	0.0384147
V1T	Female	Oregon R	0.0421589
V20T	Female	Oregon R	0.034949
V21T	Female	Oregon R	0.0445284
V22T	Female	Oregon R	0.0405616
V23T	Female	Oregon R	0.0346087
V24T	Female	Oregon R	0.0481445
V25T	Female	Oregon R	0.035517
V26T	Female	Oregon R	0.0417415
V27T	Female	Oregon R	0.0513354
V28T	Female	Oregon R	0.0426103
V29T	Female	Oregon R	0.0508604
V2T	Female	Oregon R	0.0407907
V31T	Female	Oregon R	0.0446245
V32T	Female	Oregon R	0.0459307
V33T	Female	Oregon R	0.0427152
V34T	Female	Oregon R	0.0477236
V35T	Female	Oregon R	0.0411397
V36T	Female	Oregon R	0.0439917
V38T	Female	Oregon R	0.0402939
V39T	Female	Oregon R	0.048994
V3T	Female	Oregon R	0.0397195
V40T	Female	Oregon R	0.040863
V41T	Female	Oregon R	0.0519929
V42T	Female	Oregon R	0.0443119
V43T	Female	Oregon R	0.0457649
V44T	Female	Oregon R	0.0439134
V4T	Female	Oregon R	0.0360049
V5T	Female	Oregon R	0.0398197
V6T	Female	Oregon R	0.0449433
V7T	Female	Oregon R	0.040058
V9T	Female	Oregon R	0.0469665
M10T	Male	Oregon R	0.0359058
M11T	Male	Oregon R	0.0326313
M12T	Male	Oregon R	0.0347867
M13T	Male	Oregon R	0.0342351
M14T	Male	Oregon R	0.033991
M15T	Male	Oregon R	0.0401612
M16T	Male	Oregon R	0.0320171
M17T	Male	Oregon R	0.0349158
M18T	Male	Oregon R	0.0430556
M19T	Male	Oregon R	0.0375469
M20T	Male	Oregon R	0.0332839
M21T	Male	Oregon R	0.0374747
M22T	Male	Oregon R	0.0392352
M23T	Male	Oregon R	0.0346734
M24T	Male	Oregon R	0.0356072
M25T	Male	Oregon R	0.0392046
M27T	Male	Oregon R	0.0341928
M28T	Male	Oregon R	0.0344589
M29T	Male	Oregon R	0.0359051
M2T	Male	Oregon R	0.0332385
M30T	Male	Oregon R	0.0381614
M31T	Male	Oregon R	0.0370485
M32T	Male	Oregon R	0.0383531
M33T	Male	Oregon R	0.0327307
M34T	Male	Oregon R	0.0352924
M35T	Male	Oregon R	0.0427097
M36T	Male	Oregon R	0.0301808
M37T	Male	Oregon R	0.033471
M38T	Male	Oregon R	0.0335635
M39T	Male	Oregon R	0.0392151
M3T	Male	Oregon R	0.035754
M40T	Male	Oregon R	0.0349496
M41T	Male	Oregon R	0.0353708
M42T	Male	Oregon R	0.0335261
M43T	Male	Oregon R	0.0321384
M44T	Male	Oregon R	0.0340779
M5T	Male	Oregon R	0.0337474
M6T	Male	Oregon R	0.0339308
M7T	Male	Oregon R	0.0379718
M8T	Male	Oregon R	0.0366392
M9T	Male	Oregon R	0.0338291

## Sheet: ED1g
Extended Data Figure 1g		OregonR average torsion along gut length
	Male	Male	Female	Female
Position along gut length	Mean Torsion	Variance	Mean Torsion	Variance
1	-8.87401	783.422	9.51515	7702.4
2	-18.0272	656.46	7.21789	9328.75
3	-21.5335	699.739	12.8841	10929.9
4	-20.6703	720.413	20.9983	12722
5	-19.081	739.217	35.998	14201.5
6	-17.3875	768.243	52.7595	21696.8
7	-15.4855	790.36	62.6669	26380.2
8	-13.451	864.287	62.4197	24735.7
9	-11.458	954.455	56.6477	22454.5
10	-9.55151	1058.73	48.4609	18377.1
11	-7.7504	1187.65	38.6704	13120.9
12	-5.97034	1330.67	26.9793	8234.16
13	-4.28194	1489.91	15.4679	5477.7
14	-2.64251	1658.1	5.02471	4089.27
15	-1.26296	1790.13	-7.04355	1664.89
16	0.274835	1923.76	-16.0621	1240.32
17	1.73391	2061.3	-24.3257	997.072
18	2.96076	2230.77	-28.0865	1000.42
19	3.99969	2415.68	-27.6495	987.185
20	5.23503	2621.5	-23.8252	872.434
21	6.4745	2837.26	-17.6347	787.276
22	7.42863	2888.47	-9.60108	645.084
23	8.43999	2940.12	-2.09418	587.104
24	9.35567	2991.73	7.36721	564.968
25	10.0895	3050.04	15.5871	634.605
26	10.735	3073.39	22.3499	745.56
27	11.1393	3098.49	26.8354	852.488
28	11.3302	3125.73	29.0211	925.192
29	11.1314	3083.7	28.7774	891.283
30	10.6749	3041.81	25.9661	808.286
31	9.68147	2789.97	22.6979	728.112
32	6.43071	1952.52	18.596	640.342
33	1.44918	940.729	14.3929	574.663
34	-3.51939	390.007	9.72929	517.957
35	-7.86982	239.166	5.37495	453.109
36	-9.47373	296.483	1.5722	400.378
37	-9.40658	300.747	-2.00809	389.01
38	-9.03625	294.802	-5.02357	428.395
39	-8.35553	286.515	-9.33672	479.237
40	-7.43267	273.621	-13.9931	544.58
41	-6.32607	244.862	-18.1654	645.752
42	-5.11898	219.287	-22.3359	785.872
43	-3.98901	201.37	-25.5865	897.639
44	-2.94345	184.191	-27.5752	963.089
45	-1.84298	164.687	-28.5672	1009.59
46	-0.640864	145.962	-28.3886	1012.68
47	0.691574	134.432	-25.8305	918.573
48	2.08014	123.098	-22.377	813.592
49	3.64212	106.625	-17.4553	667.787
50	5.14043	99.9933	-11.6389	581.426
51	6.52436	98.3637	-5.42696	474.796
52	7.82238	95.1133	0.714701	438.526
53	9.03473	95.285	6.2578	441.086
54	9.9967	93.1946	11.1121	451.06
55	10.722	93.3028	15.1953	498.115
56	11.4298	97.4516	17.6356	547.868
57	11.9915	99.399	18.3743	592.53
58	12.3512	101.632	16.8495	644.717
59	12.5444	102.618	10.546	838.382
60	12.5371	102.955	8.15532	985.849
61	12.3806	102.498	10.3907	977.628
62	11.8811	99.3751	13.3692	936.12
63	11.1815	97.6179	16.888	898.279
64	10.345	94.5936	19.7853	879.557
65	9.1636	88.9085	22.9274	848.416
66	7.90977	84.6735	25.7678	833.664
67	6.53253	81.0693	28.3285	830.442
68	5.11794	77.0464	30.0237	803.112
69	3.44781	80.6721	30.7675	793.978
70	1.4157	92.3136	30.2552	748.401
71	-0.391809	119.407	27.9158	656.301
72	-2.20054	129.212	24.6243	555.909
73	-3.98274	143.776	20.5188	456.473
74	-5.57731	163.222	15.9418	340.611
75	-7.19454	184.961	11.9315	293.353
76	-8.67639	207.47	7.53334	266.93
77	-10.2819	230.516	3.66764	260.423
78	-11.4854	251.892	-0.077347	271.888
79	-12.5348	275.998	-3.1215	292.418
80	-13.5329	297.552	-5.52012	311.952
81	-14.4323	314.616	-6.97821	327.975
82	-15.0375	330.151	-7.55019	334.758
83	-15.2444	330.842	-6.71935	322.259
84	-15.059	328.502	0.265564	251.131
85	-14.0699	312.848	5.55897	307.549
86	-11.9835	271.679	4.64625	310.971
87	-9.02214	221.904	1.91223	315.628
88	-5.09261	166.867	-2.13446	330.668
89	-1.04702	135.423	-5.87067	366.151
90	2.7927	132.33	-9.79129	406.049
91	6.33159	142.585	-12.6794	424.527
92	9.11909	171.897	-14.6048	447.589
93	10.8477	190.912	-15.0053	447.174
94	11.3369	196.416	-13.1676	411.79
95	10.9212	197.266	0.955824	405.271
96	10.0843	192.401	8.44458	800.756
97	8.79139	184.726	5.29629	747.125
98	7.2047	175.813	-0.252231	648.927
99	5.30713	166.955	-7.02746	544.391
100	3.1723	148.817	-14.444	527.59
101	0.850636	134.551	-22.7695	546.873
102	-1.57678	128.275	-30.2579	632.768
103	-4.33022	122.531	-35.4395	724.995
104	-7.42882	115.951	-38.2332	771.217
105	-10.6822	115.795	-37.7279	776.422
106	-13.9462	120.942	-33.4155	695.183
107	-16.8824	134.449	-26.5177	606.663
108	-20.243	146.05	-17.9751	487.951
109	-23.6818	169.507	-6.69806	453.738
110	-26.2683	185.14	5.38132	568.973
111	-28.379	212.427	16.4154	712.871
112	-29.2468	223.429	24.2802	872.167
113	-29.1517	224.819	30.4612	1062.3
114	-27.6271	215.963	34.1828	1137.49
115	-24.4404	191.269	36.0676	1155.89
116	-20.2871	170.041	35.4596	1129.77
117	-15.0645	152.164	31.487	948.449
118	-8.61185	138.443	25.3027	701.958
119	-2.46464	126.249	18.0056	471.699
120	2.68582	125.079	10.9965	298.43
121	7.02557	130.084	5.81936	231.801
122	10.1427	140.185	-0.41346	212.502
123	12.4885	156.786	-5.93491	215.052
124	14.0552	173.972	-10.0064	237.326
125	14.715	179.091	-12.8037	242.861
126	14.6455	178.967	-13.4735	234.763
127	13.7264	163.39	-12.0479	207.686
128	12.3343	143.988	-8.9228	170.819
129	10.5619	123.314	-5.13257	134.073
130	8.52042	99.4342	-1.10671	103.995
131	6.47157	82.3133	2.39326	94.641
132	4.18361	72.5294	5.28359	119.754
133	2.03352	68.3396	8.81456	139.561
134	0.380843	68.4913	11.3633	169.134
135	-0.936926	72.0431	13.8639	204.992
136	-2.11611	76.4736	15.8177	223.29
137	-2.95683	80.3736	17.0015	239.754
138	-3.51004	80.2629	16.8744	233.913
139	-3.6309	77.6074	15.2869	204.731
140	-3.24729	71.8546	12.9389	164.971
141	-2.57414	62.6896	9.78481	118.14
142	-1.70157	50.7661	6.06798	102.889
143	-0.390446	36.1639	2.3491	137.293
144	1.00759	26.7771	-1.39952	212.257
145	2.50619	21.9416	-5.2535	322.761
146	3.83043	18.8557	-8.88917	490.093
147	5.32137	19.754	-12.4681	718.049
148	6.67456	23.6601	-15.4151	943.609
149	7.95407	31.2506	-17.3942	1100.77
150	8.88194	39.1424	-18.3095	1165.82
151	9.62109	45.0533	-18.0144	1150.72
152	10.1118	49.5065	-15.8899	966.935
153	10.2381	49.9987	-12.7552	718.253
154	9.96716	48.1585	-9.18585	538.2
155	9.32626	44.0795	-5.16138	347.118
156	8.25574	37.0358	-0.618423	190.768
157	6.92891	31.2434	3.87036	113.543
158	5.44237	26.1714	7.03146	84.4762
159	3.83399	22.7348	9.68937	84.1312
160	2.34095	23.1689	11.8608	92.4679
161	0.199074	25.1064	13.4164	102.291
162	-2.14588	32.2207	14.2958	113.343
163	-4.13096	42.3005	14.5363	119.357
164	-6.20891	56.9798	13.7109	111.884
165	-8.60582	76.1041	9.82108	78.0928
166	-10.8823	101.304	0.440117	75.3616
167	-12.9842	126.476	-9.03088	209.621
168	-14.8129	151.924	-11.6713	238.936
169	-16.3637	174.574	-9.25729	205.882
170	-17.6499	194.407	-5.33429	202.556
171	-18.4733	208.621	0.156661	229.31
172	-18.6694	211.932	5.31205	276.098
173	-18.2228	206.714	11.0285	401.934
174	-17.2606	197.23	16.7549	601.264
175	-15.5658	180.984	22.0919	855.285
176	-13.445	171.336	26.797	1121.77
177	-10.9012	182.683	29.8997	1290.32
178	-8.10434	195.481	30.6999	1344.29
179	-5.17254	223.013	28.3236	1264.03
180	-2.31308	280.201	22.4749	1096.23
181	0.396057	368.014	14.269	890.841
182	3.45347	445.437	4.87055	890.432
183	6.26742	522.645	-6.48398	981.027
184	8.84793	610.005	-17.0823	1396.35
185	10.9321	677.353	-26.1197	1664.25
186	12.8517	751.202	-33.1631	2132.31
187	14.5442	830.569	-36.8553	2408.59
188	15.8668	891.031	-36.8774	2439.97
189	16.8467	946.456	-32.1917	2307.22
190	17.3976	988.735	-25.1614	2181.43
191	17.5648	1026.29	-14.6995	2056.21
192	17.1816	1058.66	-3.52359	2356.19
193	15.7323	1069.56	8.31533	3209.6
194	13.4564	1113.63	19.1585	4322.86
195	10.9087	1225.31	26.8625	5055.48
196	7.80653	1415.7	31.3482	5884.56
197	4.89103	1713.17	31.3039	5917.8
198	2.09037	2092.72	20.8434	4612.76
199	0.967031	2220.13	-10.58	2795.88
200	3.90325	2636.94	-44.7137	6609.7

## Sheet: ED1h
Extended Data Figure 1h		OregonR average radius along gut length
	Male	Male	Female	Female
Position along gut length	Mean Radius	Variance	Mean Radius	Variance
1	0.0338756	1.68304e-05	0.0403492	5.97581e-05
2	0.0339453	1.72922e-05	0.0392477	5.22911e-05
3	0.0341307	1.797e-05	0.039327	5.24363e-05
4	0.0343988	1.89221e-05	0.0400043	5.16987e-05
5	0.0348403	1.92995e-05	0.0409119	5.12146e-05
6	0.0352525	1.94072e-05	0.0420511	5.04434e-05
7	0.0356944	1.99924e-05	0.0434566	5.09721e-05
8	0.0360968	2.02632e-05	0.0449711	5.44832e-05
9	0.0365124	2.14939e-05	0.046401	5.77496e-05
10	0.0369712	2.18387e-05	0.0477985	6.32459e-05
11	0.0374572	2.21056e-05	0.0490608	6.90194e-05
12	0.0379092	2.20715e-05	0.0499613	7.19633e-05
13	0.0382936	2.11469e-05	0.0505223	7.36282e-05
14	0.0387077	2.08993e-05	0.0506991	7.50503e-05
15	0.0391698	1.98426e-05	0.050247	7.85012e-05
16	0.0396914	1.9675e-05	0.0500836	8.44512e-05
17	0.0402242	1.98002e-05	0.0508012	8.7843e-05
18	0.0407929	2.02682e-05	0.0520614	9.46969e-05
19	0.041357	2.0088e-05	0.0535732	0.00010095
20	0.041942	2.14693e-05	0.0551837	0.000105331
21	0.0425233	2.24448e-05	0.0569296	0.000115994
22	0.0430875	2.37763e-05	0.0582327	0.000122105
23	0.0436457	2.53488e-05	0.0592919	0.000129576
24	0.0440935	2.60842e-05	0.0598247	0.000133798
25	0.0445403	2.7456e-05	0.0598925	0.000134754
26	0.0449293	2.88703e-05	0.059455	0.000132007
27	0.0452469	2.98112e-05	0.0586873	0.000128062
28	0.0454747	3.06871e-05	0.0577438	0.000122547
29	0.0456631	3.14052e-05	0.0568869	0.000117874
30	0.0457817	3.1742e-05	0.0555956	0.000110225
31	0.0457909	3.1761e-05	0.0542397	0.000106009
32	0.0456374	3.11742e-05	0.0527077	0.00010127
33	0.0453518	3.02664e-05	0.0513297	9.8197e-05
34	0.0449491	2.96247e-05	0.0498215	9.67684e-05
35	0.0444098	2.90783e-05	0.0483433	9.78368e-05
36	0.043902	2.95051e-05	0.0471316	0.000103996
37	0.0434321	3.08061e-05	0.0459798	0.000108757
38	0.0429407	3.2787e-05	0.0451686	0.000112871
39	0.0425803	3.44794e-05	0.0447575	0.000114368
40	0.0424396	3.5145e-05	0.0447545	0.000113839
41	0.042475	3.51524e-05	0.0453304	0.000109817
42	0.0426005	3.47893e-05	0.0462654	0.000103536
43	0.042796	3.45888e-05	0.0475716	9.76227e-05
44	0.0430625	3.44922e-05	0.0490889	9.24715e-05
45	0.0433975	3.43739e-05	0.0504816	8.84174e-05
46	0.0437689	3.37167e-05	0.0518617	8.78414e-05
47	0.0441093	3.34798e-05	0.0530849	8.65599e-05
48	0.0444906	3.32339e-05	0.0542982	8.5695e-05
49	0.0449244	3.31044e-05	0.0552301	8.80482e-05
50	0.045333	3.31941e-05	0.0561738	9.2397e-05
51	0.0457179	3.32311e-05	0.0569147	9.54002e-05
52	0.0461098	3.33507e-05	0.0573617	9.73053e-05
53	0.0464784	3.35399e-05	0.057442	9.82649e-05
54	0.0468015	3.41949e-05	0.0571782	9.72657e-05
55	0.0471014	3.47794e-05	0.0566545	9.4383e-05
56	0.0473974	3.48712e-05	0.055921	9.25191e-05
57	0.0477263	3.49703e-05	0.0550273	8.78619e-05
58	0.0480613	3.5607e-05	0.0539671	8.47787e-05
59	0.0483874	3.63807e-05	0.0528491	8.07313e-05
60	0.0487274	3.74821e-05	0.0515671	7.96951e-05
61	0.0490062	3.83995e-05	0.0501851	7.7284e-05
62	0.0492745	3.96097e-05	0.048595	7.72231e-05
63	0.0495062	4.09185e-05	0.0473495	7.44617e-05
64	0.0497207	4.21745e-05	0.0460347	7.26754e-05
65	0.0499455	4.33499e-05	0.0447077	7.33253e-05
66	0.0501734	4.48971e-05	0.043543	7.51138e-05
67	0.0503855	4.64295e-05	0.0424832	7.56532e-05
68	0.0505387	4.75315e-05	0.0414636	7.72645e-05
69	0.0506451	4.84423e-05	0.0406206	7.96171e-05
70	0.0507208	4.91887e-05	0.0398375	8.13506e-05
71	0.0507589	4.99449e-05	0.0390837	8.23405e-05
72	0.0507535	5.01347e-05	0.0384686	8.23446e-05
73	0.0506881	4.99921e-05	0.0381565	8.19915e-05
74	0.0505352	4.92969e-05	0.0380207	8.37709e-05
75	0.0502719	4.81443e-05	0.037812	8.55017e-05
76	0.0499215	4.69726e-05	0.0375117	8.30715e-05
77	0.0494817	4.50926e-05	0.0372624	7.93406e-05
78	0.0490129	4.32953e-05	0.0371062	7.62799e-05
79	0.0484332	4.11134e-05	0.0371131	7.55719e-05
80	0.0477174	3.86132e-05	0.0374318	7.49968e-05
81	0.0469465	3.56559e-05	0.0379623	7.41787e-05
82	0.0460197	3.24835e-05	0.0387284	7.22061e-05
83	0.0449881	3.02683e-05	0.0396917	7.12647e-05
84	0.0439055	2.79042e-05	0.0410063	6.9283e-05
85	0.0429382	2.63531e-05	0.042477	6.61091e-05
86	0.0418455	2.47814e-05	0.0442627	6.60367e-05
87	0.0406636	2.31173e-05	0.0461628	6.73918e-05
88	0.0394385	2.257e-05	0.0480231	6.7492e-05
89	0.0382705	2.17354e-05	0.0497625	6.7183e-05
90	0.0371524	2.13289e-05	0.0513295	7.15945e-05
91	0.0361748	2.09342e-05	0.052356	7.37932e-05
92	0.0353423	2.10212e-05	0.0529541	7.65428e-05
93	0.0344346	2.19333e-05	0.052981	7.66714e-05
94	0.0336702	2.28535e-05	0.0524301	7.42969e-05
95	0.0331536	2.33808e-05	0.0513948	6.80874e-05
96	0.0327657	2.3394e-05	0.0499141	6.17579e-05
97	0.0326247	2.27887e-05	0.0482968	5.87721e-05
98	0.0330906	2.13032e-05	0.0465937	5.40361e-05
99	0.0356935	2.66893e-05	0.0449618	5.2756e-05
100	0.0371451	3.61226e-05	0.0433402	5.00791e-05
101	0.0369114	3.66184e-05	0.0420456	4.87652e-05
102	0.0364263	3.62594e-05	0.0410829	5.01542e-05
103	0.0357659	3.49843e-05	0.0398736	4.74473e-05
104	0.0350612	3.38397e-05	0.03873	4.66424e-05
105	0.0343259	3.29609e-05	0.0377364	4.6702e-05
106	0.0335707	3.16208e-05	0.0370067	4.7343e-05
107	0.0329374	3.0951e-05	0.0366567	4.82094e-05
108	0.0322757	3.11575e-05	0.0366715	4.80432e-05
109	0.0317272	3.10769e-05	0.0372133	4.72281e-05
110	0.0312185	3.14288e-05	0.037978	4.64472e-05
111	0.030809	3.14395e-05	0.0389029	4.67414e-05
112	0.030499	3.15525e-05	0.0398643	4.50789e-05
113	0.030325	3.18424e-05	0.0408541	4.58091e-05
114	0.0303063	3.19131e-05	0.0419052	4.34826e-05
115	0.0305603	3.13722e-05	0.0431781	3.47141e-05
116	0.0309936	3.12177e-05	0.0446579	3.19739e-05
117	0.0316191	3.02922e-05	0.046234	3.3256e-05
118	0.0323673	3.03408e-05	0.0476972	3.60367e-05
119	0.0331661	3.02127e-05	0.0491447	3.86529e-05
120	0.0340139	2.93341e-05	0.050527	4.30779e-05
121	0.0349003	2.93373e-05	0.0517289	4.82409e-05
122	0.0358095	2.93539e-05	0.052794	5.29495e-05
123	0.0367006	2.94629e-05	0.0535179	5.73751e-05
124	0.0377214	2.96004e-05	0.0541398	5.9681e-05
125	0.0387782	2.9861e-05	0.0544116	6.0265e-05
126	0.0398487	3.05409e-05	0.0540869	6.0973e-05
127	0.040815	3.21431e-05	0.0538908	5.49337e-05
128	0.0416441	3.4651e-05	0.054446	5.20204e-05
129	0.0426934	3.6145e-05	0.0552822	5.13298e-05
130	0.0438883	3.79739e-05	0.0564051	5.10432e-05
131	0.0450936	3.91797e-05	0.0577002	4.79477e-05
132	0.0463086	4.14811e-05	0.0590829	4.7218e-05
133	0.0475555	4.18107e-05	0.060506	4.55209e-05
134	0.0486685	4.3207e-05	0.0621719	4.28752e-05
135	0.0499078	4.37039e-05	0.0637405	4.15476e-05
136	0.0511688	4.35517e-05	0.06523	4.13996e-05
137	0.0523572	4.58968e-05	0.066712	4.11657e-05
138	0.0534978	4.65704e-05	0.0680539	4.0495e-05
139	0.0545459	4.81321e-05	0.069194	4.16497e-05
140	0.0556088	4.79208e-05	0.0702908	4.23358e-05
141	0.0568255	4.90129e-05	0.0712173	4.37674e-05
142	0.0579715	5.09167e-05	0.0718713	4.4952e-05
143	0.0588968	5.24567e-05	0.0723695	4.58902e-05
144	0.0596117	5.28732e-05	0.0726742	4.64094e-05
145	0.060519	5.38859e-05	0.0728122	4.64669e-05
146	0.0613313	5.44099e-05	0.0727753	4.63327e-05
147	0.0620103	5.64572e-05	0.0724425	4.60943e-05
148	0.0625239	5.74048e-05	0.0718719	4.66901e-05
149	0.0630167	5.77959e-05	0.0711398	4.68771e-05
150	0.0633878	5.88143e-05	0.0702352	4.73249e-05
151	0.0636444	5.92133e-05	0.0690962	4.98302e-05
152	0.0637842	5.95187e-05	0.0677862	5.60231e-05
153	0.0637955	5.96695e-05	0.0664695	5.74233e-05
154	0.0636565	5.93095e-05	0.0651622	6.19804e-05
155	0.0633909	5.86823e-05	0.0638125	6.73788e-05
156	0.06305	5.86462e-05	0.0627164	7.27172e-05
157	0.0625808	5.70028e-05	0.0617079	7.86916e-05
158	0.0619679	5.56311e-05	0.0609951	8.40506e-05
159	0.0612676	5.40165e-05	0.0605828	8.74517e-05
160	0.0603864	5.27266e-05	0.060626	8.80559e-05
161	0.0594751	5.2267e-05	0.0617277	8.41613e-05
162	0.0585439	5.19682e-05	0.0636652	7.89117e-05
163	0.0578464	5.12741e-05	0.064664	8.21373e-05
164	0.0571791	5.01846e-05	0.0643711	8.28241e-05
165	0.0566116	4.82624e-05	0.0637954	8.10207e-05
166	0.056104	4.68341e-05	0.063143	7.81443e-05
167	0.055624	4.68151e-05	0.0623532	7.29045e-05
168	0.0551184	4.7725e-05	0.0615281	6.95247e-05
169	0.0546085	4.79864e-05	0.0604973	6.61184e-05
170	0.0541036	4.65031e-05	0.0592697	6.11031e-05
171	0.0534844	4.5765e-05	0.0580465	5.63916e-05
172	0.0529025	4.59231e-05	0.0568399	5.29408e-05
173	0.0523658	4.60408e-05	0.0554242	5.1606e-05
174	0.0517137	4.54043e-05	0.0541176	4.90564e-05
175	0.0512222	4.53889e-05	0.0527221	4.84647e-05
176	0.0507242	4.4329e-05	0.051287	4.89128e-05
177	0.0503897	4.24173e-05	0.050009	4.90636e-05
178	0.0506284	3.98404e-05	0.0488629	4.91932e-05
179	0.0504332	3.97691e-05	0.0478553	4.94492e-05
180	0.0497889	3.96745e-05	0.0469681	4.96801e-05
181	0.0492032	3.87688e-05	0.0463519	4.79296e-05
182	0.0484262	3.82956e-05	0.0455866	4.90648e-05
183	0.0476645	3.8397e-05	0.0448935	5.2171e-05
184	0.0468417	3.74439e-05	0.0444155	5.51243e-05
185	0.0459785	3.66092e-05	0.0444421	6.11095e-05
186	0.0449983	3.617e-05	0.0453144	7.68085e-05
187	0.044112	3.53869e-05	0.0448222	8.06829e-05
188	0.043438	3.41388e-05	0.0439191	7.89949e-05
189	0.0426071	3.46405e-05	0.0428771	7.47606e-05
190	0.0416688	3.53849e-05	0.0417523	7.22713e-05
191	0.0407688	3.52085e-05	0.040458	6.83683e-05
192	0.0400763	3.66111e-05	0.0391835	6.72199e-05
193	0.0392769	3.77731e-05	0.037745	6.46797e-05
194	0.0385341	3.8823e-05	0.0363302	6.36123e-05
195	0.0378345	4.06663e-05	0.0348605	6.38594e-05
196	0.0371512	4.31145e-05	0.0333782	6.362e-05
197	0.0365355	4.50614e-05	0.0321109	6.54179e-05
198	0.0359992	4.75601e-05	0.0310132	6.63958e-05
199	0.035568	4.99853e-05	0.0302476	7.17818e-05
200	0.0352228	5.31164e-05	0.0305543	0.000101068

## Sheet: ED1i
Extended Data Figure 1i	CantonS gut shape PCA plot
Fly	Sex	Genotype	PC1	PC2
021123_Canton-s-VirginFemales_Rec1	Female	Canton S	0.324228	0.142989
021123_Canton-s-VirginFemales_Rec11	Female	Canton S	0.167939	-0.162343
021123_Canton-s-VirginFemales_Rec12	Female	Canton S	0.321666	0.00103613
021123_Canton-s-VirginFemales_Rec13	Female	Canton S	0.253899	-0.065312
021123_Canton-s-VirginFemales_Rec14	Female	Canton S	0.0425631	-0.073062
021123_Canton-s-VirginFemales_Rec15	Female	Canton S	0.269657	-0.0971337
021123_Canton-s-VirginFemales_Rec16	Female	Canton S	0.156439	-0.0377466
021123_Canton-s-VirginFemales_Rec17	Female	Canton S	0.0139179	-0.0164812
021123_Canton-s-VirginFemales_Rec18	Female	Canton S	-0.049904	-0.0751761
021123_Canton-s-VirginFemales_Rec19	Female	Canton S	0.4411	0.0317319
021123_Canton-s-VirginFemales_Rec2	Female	Canton S	0.0243018	-0.141713
021123_Canton-s-VirginFemales_Rec20	Female	Canton S	0.429958	0.0101235
021123_Canton-s-VirginFemales_Rec21	Female	Canton S	0.412617	0.015615
021123_Canton-s-VirginFemales_Rec22	Female	Canton S	0.268746	-0.0853294
021123_Canton-s-VirginFemales_Rec23	Female	Canton S	0.243665	-0.194538
021123_Canton-s-VirginFemales_Rec24	Female	Canton S	-0.0819472	0.0187179
021123_Canton-s-VirginFemales_Rec25	Female	Canton S	0.266422	-0.195431
021123_Canton-s-VirginFemales_Rec26	Female	Canton S	-0.202972	-0.164132
021123_Canton-s-VirginFemales_Rec27	Female	Canton S	0.267421	0.149047
021123_Canton-s-VirginFemales_Rec28	Female	Canton S	-0.13083	-0.194365
021123_Canton-s-VirginFemales_Rec29	Female	Canton S	0.201912	-0.0865986
021123_Canton-s-VirginFemales_Rec3	Female	Canton S	0.309773	-0.00612273
021123_Canton-s-VirginFemales_Rec4	Female	Canton S	0.351614	-0.0323477
021123_Canton-s-VirginFemales_Rec5	Female	Canton S	0.289496	0.0819549
021123_Canton-s-VirginFemales_Rec6	Female	Canton S	0.28376	-0.0695284
021123_Canton-s-VirginFemales_Rec8	Female	Canton S	0.00913815	-0.0512828
021123_Canton-s-VirginFemales_Rec9	Female	Canton S	0.0693808	0.0880415
021123_Canton-s-VirginMales_Rec1	Male	Canton S	-0.111702	-0.0708809
021123_Canton-s-VirginMales_Rec10	Male	Canton S	0.00591356	0.246013
021123_Canton-s-VirginMales_Rec11	Male	Canton S	-0.287724	-0.0501764
021123_Canton-s-VirginMales_Rec12	Male	Canton S	-0.0544716	0.28168
021123_Canton-s-VirginMales_Rec13	Male	Canton S	-0.226344	0.108464
021123_Canton-s-VirginMales_Rec14	Male	Canton S	-0.101347	0.103099
021123_Canton-s-VirginMales_Rec15	Male	Canton S	-0.0783748	0.195625
021123_Canton-s-VirginMales_Rec16	Male	Canton S	-0.0762248	0.161645
021123_Canton-s-VirginMales_Rec17	Male	Canton S	-0.136009	0.0096115
021123_Canton-s-VirginMales_Rec18	Male	Canton S	-0.249101	-0.0618858
021123_Canton-s-VirginMales_Rec19	Male	Canton S	-0.223458	-0.225015
021123_Canton-s-VirginMales_Rec2	Male	Canton S	-0.128688	-0.008829
021123_Canton-s-VirginMales_Rec20	Male	Canton S	-0.163701	-0.0598782
021123_Canton-s-VirginMales_Rec21	Male	Canton S	-0.180189	-0.193238
021123_Canton-s-VirginMales_Rec22	Male	Canton S	-0.150495	-0.00403429
021123_Canton-s-VirginMales_Rec23	Male	Canton S	-0.195614	0.0775953
021123_Canton-s-VirginMales_Rec24	Male	Canton S	-0.140689	0.0315428
021123_Canton-s-VirginMales_Rec25	Male	Canton S	0.0857569	-0.0764019
021123_Canton-s-VirginMales_Rec26	Male	Canton S	-0.163018	-0.188449
021123_Canton-s-VirginMales_Rec27	Male	Canton S	0.00779897	0.20606
021123_Canton-s-VirginMales_Rec28	Male	Canton S	-0.160989	-0.0046129
021123_Canton-s-VirginMales_Rec29	Male	Canton S	0.15801	0.232277
021123_Canton-s-VirginMales_Rec3	Male	Canton S	-0.185901	0.189904
021123_Canton-s-VirginMales_Rec30	Male	Canton S	-0.0537677	-0.0217284
021123_Canton-s-VirginMales_Rec31	Male	Canton S	-0.132058	-0.0216474
021123_Canton-s-VirginMales_Rec32	Male	Canton S	-0.109469	0.0504654
021123_Canton-s-VirginMales_Rec33	Male	Canton S	-0.125329	0.214507
021123_Canton-s-VirginMales_Rec34	Male	Canton S	-0.174043	0.0451304
021123_Canton-s-VirginMales_Rec36	Male	Canton S	-0.1239	-0.067639
021123_Canton-s-VirginMales_Rec37	Male	Canton S	-0.0520102	-0.0361917
021123_Canton-s-VirginMales_Rec38	Male	Canton S	-0.0936915	-0.21574
021123_Canton-s-VirginMales_Rec39	Male	Canton S	0.0237292	0.239283
021123_Canton-s-VirginMales_Rec4	Male	Canton S	-0.207785	-0.0196376
021123_Canton-s-VirginMales_Rec40	Male	Canton S	-0.163472	0.230491
021123_Canton-s-VirginMales_Rec41	Male	Canton S	-0.00349307	-0.0224697
021123_Canton-s-VirginMales_Rec42	Male	Canton S	-0.0156557	-0.0972733
021123_Canton-s-VirginMales_Rec5	Male	Canton S	-0.17466	-0.0652641
021123_Canton-s-VirginMales_Rec6	Male	Canton S	-0.219507	0.0712934
021123_Canton-s-VirginMales_Rec7	Male	Canton S	-0.103746	0.232864
021123_Canton-s-VirginMales_Rec8	Male	Canton S	-0.240125	-0.191286
021123_Canton-s-VirginMales_Rec9	Male	Canton S	-0.228419	-0.0158896

## Sheet: ED1k
Extended Data Figure 1k	CantonS gut length
Fly	Sex	Genotype	Gut_length
021123_Canton-s-VirginFemales_Rec1	Female	Canton S	6.00321
021123_Canton-s-VirginFemales_Rec11	Female	Canton S	5.89768
021123_Canton-s-VirginFemales_Rec12	Female	Canton S	6.02226
021123_Canton-s-VirginFemales_Rec13	Female	Canton S	5.31214
021123_Canton-s-VirginFemales_Rec14	Female	Canton S	4.5926
021123_Canton-s-VirginFemales_Rec15	Female	Canton S	5.51215
021123_Canton-s-VirginFemales_Rec16	Female	Canton S	5.60634
021123_Canton-s-VirginFemales_Rec17	Female	Canton S	4.87356
021123_Canton-s-VirginFemales_Rec18	Female	Canton S	5.20869
021123_Canton-s-VirginFemales_Rec19	Female	Canton S	5.97592
021123_Canton-s-VirginFemales_Rec2	Female	Canton S	5.51495
021123_Canton-s-VirginFemales_Rec20	Female	Canton S	6.30715
021123_Canton-s-VirginFemales_Rec21	Female	Canton S	6.33219
021123_Canton-s-VirginFemales_Rec22	Female	Canton S	5.43437
021123_Canton-s-VirginFemales_Rec23	Female	Canton S	5.2123
021123_Canton-s-VirginFemales_Rec24	Female	Canton S	4.32663
021123_Canton-s-VirginFemales_Rec25	Female	Canton S	5.98491
021123_Canton-s-VirginFemales_Rec26	Female	Canton S	4.85565
021123_Canton-s-VirginFemales_Rec27	Female	Canton S	5.59659
021123_Canton-s-VirginFemales_Rec28	Female	Canton S	5.26436
021123_Canton-s-VirginFemales_Rec29	Female	Canton S	5.86877
021123_Canton-s-VirginFemales_Rec3	Female	Canton S	6.18226
021123_Canton-s-VirginFemales_Rec4	Female	Canton S	6.38877
021123_Canton-s-VirginFemales_Rec5	Female	Canton S	5.55553
021123_Canton-s-VirginFemales_Rec6	Female	Canton S	5.7873
021123_Canton-s-VirginFemales_Rec8	Female	Canton S	5.17472
021123_Canton-s-VirginFemales_Rec9	Female	Canton S	4.91557
021123_Canton-s-VirginMales_Rec1	Male	Canton S	3.81166
021123_Canton-s-VirginMales_Rec10	Male	Canton S	3.54097
021123_Canton-s-VirginMales_Rec11	Male	Canton S	3.44466
021123_Canton-s-VirginMales_Rec12	Male	Canton S	4.18599
021123_Canton-s-VirginMales_Rec13	Male	Canton S	3.7413
021123_Canton-s-VirginMales_Rec14	Male	Canton S	4.14045
021123_Canton-s-VirginMales_Rec15	Male	Canton S	3.71639
021123_Canton-s-VirginMales_Rec16	Male	Canton S	3.91144
021123_Canton-s-VirginMales_Rec17	Male	Canton S	4.15437
021123_Canton-s-VirginMales_Rec18	Male	Canton S	3.81364
021123_Canton-s-VirginMales_Rec19	Male	Canton S	4.0028
021123_Canton-s-VirginMales_Rec2	Male	Canton S	3.78732
021123_Canton-s-VirginMales_Rec20	Male	Canton S	3.80864
021123_Canton-s-VirginMales_Rec21	Male	Canton S	3.96687
021123_Canton-s-VirginMales_Rec22	Male	Canton S	4.31357
021123_Canton-s-VirginMales_Rec23	Male	Canton S	4.04534
021123_Canton-s-VirginMales_Rec24	Male	Canton S	3.68264
021123_Canton-s-VirginMales_Rec25	Male	Canton S	4.15123
021123_Canton-s-VirginMales_Rec26	Male	Canton S	4.12015
021123_Canton-s-VirginMales_Rec27	Male	Canton S	4.23827
021123_Canton-s-VirginMales_Rec28	Male	Canton S	3.54367
021123_Canton-s-VirginMales_Rec29	Male	Canton S	4.0797
021123_Canton-s-VirginMales_Rec3	Male	Canton S	3.65425
021123_Canton-s-VirginMales_Rec30	Male	Canton S	3.89564
021123_Canton-s-VirginMales_Rec31	Male	Canton S	3.71105
021123_Canton-s-VirginMales_Rec32	Male	Canton S	3.73585
021123_Canton-s-VirginMales_Rec33	Male	Canton S	3.60145
021123_Canton-s-VirginMales_Rec34	Male	Canton S	2.70811
021123_Canton-s-VirginMales_Rec36	Male	Canton S	3.79814
021123_Canton-s-VirginMales_Rec37	Male	Canton S	3.80668
021123_Canton-s-VirginMales_Rec38	Male	Canton S	4.46953
021123_Canton-s-VirginMales_Rec39	Male	Canton S	3.72493
021123_Canton-s-VirginMales_Rec4	Male	Canton S	4.15998
021123_Canton-s-VirginMales_Rec40	Male	Canton S	3.77374
021123_Canton-s-VirginMales_Rec41	Male	Canton S	4.59841
021123_Canton-s-VirginMales_Rec42	Male	Canton S	3.98655
021123_Canton-s-VirginMales_Rec5	Male	Canton S	4.12036
021123_Canton-s-VirginMales_Rec6	Male	Canton S	3.30478
021123_Canton-s-VirginMales_Rec7	Male	Canton S	3.92296
021123_Canton-s-VirginMales_Rec8	Male	Canton S	3.62011
021123_Canton-s-VirginMales_Rec9	Male	Canton S	3.96348

## Sheet: ED1l
Extended Data Figure 1l	w1118 gut shape PCA plot
Fly	Sex	Genotype	PC1	PC2
211202_handGDcontrol_f1	Female	w1118, Hand >	0.257311	0.120364
211202_handGDcontrol_f2	Female	w1118, Hand >	0.273247	0.0312125
211202_handGDcontrol_f3	Female	w1118, Hand >	0.302948	0.00594616
211202_handGDcontrol_f4	Female	w1118, Hand >	0.22886	0.0771312
211202_handGDcontrol_f5	Female	w1118, Hand >	0.34134	0.0470699
211202_handGDcontrol_f6	Female	w1118, Hand >	-0.121632	-0.265156
211202_handGDcontrol_f7	Female	w1118, Hand >	0.0538573	-0.193216
211202_handGDcontrol_f8	Female	w1118, Hand >	0.30221	-0.0450247
211202_handGDcontrol_f9	Female	w1118, Hand >	0.275401	-0.0407789
211202_handGDcontrol_m1	Male	w1118, Hand >	-0.226028	-0.0245142
211202_handGDcontrol_m10	Male	w1118, Hand >	-0.258304	-0.0109598
211202_handGDcontrol_m11	Male	w1118, Hand >	-0.259111	-0.064195
211202_handGDcontrol_m2	Male	w1118, Hand >	-0.239328	0.0278353
211202_handGDcontrol_m3	Male	w1118, Hand >	-0.26299	-0.0688334
211202_handGDcontrol_m4	Male	w1118, Hand >	-0.269157	-0.0229882
211202_handGDcontrol_m5	Male	w1118, Hand >	-0.210821	-0.0581416
211202_handGDcontrol_m6	Male	w1118, Hand >	-0.275128	0.00469339
211202_handGDcontrol_m7	Male	w1118, Hand >	-0.286944	-0.0103329
211202_handGDcontrol_m8	Male	w1118, Hand >	-0.198291	-0.0598414
211202_handGDcontrol_m9	Male	w1118, Hand >	-0.257302	0.0507274
211203_handGDcontrol_f10	Female	w1118, Hand >	0.246053	0.116897
211203_handGDcontrol_f11	Female	w1118, Hand >	0.30766	-0.086065
211203_handGDcontrol_f12	Female	w1118, Hand >	0.303314	0.014011
211203_handGDcontrol_f13	Female	w1118, Hand >	0.279886	0.00159603
211203_handGDcontrol_f14	Female	w1118, Hand >	0.213279	0.0551488
221111_handGal4w1118control_tube1_f10.traces	Female	w1118, Hand >	0.227031	0.296344
221111_handGal4w1118control_tube1_f3.traces	Female	w1118, Hand >	0.416709	0.0766116
221111_handGal4w1118control_tube1_f7.traces	Female	w1118, Hand >	0.324292	-0.102125
221111_handGal4w1118control_tube1_f8.traces	Female	w1118, Hand >	0.164032	0.305824
221111_handGal4w1118control_tube1_f9.traces	Female	w1118, Hand >	0.325746	-0.068906
221111_handGal4w1118control_tube1_m1.traces	Male	w1118, Hand >	-0.205827	-0.0121668
221111_handGal4w1118control_tube1_m2.traces	Male	w1118, Hand >	-0.299973	-0.0158102
221111_handGal4w1118control_tube1_m4.traces	Male	w1118, Hand >	-0.328278	0.0577748
221111_handGal4w1118control_tube1_m5.traces	Male	w1118, Hand >	-0.20314	-0.0343696
221111_handGal4w1118control_tube1_m6.traces	Male	w1118, Hand >	-0.173525	-0.104989
221114_handGal4w1118control_tube2_f1.traces	Female	w1118, Hand >	0.269775	-0.0149808
221114_handGal4w1118control_tube2_f4.traces	Female	w1118, Hand >	0.047062	0.126999
221114_handGal4w1118control_tube2_f7.traces	Female	w1118, Hand >	0.336662	-0.0148857
221114_handGal4w1118control_tube2_f9.traces	Female	w1118, Hand >	0.231138	0.23051
221114_handGal4w1118control_tube2_m2.traces	Male	w1118, Hand >	-0.252087	0.0554533
221114_handGal4w1118control_tube2_m3.traces	Male	w1118, Hand >	-0.255532	0.0255351
221114_handGal4w1118control_tube2_m5.traces	Male	w1118, Hand >	-0.247132	0.0856205
221114_handGal4w1118control_tube2_m6.traces	Male	w1118, Hand >	-0.181824	0.053658
221114_handGal4w1118control_tube2_m8.traces	Male	w1118, Hand >	-0.0433004	0.171975
221116_handGal4w1118control_tube3_f10.traces	Female	w1118, Hand >	0.139434	-0.208048
221116_handGal4w1118control_tube3_f3.traces	Female	w1118, Hand >	0.333529	-0.0721761
221116_handGal4w1118control_tube3_f4.traces	Female	w1118, Hand >	0.277773	0.0892416
221116_handGal4w1118control_tube3_f5.traces	Female	w1118, Hand >	0.25952	0.214964
221116_handGal4w1118control_tube3_f6.traces	Female	w1118, Hand >	-0.164364	0.276336
221116_handGal4w1118control_tube3_f9.traces	Female	w1118, Hand >	0.388431	0.0644922
221116_handGal4w1118control_tube3_m1.traces	Male	w1118, Hand >	-0.242972	0.0744526
221116_handGal4w1118control_tube3_m2.traces	Male	w1118, Hand >	-0.295578	0.15235
221116_handGal4w1118control_tube3_m7.traces	Male	w1118, Hand >	-0.277882	0.00147273
221116_handGal4w1118control_tube3_m8.traces	Male	w1118, Hand >	-0.235151	-0.0527003
230418_Handw1118Control_tube1_f1	Female	w1118, Hand >	0.226654	-0.166587
230418_Handw1118Control_tube1_f13	Female	w1118, Hand >	0.0499128	-0.0890772
230418_Handw1118Control_tube1_f2	Female	w1118, Hand >	-0.0253786	-0.0479433
230418_Handw1118Control_tube1_f3	Female	w1118, Hand >	0.241514	-0.0896488
230418_Handw1118Control_tube1_f4	Female	w1118, Hand >	0.29515	-0.172102
230418_Handw1118Control_tube1_f5	Female	w1118, Hand >	0.261522	-0.0452998
230418_Handw1118Control_tube1_f6	Female	w1118, Hand >	0.232978	-0.0557218
230418_Handw1118Control_tube1_m10	Male	w1118, Hand >	-0.231668	-0.0155474
230418_Handw1118Control_tube1_m11	Male	w1118, Hand >	-0.248968	-0.0370963
230418_Handw1118Control_tube1_m12	Male	w1118, Hand >	-0.248031	-0.0128932
230418_Handw1118Control_tube1_m7	Male	w1118, Hand >	-0.159675	-0.116218
230418_Handw1118Control_tube1_m8	Male	w1118, Hand >	-0.276639	0.0651497
230418_Handw1118Control_tube1_m9	Male	w1118, Hand >	-0.208714	0.000953663
230419_Handw1118GDcontrol_tube2_f2	Female	w1118, Hand >	0.218881	-0.149724
230419_Handw1118GDcontrol_tube2_f3	Female	w1118, Hand >	0.231993	-0.0676486
230419_Handw1118GDcontrol_tube2_f4	Female	w1118, Hand >	0.364765	-0.0293554
230419_Handw1118GDcontrol_tube2_f5	Female	w1118, Hand >	0.158512	-0.173063
230419_Handw1118GDcontrol_tube2_m10	Male	w1118, Hand >	-0.214413	0.00528645
230419_Handw1118GDcontrol_tube2_m11	Male	w1118, Hand >	-0.274816	0.047797
230419_Handw1118GDcontrol_tube2_m12	Male	w1118, Hand >	-0.271685	0.0281744
230419_Handw1118GDcontrol_tube2_m6	Male	w1118, Hand >	-0.228185	-0.0713609
230419_Handw1118GDcontrol_tube2_m7	Male	w1118, Hand >	-0.265967	0.0190607
230419_Handw1118GDcontrol_tube2_m8	Male	w1118, Hand >	-0.288523	-0.0141078
230419_Handw1118GDcontrol_tube2_m9	Male	w1118, Hand >	-0.194124	-0.0740689

## Sheet: ED1n
Extended Data Figure 1n	w1118 gut length
Fly	Sex	Genotype	Gut length
211202_handGDcontrol_f1	Female	w1118, Hand >	5.80298
211202_handGDcontrol_f2	Female	w1118, Hand >	6.80962
211202_handGDcontrol_f3	Female	w1118, Hand >	5.9969
211202_handGDcontrol_f4	Female	w1118, Hand >	5.7398
211202_handGDcontrol_f5	Female	w1118, Hand >	6.09694
211202_handGDcontrol_f6	Female	w1118, Hand >	5.68202
211202_handGDcontrol_f7	Female	w1118, Hand >	5.39301
211202_handGDcontrol_f8	Female	w1118, Hand >	6.14965
211202_handGDcontrol_f9	Female	w1118, Hand >	5.89638
211202_handGDcontrol_m1	Male	w1118, Hand >	3.7865
211202_handGDcontrol_m10	Male	w1118, Hand >	3.96013
211202_handGDcontrol_m11	Male	w1118, Hand >	3.9144
211202_handGDcontrol_m2	Male	w1118, Hand >	3.83525
211202_handGDcontrol_m3	Male	w1118, Hand >	3.9141
211202_handGDcontrol_m4	Male	w1118, Hand >	4.01575
211202_handGDcontrol_m5	Male	w1118, Hand >	3.69552
211202_handGDcontrol_m6	Male	w1118, Hand >	3.96037
211202_handGDcontrol_m7	Male	w1118, Hand >	3.86374
211202_handGDcontrol_m8	Male	w1118, Hand >	4.18736
211202_handGDcontrol_m9	Male	w1118, Hand >	3.92646
211203_handGDcontrol_f10	Female	w1118, Hand >	5.96679
211203_handGDcontrol_f11	Female	w1118, Hand >	6.55524
211203_handGDcontrol_f12	Female	w1118, Hand >	6.12994
211203_handGDcontrol_f13	Female	w1118, Hand >	5.88445
211203_handGDcontrol_f14	Female	w1118, Hand >	6.15578
221111_handGal4w1118control_tube1_f10.traces	Female	w1118, Hand >	5.46321
221111_handGal4w1118control_tube1_f3.traces	Female	w1118, Hand >	7.05139
221111_handGal4w1118control_tube1_f7.traces	Female	w1118, Hand >	6.54316
221111_handGal4w1118control_tube1_f8.traces	Female	w1118, Hand >	5.93741
221111_handGal4w1118control_tube1_f9.traces	Female	w1118, Hand >	6.57097
221111_handGal4w1118control_tube1_m1.traces	Male	w1118, Hand >	4.1936
221111_handGal4w1118control_tube1_m2.traces	Male	w1118, Hand >	4.18746
221111_handGal4w1118control_tube1_m4.traces	Male	w1118, Hand >	3.8947
221111_handGal4w1118control_tube1_m5.traces	Male	w1118, Hand >	3.83914
221111_handGal4w1118control_tube1_m6.traces	Male	w1118, Hand >	4.24936
221114_handGal4w1118control_tube2_f1.traces	Female	w1118, Hand >	6.24913
221114_handGal4w1118control_tube2_f4.traces	Female	w1118, Hand >	4.96701
221114_handGal4w1118control_tube2_f7.traces	Female	w1118, Hand >	6.49734
221114_handGal4w1118control_tube2_f9.traces	Female	w1118, Hand >	6.1558
221114_handGal4w1118control_tube2_m2.traces	Male	w1118, Hand >	3.64271
221114_handGal4w1118control_tube2_m3.traces	Male	w1118, Hand >	3.85432
221114_handGal4w1118control_tube2_m5.traces	Male	w1118, Hand >	4.31038
221114_handGal4w1118control_tube2_m6.traces	Male	w1118, Hand >	3.29867
221114_handGal4w1118control_tube2_m8.traces	Male	w1118, Hand >	2.61254
221116_handGal4w1118control_tube3_f10.traces	Female	w1118, Hand >	5.93343
221116_handGal4w1118control_tube3_f3.traces	Female	w1118, Hand >	6.87426
221116_handGal4w1118control_tube3_f4.traces	Female	w1118, Hand >	5.60416
221116_handGal4w1118control_tube3_f5.traces	Female	w1118, Hand >	5.90211
221116_handGal4w1118control_tube3_f6.traces	Female	w1118, Hand >	3.60269
221116_handGal4w1118control_tube3_f9.traces	Female	w1118, Hand >	6.67183
221116_handGal4w1118control_tube3_m1.traces	Male	w1118, Hand >	4.25585
221116_handGal4w1118control_tube3_m2.traces	Male	w1118, Hand >	3.71053
221116_handGal4w1118control_tube3_m7.traces	Male	w1118, Hand >	4.11176
221116_handGal4w1118control_tube3_m8.traces	Male	w1118, Hand >	4.19499
230418_Handw1118Control_tube1_f1	Female	w1118, Hand >	6.22551
230418_Handw1118Control_tube1_f13	Female	w1118, Hand >	5.64593
230418_Handw1118Control_tube1_f2	Female	w1118, Hand >	5.07441
230418_Handw1118Control_tube1_f3	Female	w1118, Hand >	5.82817
230418_Handw1118Control_tube1_f4	Female	w1118, Hand >	6.3226
230418_Handw1118Control_tube1_f5	Female	w1118, Hand >	6.03538
230418_Handw1118Control_tube1_f6	Female	w1118, Hand >	5.61632
230418_Handw1118Control_tube1_m10	Male	w1118, Hand >	3.98254
230418_Handw1118Control_tube1_m11	Male	w1118, Hand >	4.07643
230418_Handw1118Control_tube1_m12	Male	w1118, Hand >	4.11862
230418_Handw1118Control_tube1_m7	Male	w1118, Hand >	4.26578
230418_Handw1118Control_tube1_m8	Male	w1118, Hand >	3.71382
230418_Handw1118Control_tube1_m9	Male	w1118, Hand >	3.93725
230419_Handw1118GDcontrol_tube2_f2	Female	w1118, Hand >	6.10819
230419_Handw1118GDcontrol_tube2_f3	Female	w1118, Hand >	6.14881
230419_Handw1118GDcontrol_tube2_f4	Female	w1118, Hand >	6.41093
230419_Handw1118GDcontrol_tube2_f5	Female	w1118, Hand >	6.42631
230419_Handw1118GDcontrol_tube2_m10	Male	w1118, Hand >	4.08233
230419_Handw1118GDcontrol_tube2_m11	Male	w1118, Hand >	3.9556
230419_Handw1118GDcontrol_tube2_m12	Male	w1118, Hand >	3.87415
230419_Handw1118GDcontrol_tube2_m6	Male	w1118, Hand >	4.04688
230419_Handw1118GDcontrol_tube2_m7	Male	w1118, Hand >	3.92553
230419_Handw1118GDcontrol_tube2_m8	Male	w1118, Hand >	4.01316
230419_Handw1118GDcontrol_tube2_m9	Male	w1118, Hand >	4.13472

## Sheet: ED1p
Extended Data Figure 1p	ovoD1 gut shape PCA plot
Fly	Sex	Genotype	PC1	PC2
M1	Male	Oregon R	0.255356	0.112481
M10	Male	Oregon R	0.209269	0.155748
M10T	Male	Oregon R	0.177438	-0.0511886
M11T	Male	Oregon R	0.294913	0.00493034
M12T	Male	Oregon R	0.132067	-0.0622806
M13T	Male	Oregon R	0.131814	-0.0154249
M14T	Male	Oregon R	0.243508	-0.04638
M15T	Male	Oregon R	0.0201587	0.0956931
M16T	Male	Oregon R	0.230894	0.0277214
M17T	Male	Oregon R	0.141198	0.0554392
M18T	Male	Oregon R	0.102753	0.11735
M19T	Male	Oregon R	0.205962	0.187622
M1A	Male	Oregon R	0.155704	0.0992327
M1B	Male	Oregon R	0.0328549	0.173427
M1C	Male	Oregon R	0.198779	0.160524
M1D	Male	Oregon R	0.196534	0.156445
M1E	Male	Oregon R	0.22535	0.107005
M1T	Male	Oregon R	0.281969	-0.0724449
M20T	Male	Oregon R	0.169286	0.163124
M21T	Male	Oregon R	0.204714	0.136992
M22T	Male	Oregon R	-0.0259158	0.277416
M23T	Male	Oregon R	-0.039692	0.26445
M24T	Male	Oregon R	0.0495791	0.0725955
M25T	Male	Oregon R	0.14853	0.147874
M26T	Male	Oregon R	0.228292	0.16778
M27T	Male	Oregon R	0.206538	0.235475
M28T	Male	Oregon R	0.218345	0.0328771
M29T	Male	Oregon R	0.110134	0.0289719
M2A	Male	Oregon R	0.230572	0.0949685
M2B	Male	Oregon R	0.236399	0.108067
M2C	Male	Oregon R	0.16811	0.0472325
M2D	Male	Oregon R	0.13317	0.221323
M2E	Male	Oregon R	0.159508	0.0903604
M2T	Male	Oregon R	0.0966022	0.144779
M3	Male	Oregon R	0.205977	0.158648
M30T	Male	Oregon R	0.0289555	0.293763
M31T	Male	Oregon R	-0.00163969	0.14101
M32T	Male	Oregon R	0.107814	0.136913
M33T	Male	Oregon R	0.2575	-0.0854733
M34T	Male	Oregon R	0.0286378	0.213212
M35T	Male	Oregon R	0.181307	-0.0998088
M36T	Male	Oregon R	0.23314	0.0665584
M37T	Male	Oregon R	0.158482	0.227496
M38T	Male	Oregon R	0.133908	0.181499
M39T	Male	Oregon R	0.111322	-0.0759837
M3T	Male	Oregon R	0.162509	-0.0345093
M40T	Male	Oregon R	0.113279	0.173424
M41T	Male	Oregon R	0.0879608	0.0674298
M42T	Male	Oregon R	0.129676	0.0887778
M43T	Male	Oregon R	0.155175	0.109465
M44T	Male	Oregon R	0.111871	0.113682
M4T	Male	Oregon R	0.202198	-0.0672459
M5	Male	Oregon R	0.244481	0.0441473
M5T	Male	Oregon R	0.137707	0.0917079
M6	Male	Oregon R	0.224607	0.0351249
M6T	Male	Oregon R	0.226757	-0.12267
M7	Male	Oregon R	0.201247	0.214107
M7T	Male	Oregon R	0.0544603	0.199611
M8	Male	Oregon R	0.199754	-0.0391828
M8T	Male	Oregon R	0.0689463	-0.00614973
M9	Male	Oregon R	0.25586	0.0599387
M9T	Male	Oregon R	0.192843	0.0593184
ovoD1_1_invert	Female	ovoD1	0.0437712	-0.141219
ovoD1_13_invert	Female	ovoD1	0.110209	-0.260406
ovoD1_16_invert	Female	ovoD1	0.237708	-0.248495
ovoD1_18_invert	Female	ovoD1	0.0491881	-0.3528
ovoD1_19_invert	Female	ovoD1	0.121849	-0.237262
ovoD1_2_invert	Female	ovoD1	0.194521	-0.29056
ovoD1_21_invert	Female	ovoD1	0.0630861	-0.221997
ovoD1_23_invert	Female	ovoD1	0.0705291	-0.0596183
ovoD1_25_invert	Female	ovoD1	0.125307	-0.334887
ovoD1_27_invert	Female	ovoD1	-0.00561652	-0.145633
ovoD1_29_invert	Female	ovoD1	0.18082	-0.33466
ovoD1_30_invert	Female	ovoD1	0.105352	-0.211022
ovoD1_31_invert	Female	ovoD1	0.129396	-0.0764242
ovoD1_32_invert	Female	ovoD1	0.072848	-0.351829
ovoD1_34_invert	Female	ovoD1	0.298433	-0.09782
ovoD1_35_invert	Female	ovoD1	0.0940557	0.0890666
ovoD1_36_invert	Female	ovoD1	0.152496	-0.00961983
ovoD1_37_invert	Female	ovoD1	0.204233	-0.178438
ovoD1_38_invert	Female	ovoD1	0.111325	-0.00266635
ovoD1_39_invert	Female	ovoD1	0.136118	-0.214745
ovoD1_4	Female	ovoD1	0.357914	-0.113199
ovoD1_4_invert	Female	ovoD1	0.0877288	-0.205934
ovoD1_41_invert	Female	ovoD1	0.102525	-0.133793
ovoD1_42_invert	Female	ovoD1	0.0808267	-0.163053
ovoD1_5	Female	ovoD1	0.0478936	-0.289668
ovoD1_6_invert	Female	ovoD1	0.185596	-0.251442
ovoD1_7_invert	Female	ovoD1	0.0852253	-0.129638
ovoD1_8_invert	Female	ovoD1	0.0547455	-0.236234
V1	Female	Oregon R	-0.127811	-0.0234899
V10	Female	Oregon R	-0.0533907	-0.163966
V10T	Female	Oregon R	-0.220028	0.176235
V12T	Female	Oregon R	-0.348954	0.187191
V13T	Female	Oregon R	-0.277522	-0.0247117
V14T	Female	Oregon R	-0.305127	0.0185236
V15T	Female	Oregon R	-0.222386	-0.194111
V16T	Female	Oregon R	-0.230542	-0.0157968
V17T	Female	Oregon R	-0.195975	0.0769328
V18T	Female	Oregon R	-0.216309	-0.0431653
V1A	Female	Oregon R	0.0357872	-0.273746
V1B	Female	Oregon R	-0.224696	-0.140315
V1C	Female	Oregon R	-0.0172217	0.019345
V1D	Female	Oregon R	-0.260505	-0.00853322
V1E	Female	Oregon R	0.192347	0.0315062
V1T	Female	Oregon R	-0.361794	0.0970079
V2	Female	Oregon R	-0.223492	0.240067
V20T	Female	Oregon R	-0.127515	0.144088
V21T	Female	Oregon R	-0.195637	0.169364
V22T	Female	Oregon R	-0.42642	-0.0229819
V23T	Female	Oregon R	-0.305638	-0.0400919
V24T	Female	Oregon R	-0.380696	-0.0632848
V25T	Female	Oregon R	-0.106682	-0.148825
V26T	Female	Oregon R	-0.102439	0.0187102
V27T	Female	Oregon R	-0.398414	0.0270993
V28T	Female	Oregon R	-0.303242	-0.0420742
V29T	Female	Oregon R	-0.320328	0.0128464
V2A	Female	Oregon R	-0.0744108	0.020359
V2B	Female	Oregon R	-0.155526	-0.00391609
V2C	Female	Oregon R	-0.15007	-0.174081
V2D	Female	Oregon R	-0.165284	0.0863005
V2E	Female	Oregon R	-0.198776	-0.0485089
V2T	Female	Oregon R	-0.293417	0.166531
V3	Female	Oregon R	-0.100189	-0.0647715
V31T	Female	Oregon R	-0.328657	-0.0170745
V32T	Female	Oregon R	-0.315483	-0.0420578
V33T	Female	Oregon R	-0.196819	-0.128137
V34T	Female	Oregon R	-0.38617	-0.0237053
V35T	Female	Oregon R	-0.084987	-0.095054
V36T	Female	Oregon R	-0.280568	0.0178707
V37T	Female	Oregon R	-0.352337	0.0129043
V38T	Female	Oregon R	-0.103153	-0.225442
V39T	Female	Oregon R	-0.386519	0.0495616
V3T	Female	Oregon R	-0.333541	-0.00123602
V4	Female	Oregon R	-0.217449	0.022443
V40T	Female	Oregon R	-0.381393	-0.0671621
V41T	Female	Oregon R	-0.28044	0.0751994
V42T	Female	Oregon R	-0.387519	-0.0699098
V43T	Female	Oregon R	-0.331416	-0.144227
V44T	Female	Oregon R	-0.280784	-0.0534104
V4T	Female	Oregon R	-0.356053	-0.00263785
V5	Female	Oregon R	-0.177153	0.159089
V5T	Female	Oregon R	-0.375735	-0.0221688
V6	Female	Oregon R	-0.0512633	-0.0302067
V6T	Female	Oregon R	-0.199392	0.127151
V7	Female	Oregon R	-0.201549	0.142279
V7T	Female	Oregon R	-0.125072	0.0217034
V8	Female	Oregon R	-0.0970169	-0.140938
V9	Female	Oregon R	0.00860949	0.0459666
V9T	Female	Oregon R	-0.15935	0.0124698

[truncated: 3 more sheets: ED1r, ED1t, ED1v]
