# Supplementary material for: The sex of organ geometry
Source: Nature. 2024 May 29;630(8016):392–400. doi: 10.1038/s41586-024-07463-4 (PMC11168936; doi:10.1038/s41586-024-07463-4)
Supplement: Supplementary file 13 — Source Data Extended Data Fig. 2 [file 41586_2024_7463_MOESM13_ESM.xlsx]

## Sheet: ED2b
Extended Data Figure 2b	Proximity gut to testes apical tip
	Fly
Position along gut length	V1	V2	V3	V4	V5	V6	V7	V8	V9	V10	V11	V12	V13	V14	V15	V16	V17	V18	V19	V20	V21	V22	V23	V24	V25	V26	V27	V28	V29	V30	V31	V32	V33	V34	V35	V36	V37	V38	V39	V40	V41	V42	V43
1	0.775067	1.03536	1.09611	0.921893	0.882967	0.751142	1.1442	0.710572	0.843812	0.75614	0.791397	0.814646	1.1278	0.910163	1.11033	0.598766	0.912516	0.765025	1.15894	0.758133	0.934267	0.805675	0.77259	0.908227	0.749154	0.699339	1.18392	0.992793	0.74824	0.665983	0.692194	0.763131	0.73708	0.877226	0.878575	0.980336	0.938535	0.885543	0.941182	0.882926	0.846439	0.803252	0.706318
2	0.767444	1.00286	1.06793	0.877859	0.85743	0.709411	1.13592	0.687953	0.800514	0.72897	0.755528	0.793092	1.0982	0.870129	1.07981	0.557332	0.867498	0.743937	1.12487	0.730417	0.894608	0.741152	0.736838	0.867826	0.744189	0.673657	1.17383	0.956802	0.727815	0.638388	0.651973	0.735352	0.694303	0.853569	0.877416	0.953819	0.899062	0.858442	0.918755	0.859347	0.804478	0.784048	0.683957
3	0.659751	0.976484	1.03138	0.845492	0.823739	0.67168	1.06457	0.646645	0.764569	0.705402	0.712924	0.747842	1.05183	0.846777	1.04134	0.53227	0.833408	0.725083	1.0941	0.688673	0.865083	0.713568	0.701498	0.835952	0.700883	0.642765	1.13852	0.90764	0.693428	0.616939	0.620727	0.720038	0.661192	0.826343	0.858077	0.914697	0.857452	0.818654	0.873932	0.827698	0.768786	0.74501	0.661683
4	0.634417	0.936664	1.0118	0.808584	0.807673	0.643676	1.01871	0.606415	0.724276	0.673106	0.666684	0.704245	1.02004	0.797618	1.02701	0.491582	0.802191	0.68343	1.0448	0.648622	0.820404	0.684344	0.65218	0.794174	0.66256	0.614724	1.10873	0.855001	0.66776	0.56119	0.589722	0.703232	0.637288	0.790787	0.809007	0.865099	0.822191	0.787074	0.846555	0.79274	0.732384	0.70253	0.62097
5	0.595282	0.90381	0.958127	0.767751	0.773473	0.596406	0.976373	0.566917	0.691368	0.623935	0.625905	0.676522	0.967602	0.747117	0.990022	0.446028	0.763448	0.650337	0.996964	0.612127	0.78217	0.646305	0.610676	0.743389	0.636392	0.569604	1.07605	0.83208	0.614967	0.512573	0.571322	0.663945	0.600889	0.777837	0.764213	0.827488	0.777541	0.749279	0.799386	0.755913	0.704395	0.682722	0.587234
6	0.563196	0.851879	0.931184	0.724921	0.73524	0.558849	0.942683	0.521036	0.640852	0.579682	0.585779	0.613128	0.928917	0.704734	0.931406	0.395203	0.736636	0.612003	0.963161	0.581688	0.743975	0.611858	0.566394	0.699958	0.599339	0.52938	1.04476	0.783542	0.593425	0.471894	0.53497	0.603424	0.582837	0.733873	0.733673	0.778266	0.738776	0.716939	0.752007	0.691664	0.66219	0.636802	0.555677
7	0.541553	0.823728	0.878374	0.6814	0.715038	0.51863	0.903313	0.492415	0.615788	0.556502	0.555591	0.595901	0.896228	0.678353	0.883655	0.366835	0.707274	0.555675	0.932367	0.548927	0.717805	0.576797	0.535682	0.676118	0.560759	0.508187	1.01327	0.75686	0.518393	0.445861	0.513979	0.561184	0.545903	0.705248	0.708186	0.751834	0.709436	0.695913	0.724622	0.656945	0.627347	0.608242	0.523698
8	0.503198	0.790259	0.827295	0.643915	0.675155	0.498284	0.86902	0.450599	0.57086	0.536465	0.527112	0.569605	0.863609	0.651726	0.844905	0.342939	0.67261	0.51479	0.891009	0.514673	0.66179	0.549824	0.49488	0.632582	0.537491	0.484116	0.971401	0.718373	0.489212	0.408397	0.48322	0.524179	0.528536	0.665468	0.665871	0.718153	0.678731	0.670075	0.697154	0.622401	0.610515	0.576146	0.491455
9	0.473703	0.748973	0.798276	0.603081	0.659328	0.445604	0.832139	0.421135	0.541157	0.517269	0.494214	0.533393	0.819125	0.607748	0.809744	0.311271	0.633374	0.479349	0.856769	0.474024	0.616258	0.516453	0.452545	0.599531	0.504331	0.447686	0.939338	0.678448	0.449179	0.381409	0.455918	0.495303	0.484423	0.631655	0.624494	0.67362	0.645215	0.648526	0.647492	0.58594	0.574859	0.546141	0.46397
10	0.433918	0.716848	0.768983	0.571303	0.615752	0.407559	0.806274	0.407124	0.507345	0.48816	0.463755	0.493602	0.7839	0.576234	0.781701	0.273023	0.597396	0.460579	0.827795	0.461433	0.579529	0.481099	0.418683	0.581047	0.445131	0.399105	0.897844	0.644912	0.437907	0.355952	0.423638	0.468898	0.462686	0.599474	0.599205	0.639982	0.612846	0.614996	0.605764	0.547116	0.545068	0.496919	0.431617
11	0.405881	0.684014	0.724272	0.527265	0.570409	0.388069	0.75604	0.389713	0.48723	0.44407	0.425882	0.466921	0.745906	0.538732	0.766424	0.231919	0.56503	0.427259	0.787758	0.418419	0.542472	0.461055	0.388544	0.548152	0.434947	0.385257	0.873398	0.615369	0.40537	0.32675	0.402977	0.458922	0.432772	0.567855	0.559518	0.607339	0.592113	0.579381	0.577692	0.509837	0.527292	0.472275	0.402908
12	0.386246	0.639455	0.700102	0.508319	0.549846	0.350193	0.716277	0.3846	0.458319	0.417713	0.412483	0.43376	0.71009	0.509412	0.716465	0.208228	0.521087	0.389757	0.748347	0.389603	0.506609	0.435208	0.353424	0.524836	0.399316	0.36167	0.840612	0.578176	0.360374	0.308941	0.392621	0.427281	0.412239	0.54406	0.524975	0.570959	0.554365	0.568526	0.541312	0.484289	0.499016	0.435272	0.386792
13	0.356474	0.617628	0.655376	0.462342	0.514214	0.317161	0.67984	0.374664	0.426687	0.393488	0.39545	0.405507	0.67088	0.48769	0.677271	0.181607	0.497037	0.359819	0.713258	0.359306	0.466441	0.409318	0.320134	0.4847	0.37679	0.333248	0.809612	0.533393	0.343301	0.284071	0.379845	0.415243	0.392077	0.51285	0.478857	0.535337	0.524289	0.530269	0.505116	0.439912	0.460371	0.400809	0.35515
14	0.331421	0.588304	0.631816	0.43601	0.483341	0.28921	0.632949	0.351871	0.393262	0.372811	0.359592	0.375908	0.64568	0.454611	0.643134	0.154835	0.451401	0.327268	0.681852	0.322462	0.446769	0.383346	0.263793	0.46321	0.348516	0.30326	0.7701	0.494781	0.303854	0.24608	0.366102	0.385065	0.357655	0.504361	0.455754	0.504141	0.485062	0.505099	0.4671	0.404006	0.424661	0.381831	0.330551
15	0.30119	0.563987	0.588825	0.393431	0.459251	0.26243	0.591185	0.32834	0.383575	0.356683	0.336543	0.336646	0.602499	0.432494	0.617946	0.146207	0.414203	0.295119	0.633888	0.305644	0.406338	0.366235	0.231502	0.432588	0.323086	0.280371	0.739213	0.46496	0.281662	0.225201	0.345235	0.375099	0.346134	0.470222	0.413642	0.473056	0.464388	0.482675	0.42765	0.369067	0.403261	0.353829	0.329662
16	0.281366	0.551882	0.566832	0.377936	0.440257	0.229973	0.564823	0.328852	0.370336	0.332336	0.315305	0.313336	0.552349	0.400276	0.580277	0.127183	0.387199	0.274687	0.599231	0.277293	0.383355	0.347313	0.199266	0.393678	0.309354	0.26754	0.698647	0.440342	0.249049	0.210464	0.311563	0.352873	0.332617	0.451958	0.386631	0.446827	0.407699	0.462447	0.389313	0.329153	0.377381	0.33997	0.283419
17	0.273749	0.51105	0.535873	0.352166	0.428382	0.209934	0.508718	0.313267	0.340812	0.30839	0.284181	0.295497	0.525209	0.378415	0.564338	0.125639	0.366852	0.220941	0.565886	0.246305	0.343426	0.326768	0.182865	0.356056	0.306515	0.264722	0.675919	0.419217	0.211869	0.197222	0.312234	0.321277	0.311571	0.437092	0.36615	0.406081	0.376517	0.45577	0.353178	0.298957	0.355345	0.313108	0.276432
18	0.2517	0.491832	0.508146	0.333399	0.414459	0.183664	0.475934	0.275757	0.31295	0.287414	0.249148	0.279863	0.492165	0.335994	0.533088	0.123876	0.333957	0.175604	0.516859	0.223172	0.32088	0.293101	0.146549	0.312185	0.29598	0.247922	0.639529	0.37729	0.172237	0.190817	0.312234	0.300572	0.297849	0.398732	0.325798	0.332421	0.359203	0.424043	0.326592	0.265901	0.326999	0.263327	0.251045
19	0.231453	0.477967	0.482058	0.32393	0.404551	0.167696	0.448212	0.266599	0.301122	0.281706	0.226715	0.279087	0.464165	0.299093	0.493678	0.122061	0.32658	0.14452	0.48365	0.191801	0.305444	0.276268	0.136381	0.282781	0.282201	0.228215	0.600082	0.345101	0.148606	0.178962	0.326126	0.278775	0.285523	0.374541	0.26725	0.305695	0.343739	0.388119	0.303439	0.239571	0.303206	0.2475	0.236958
20	0.217436	0.467191	0.454053	0.304214	0.39701	0.157104	0.414399	0.257674	0.268787	0.263712	0.184873	0.279087	0.447415	0.27507	0.467297	0.122061	0.323776	0.109586	0.467517	0.162091	0.299532	0.246705	0.134987	0.247503	0.136581	0.216221	0.565961	0.318622	0.128565	0.157753	0.321117	0.247346	0.275377	0.350994	0.218026	0.264827	0.311064	0.338647	0.251673	0.210894	0.277545	0.203422	0.234379
21	0.205756	0.462604	0.440545	0.286594	0.205347	0.147434	0.399958	0.233652	0.237372	0.268176	0.166411	0.279087	0.441964	0.240636	0.437378	0.127112	0.322395	0.0675971	0.455433	0.132063	0.292166	0.24387	0.134987	0.232902	0.105079	0.206893	0.532349	0.273755	0.112354	0.142031	0.315982	0.226561	0.262487	0.330018	0.209825	0.242222	0.310689	0.313712	0.218783	0.195739	0.266318	0.188143	0.204729
22	0.200012	0.458221	0.440545	0.259544	0.202275	0.141381	0.383452	0.210112	0.215612	0.287132	0.148828	0.148078	0.441964	0.208566	0.417656	0.117023	0.322395	0.0361727	0.436706	0.118006	0.226701	0.222216	0.100005	0.155986	0.0969152	0.183154	0.488219	0.259689	0.0740366	0.131492	0.282414	0.215756	0.224734	0.302142	0.22116	0.207035	0.312235	0.295129	0.206118	0.195739	0.244793	0.184752	0.159158
23	0.180116	0.412646	0.441593	0.265132	0.19384	0.135583	0.39579	0.201566	0.191265	0.291647	0.129423	0.148078	0.453726	0.19315	0.395596	0.0972636	0.285829	0.027503	0.417327	0.100736	0.220872	0.202725	0.100005	0.136054	0.0838125	0.183154	0.46448	0.264385	0.0620553	0.125634	0.25917	0.187169	0.207391	0.27106	0.22116	0.166224	0.287468	0.276038	0.186425	0.202419	0.244793	0.172537	0.127643
24	0.16779	0.309082	0.461984	0.267576	0.177793	0.135583	0.402669	0.174949	0.157492	0.281363	0.110957	0.16518	0.457854	0.187334	0.390129	0.110116	0.277085	0.027503	0.403396	0.0817093	0.220872	0.191109	0.0987829	0.113798	0.0723816	0.188541	0.449145	0.280772	0.0620553	0.115397	0.240076	0.180389	0.212411	0.237567	0.233367	0.167414	0.292004	0.257457	0.169755	0.202371	0.233689	0.166503	0.107645
25	0.13966	0.286419	0.468731	0.286971	0.169547	0.127814	0.428635	0.153508	0.133898	0.286862	0.0958844	0.146584	0.441666	0.193456	0.402768	0.127564	0.267917	0.045441	0.414088	0.092665	0.220872	0.200753	0.0867607	0.0883441	0.0654549	0.176501	0.441046	0.296682	0.070161	0.104486	0.228065	0.159915	0.214908	0.204501	0.239618	0.169219	0.32763	0.269205	0.173261	0.189657	0.248098	0.149577	0.0908753
26	0.119359	0.286419	0.507034	0.284094	0.158962	0.118815	0.437269	0.145078	0.107556	0.304261	0.0807981	0.149245	0.429368	0.181076	0.404476	0.129977	0.238258	0.0667213	0.428794	0.0832493	0.226417	0.178731	0.0701632	0.0547816	0.0654549	0.184232	0.432996	0.303809	0.070161	0.0966242	0.148139	0.13624	0.183273	0.188853	0.23967	0.155193	0.340907	0.254871	0.174541	0.186511	0.259063	0.139719	0.08557
27	0.0992897	0.278073	0.507034	0.25867	0.148566	0.120035	0.437269	0.146229	0.0801818	0.310313	0.145416	0.149245	0.416342	0.201201	0.37406	0.13805	0.201339	0.0805249	0.420018	0.083246	0.207994	0.158665	0.0646966	0.0382556	0.0654549	0.176074	0.425852	0.325881	0.0880302	0.0973891	0.143678	0.133667	0.16215	0.165945	0.221946	0.139877	0.354907	0.244234	0.157989	0.186511	0.203576	0.132053	0.0812241
28	0.0907757	0.266845	0.508201	0.240591	0.140192	0.129497	0.429901	0.15014	0.0801818	0.340676	0.169126	0.126024	0.399953	0.229255	0.341065	0.157435	0.175438	0.0992549	0.420084	0.0781781	0.201438	0.150257	0.0646966	0.0256429	0.0727246	0.163286	0.417011	0.338182	0.102931	0.10735	0.118105	0.141858	0.173827	0.141574	0.212091	0.110487	0.344701	0.229459	0.156427	0.0693643	0.190748	0.123819	0.0856805
29	0.091963	0.266845	0.486558	0.233438	0.134223	0.142096	0.40003	0.164673	0.118524	0.363166	0.169126	0.125235	0.389151	0.24037	0.325832	0.200765	0.160355	0.101996	0.370748	0.0747355	0.201438	0.153016	0.0646966	0.00898132	0.0848432	0.177772	0.411481	0.338305	0.125139	0.132335	0.126199	0.170257	0.193152	0.13	0.212091	0.0873266	0.329998	0.246296	0.138453	0.054669	0.19733	0.124242	0.105993
30	0.139391	0.266845	0.430104	0.228269	0.134223	0.168684	0.384051	0.189379	0.186644	0.355917	0.151717	0.125235	0.379179	0.222281	0.32334	0.222784	0.160355	0.156784	0.319209	0.0921601	0.0871118	0.1641	0.0646966	0.00898132	0.105519	0.197324	0.398843	0.32629	0.127468	0.149668	0.144003	0.175244	0.235197	0.13567	0.212047	0.0676444	0.335707	0.227625	0.0724217	0.0559026	0.206494	0.121109	0.132342
31	0.184935	0.253949	0.420985	0.228269	0.158434	0.193684	0.339478	0.226971	0.221278	0.345316	0.155407	0.121083	0.368692	0.212719	0.289087	0.250426	0.164631	0.139859	0.308454	0.137304	0.0729821	0.178451	0.0646966	0.0194511	0.124467	0.205135	0.386851	0.277805	0.125729	0.137829	0.169511	0.181774	0.251236	0.158039	0.212047	0.0418909	0.347596	0.175072	0.0838113	0.0680104	0.19575	0.121109	0.163084
32	0.219726	0.240656	0.412668	0.235931	0.183676	0.206539	0.311713	0.248104	0.23109	0.327687	0.189051	0.121083	0.368692	0.198143	0.278881	0.273362	0.155274	0.116812	0.308454	0.135325	0.0729821	0.205344	0.0649361	0.0513945	0.166221	0.183843	0.368634	0.26776	0.15032	0.105579	0.198252	0.240101	0.243189	0.184002	0.224873	0.0453046	0.318776	0.175072	0.0838113	0.109556	0.20304	0.14089	0.197519
33	0.243646	0.257734	0.37992	0.250531	0.191333	0.151573	0.305556	0.213575	0.250848	0.304883	0.166115	0.148142	0.377613	0.164563	0.284415	0.240139	0.18923	0.0934593	0.308454	0.152451	0.0729821	0.177078	0.0677853	0.0610954	0.202655	0.15243	0.325402	0.242028	0.132433	0.0537516	0.210384	0.293839	0.209634	0.185929	0.219075	0.0639184	0.272064	0.162855	0.0945141	0.189001	0.197942	0.174128	0.268264
34	0.294104	0.246591	0.352191	0.258819	0.147425	0.144258	0.276738	0.169785	0.26095	0.279934	0.15343	0.200273	0.38915	0.145462	0.23716	0.207573	0.224046	0.10132	0.314159	0.154311	0.0927026	0.156803	0.1064	0.0963072	0.214255	0.122136	0.310876	0.236287	0.118369	0.0537516	0.206188	0.325425	0.187796	0.194229	0.203648	0.0918562	0.246097	0.0725515	0.09866	0.189672	0.190733	0.216561	0.279644
35	0.34979	0.23288	0.319144	0.273391	0.134657	0.117285	0.257475	0.142292	0.275016	0.25974	0.15343	0.309266	0.412105	0.125216	0.23262	0.185087	0.256703	0.122026	0.295111	0.13974	0.100956	0.13283	0.111298	0.147004	0.236442	0.0848392	0.299336	0.190422	0.103142	0.0332238	0.18667	0.342341	0.159155	0.197567	0.150503	0.116517	0.199778	0.0324685	0.142032	0.226535	0.18951	0.224828	0.261434
36	0.320901	0.237167	0.314112	0.289011	0.123717	0.0814435	0.24504	0.0964963	0.232853	0.240894	0.117289	0.316498	0.408942	0.0848411	0.242651	0.17409	0.256703	0.128151	0.304875	0.13974	0.11049	0.105814	0.111298	0.155429	0.263511	0.0557315	0.293554	0.152454	0.0853152	0.0105669	0.165399	0.367979	0.130236	0.21142	0.133756	0.136759	0.171003	0.0181309	0.150977	0.25113	0.145739	0.208525	0.240616
37	0.337256	0.253405	0.278901	0.312497	0.131631	0.0679127	0.265874	0.0706884	0.19958	0.165218	0.0953399	0.33385	0.408942	0.0468502	0.258281	0.154729	0.282574	0.12652	0.309789	0.150566	0.11049	0.0653589	0.128828	0.159386	0.268047	0.0362555	0.291328	0.149911	0.0704705	0.00430661	0.149472	0.377958	0.0903936	0.218542	0.128172	0.15686	0.132197	0.00247967	0.187139	0.283329	0.117158	0.197093	0.188147
38	0.413048	0.280145	0.288617	0.32946	0.147741	0.0686842	0.290217	0.0546648	0.172739	0.124099	0.0832528	0.362293	0.391727	0.0300902	0.258952	0.157887	0.281585	0.12652	0.316402	0.140162	0.110491	0.0346851	0.136923	0.16741	0.283732	0.0230993	0.291328	0.125784	0.0598123	0.00430661	0.141788	0.389118	0.0684169	0.22973	0.128025	0.192476	0.0951767	0.00247967	0.220613	0.296062	0.0885643	0.184956	0.161633
39	0.344188	0.282305	0.288617	0.333196	0.127857	0.113254	0.312158	0.0399171	0.156009	0.101935	0.0481533	0.361343	0.397976	0.0300902	0.279058	0.145925	0.25867	0.102148	0.339984	0.140162	0.118713	0.0219962	0.136923	0.181619	0.283732	0.0181358	0.294713	0.124844	0.0481559	0.00248982	0.141788	0.392379	0.0415142	0.24158	0.123843	0.194956	0.0951767	0.0663468	0.241427	0.280188	0.0858979	0.199153	0.159373
40	0.341322	0.293777	0.33093	0.333196	0.127394	0.128965	0.310325	0.0458514	0.129928	0.101935	0.00788305	0.325949	0.39873	0.0373541	0.261844	0.145925	0.233385	0.0727651	0.352016	0.120878	0.139387	0.0194531	0.128853	0.173986	0.280579	0.00863077	0.32512	0.0920217	0.0393733	0.00248982	0.132639	0.377235	0.03702	0.264499	0.123741	0.205558	0.0951767	0.0742803	0.230295	0.270066	0.078189	0.218224	0.159373
41	0.336815	0.274041	0.305282	0.326028	0.127394	0.139651	0.286071	0.0275058	0.127764	0.097108	0.00788305	0.33922	0.39873	0.0373541	0.261844	0.154874	0.223729	0.0602227	0.357328	0.107841	0.18353	0.0149456	0.128853	0.14245	0.28491	0.00747616	0.336126	0.0820184	0.0335036	0.0024898	0.128629	0.362101	0.0483494	0.300654	0.11681	0.217472	0.117288	0.0837346	0.230295	0.234113	0.078189	0.234412	0.149849
42	0.338046	0.248362	0.295324	0.30697	0.130162	0.164503	0.296081	0.0136437	0.152289	0.116596	0.0426956	0.331634	0.362683	0.0434892	0.26795	0.152754	0.207215	0.0469812	0.351353	0.0907714	0.18353	0.0167089	0.112272	0.134937	0.272408	0.00747616	0.347052	0.0744092	0.0335036	0.00497454	0.129134	0.345562	0.0530551	0.347985	0.115232	0.215826	0.117288	0.102689	0.208719	0.21764	0.107817	0.235809	0.141773
43	0.347044	0.247036	0.275525	0.265375	0.0948484	0.263649	0.287079	0.0165216	0.189047	0.131016	0.0624483	0.315203	0.348118	0.0783072	0.24429	0.135211	0.139651	0.0396879	0.341877	0.0612478	0.188082	0.115856	0.108223	0.116924	0.274774	0.00788305	0.369083	0.0968531	0.0335036	0.0105729	0.135576	0.309494	0.0684604	0.347985	0.10049	0.209056	0.113667	0.11163	0.208719	0.206194	0.127354	0.157574	0.14061
44	0.339284	0.232146	0.282463	0.247511	0.146306	0.263649	0.266554	0.10284	0.216518	0.143418	0.0712535	0.28986	0.348118	0.100371	0.247829	0.135211	0.147509	0.0300902	0.312681	0.0463869	0.188082	0.151551	0.100005	0.116924	0.274348	0.0320859	0.377769	0.120421	0.0390578	0.0596051	0.143072	0.298899	0.171226	0.346548	0.0979286	0.209056	0.113667	0.11163	0.192189	0.172013	0.136244	0.171673	0.202425
45	0.330509	0.247036	0.282513	0.228427	0.146306	0.260531	0.263619	0.119719	0.225643	0.169077	0.099255	0.275158	0.35489	0.135787	0.29883	0.135211	0.146666	0.0272809	0.287995	0.0446852	0.197846	0.148389	0.100005	0.122314	0.257529	0.0611442	0.385302	0.121184	0.0426965	0.0781462	0.169344	0.32197	0.194494	0.346548	0.11104	0.213907	0.229909	0.131017	0.221111	0.151719	0.163916	0.199222	0.202425
46	0.288031	0.247036	0.340847	0.244967	0.151962	0.221835	0.291408	0.125605	0.218989	0.177638	0.099255	0.263335	0.364065	0.135787	0.351065	0.174023	0.147509	0.00352112	0.317931	0.0612478	0.197846	0.133482	0.100005	0.134804	0.238326	0.0654991	0.37985	0.139384	0.0335036	0.0781462	0.192942	0.293775	0.152756	0.33681	0.114042	0.19944	0.223663	0.131017	0.212227	0.151719	0.151964	0.250276	0.210371
47	0.262763	0.266332	0.358919	0.275021	0.167946	0.221835	0.32366	0.125605	0.22141	0.175884	0.0747387	0.247461	0.384221	0.093897	0.333619	0.201844	0.166222	0.00248982	0.336943	0.0907714	0.195246	0.123644	0.100005	0.13881	0.20669	0.0752789	0.370516	0.158743	0.0335036	0.0396863	0.192942	0.28696	0.140275	0.325912	0.147931	0.192931	0.168098	0.131017	0.207216	0.179616	0.145908	0.250276	0.23178
48	0.251085	0.268372	0.36363	0.315627	0.174019	0.223962	0.352777	0.125605	0.225392	0.1807	0.0342372	0.23414	0.431294	0.0963098	0.324806	0.215412	0.248712	0.00248982	0.348029	0.10643	0.18353	0.113884	0.100005	0.122836	0.20669	0.0811043	0.359001	0.173823	0.0335036	0.0161436	0.188588	0.28696	0.13257	0.294697	0.163289	0.186294	0.177061	0.138426	0.19727	0.216646	0.139654	0.257029	0.227901
49	0.251085	0.28199	0.37487	0.315627	0.17765	0.222847	0.32875	0.160861	0.237011	0.189442	0.0174373	0.219617	0.441117	0.101723	0.323563	0.230173	0.252128	0.00556057	0.361026	0.104847	0.132058	0.101692	0.0926633	0.108756	0.188147	0.0949413	0.348904	0.188212	0.0335036	0.00352112	0.171294	0.26925	0.127666	0.273238	0.163289	0.163991	0.19302	0.138426	0.173698	0.247322	0.14021	0.254853	0.210952
50	0.229039	0.269589	0.389005	0.291469	0.169947	0.208683	0.317746	0.204923	0.219591	0.216859	0.022274	0.206779	0.453369	0.106578	0.323563	0.24579	0.248712	0.00556057	0.344304	0.0973282	0.1246	0.126888	0.080534	0.0848431	0.169551	0.0864329	0.347692	0.197015	0.0393733	0.00787824	0.171294	0.25583	0.13717	0.248012	0.178367	0.136943	0.204725	0.151715	0.152712	0.219179	0.154833	0.244132	0.209995
51	0.213102	0.27797	0.387032	0.278379	0.179456	0.201677	0.32557	0.206476	0.204294	0.231116	0.123415	0.1849	0.430966	0.12119	0.315105	0.242859	0.233228	0.0111415	0.335181	0.0846577	0.114671	0.15775	0.0649361	0.0756494	0.158785	0.0958551	0.347692	0.20382	0.0481599	0.020231	0.188588	0.224627	0.171951	0.237192	0.203906	0.105872	0.24417	0.162778	0.104631	0.199579	0.170243	0.180595	0.195636
52	0.203717	0.310033	0.402939	0.269876	0.179578	0.191489	0.332946	0.206476	0.186644	0.250011	0.123415	0.185888	0.430966	0.135397	0.332824	0.242859	0.233228	0.0111415	0.350072	0.134224	0.127014	0.144112	0.0649361	0.0530561	0.153767	0.188652	0.347692	0.240191	0.0538139	0.0412929	0.178312	0.218031	0.211638	0.232454	0.203906	0.146919	0.252888	0.162778	0.123113	0.162187	0.174132	0.162794	0.188305
53	0.189933	0.33227	0.422407	0.270599	0.179578	0.20122	0.35404	0.197437	0.177973	0.238156	0.102476	0.185888	0.430966	0.143876	0.359454	0.245488	0.245903	0.0186374	0.370589	0.190026	0.137513	0.131045	0.0677853	0.0476385	0.153767	0.174535	0.359001	0.281128	0.0538139	0.0653541	0.194034	0.230066	0.196967	0.229823	0.219374	0.146919	0.263912	0.178962	0.168102	0.162949	0.186275	0.157273	0.160845
54	0.225813	0.354205	0.426256	0.283378	0.166761	0.191849	0.405341	0.192684	0.170247	0.215382	0.0183024	0.216914	0.430966	0.143876	0.362886	0.258777	0.274982	0.0172557	0.387282	0.187878	0.154874	0.117765	0.0736164	0.0476385	0.173897	0.165173	0.340196	0.277353	0.0522361	0.0653541	0.194034	0.24835	0.178212	0.257445	0.193422	0.17588	0.252888	0.183558	0.179013	0.188676	0.157416	0.174927	0.175014
55	0.274403	0.371763	0.433868	0.304265	0.153825	0.18862	0.429583	0.166165	0.198987	0.179165	0.00787985	0.251077	0.448123	0.12119	0.377324	0.273758	0.312079	0.0172557	0.418843	0.185409	0.161938	0.0768671	0.105316	0.061248	0.188147	0.136515	0.33547	0.257234	0.0427012	0.0556736	0.173042	0.262586	0.133737	0.267645	0.177266	0.188305	0.182592	0.18489	0.198083	0.223727	0.128077	0.260205	0.212868
56	0.302513	0.374245	0.431519	0.347746	0.153825	0.173111	0.440695	0.146412	0.192815	0.150751	0.00351395	0.262496	0.453369	0.102452	0.368872	0.287543	0.308024	0.0469812	0.430434	0.198333	0.18353	0.0588201	0.136923	0.180818	0.213666	0.108478	0.336126	0.230531	0.0427012	0.05855	0.143877	0.306493	0.119254	0.282673	0.126955	0.206683	0.162031	0.162317	0.225619	0.274346	0.109809	0.256776	0.226387
57	0.32671	0.391152	0.431519	0.363939	0.157254	0.18862	0.457711	0.119043	0.15696	0.13885	0.00247967	0.282098	0.444	0.101723	0.379347	0.291993	0.300788	0.0469812	0.44083	0.20607	0.195484	0.0234946	0.18179	0.184533	0.232799	0.0976186	0.338882	0.208148	0.0427012	0.0602717	0.126515	0.347802	0.108504	0.297013	0.11681	0.225104	0.147216	0.163743	0.259818	0.289995	0.0858979	0.251729	0.242388
58	0.348061	0.388785	0.414512	0.362939	0.165719	0.22483	0.482432	0.116809	0.107993	0.13885	0.00247967	0.303186	0.431294	0.093897	0.379347	0.298506	0.302492	0.0602227	0.453576	0.20607	0.197095	0.016142	0.18179	0.197311	0.247036	0.0968527	0.338882	0.194396	0.0335036	0.0653543	0.110284	0.373466	0.0922585	0.319264	0.123741	0.229872	0.131136	0.169928	0.29249	0.319018	0.078189	0.251729	0.22364
59	0.383095	0.410945	0.412187	0.359895	0.171384	0.245495	0.458363	0.0916567	0.0679683	0.13885	0.00351395	0.316146	0.42264	0.093897	0.379347	0.291785	0.284725	0.0602227	0.468792	0.219483	0.21527	0.0143099	0.190582	0.197311	0.271257	0.0848726	0.340024	0.168959	0.0335036	0.0653543	0.109779	0.391244	0.0715141	0.341335	0.120698	0.246719	0.102143	0.172157	0.309173	0.349907	0.078189	0.236662	0.22364
60	0.369731	0.385345	0.405074	0.359895	0.179356	0.270129	0.434261	0.0612969	0.0708709	0.0461827	0.00351753	0.331031	0.42264	0.093897	0.346512	0.283794	0.278884	0.0602227	0.48206	0.219258	0.21527	0.0143099	0.167474	0.189114	0.28491	0.06377	0.347052	0.165043	0.0335036	0.0499824	0.0136464	0.414681	0.0715141	0.364011	0.120698	0.249311	0.0978654	0.178249	0.289873	0.351881	0.078189	0.248992	0.203805
61	0.362949	0.385345	0.381299	0.3665	0.190568	0.304255	0.406576	0.044892	0.0790962	0.0114185	0.00431831	0.347726	0.356963	0.0758958	0.340884	0.26205	0.229204	0.0504825	0.503364	0.203434	0.220207	0.016142	0.148752	0.197279	0.29517	0.0303989	0.352836	0.16896	0.0335036	0.0687792	0.0339634	0.432069	0.056672	0.394992	0.120698	0.264751	0.111433	0.186075	0.299951	0.337743	0.078189	0.253544	0.212473
62	0.363632	0.371696	0.365121	0.364405	0.202369	0.331405	0.384904	0.0357421	0.0864375	0.0168956	0.0353015	0.378413	0.344493	0.11364	0.339664	0.228267	0.213158	0.0513335	0.478022	0.185269	0.226302	0.0388147	0.135857	0.197279	0.29517	0.0294666	0.376664	0.163291	0.0335036	0.0687792	0.116729	0.422837	0.0739489	0.428839	0.11873	0.263437	0.125215	0.195196	0.299951	0.339518	0.0838519	0.252515	0.225928
63	0.377878	0.340454	0.352165	0.35862	0.203894	0.330394	0.361447	0.0234925	0.0822845	0.0357417	0.0620492	0.387694	0.344493	0.0833685	0.348981	0.202323	0.172972	0.0727645	0.449724	0.17275	0.220207	0.0582359	0.126107	0.19154	0.322269	0.0294666	0.374023	0.137868	0.0335036	0.0556179	0.148496	0.383548	0.0712159	0.445	0.117259	0.272346	0.0685034	0.195196	0.299951	0.276362	0.103327	0.244965	0.207304
64	0.386899	0.306979	0.314801	0.301447	0.201339	0.328673	0.332237	0.0153539	0.0869003	0.0779828	0.0747769	0.395828	0.337054	0.0758958	0.327203	0.168687	0.158195	0.0727645	0.378538	0.159872	0.2133	0.0690932	0.11965	0.162165	0.339003	0.0294666	0.374023	0.112844	0.0335036	0.0424764	0.126882	0.352829	0.0712159	0.453902	0.117259	0.274793	0.0685034	0.170242	0.289379	0.232886	0.127354	0.230896	0.13411
65	0.399481	0.270066	0.257191	0.264453	0.191701	0.22619	0.300942	0.0108598	0.0863995	0.103079	0.0891126	0.429385	0.331258	0.0600203	0.296541	0.144154	0.128918	0.0938606	0.344832	0.159872	0.20194	0.0690932	0.11965	0.124869	0.356769	0.0177878	0.374023	0.0803365	0.0390578	0.0680047	0.114341	0.330372	0.0976797	0.443883	0.101019	0.263662	0.0724185	0.165178	0.271269	0.224821	0.127354	0.119804	0.104608
66	0.449734	0.252607	0.245845	0.262819	0.0525274	0.211099	0.272304	0.00557642	0.0901222	0.103079	0.104631	0.453342	0.315351	0.0357417	0.251782	0.126126	0.104128	0.0994418	0.337087	0.172592	0.20194	0.057647	0.11965	0.117585	0.383807	0.00788305	0.347892	0.0436289	0.0412935	0.107984	0.0996542	0.31144	0.0906354	0.401482	0.082015	0.265105	0.053289	0.160471	0.271269	0.214571	0.127354	0.107129	0.0988491
67	0.426108	0.236603	0.237638	0.262819	0.0463165	0.181764	0.25392	1.0128e-05	0.101997	0.117944	0.104631	0.428901	0.305079	0.0202328	0.222788	0.107411	0.0769041	0.113689	0.317478	0.178781	0.189067	0.0346847	0.11965	0.117585	0.394973	0.00747616	0.332484	0.0122037	0.0426965	0.0518111	0.0996542	0.302343	0.0871486	0.364854	0.0608879	0.276247	0.0353921	0.137306	0.262961	0.209395	0.127354	0.119804	0.0869021
68	0.438112	0.215744	0.229611	0.255837	0.033037	0.162244	0.23358	1.0128e-05	0.133133	0.124715	0.111486	0.409068	0.288281	0.0159504	0.196242	0.0573219	0.0728911	0.131394	0.304502	0.173841	0.139387	0.048413	0.127106	0.105905	0.391503	0.00747616	0.302268	0.00826079	0.0598123	0.0264665	0.0877456	0.298315	0.0871486	0.351556	0.0472412	0.290251	0.0163329	0.110537	0.235842	0.209395	0.127354	0.0902601	0.0772722
69	0.42908	0.202372	0.229611	0.22962	0.0186374	0.137604	0.216375	1.0128e-05	0.171583	0.144539	0.111486	0.408165	0.280896	0.0159504	0.163463	0.0361692	0.0598123	0.133873	0.233499	0.14505	0.110491	0.0648322	0.111048	0.0646472	0.394319	0.00747616	0.275683	0.00826079	0.0598123	0.014517	0.0877456	0.298315	0.0805301	0.32158	0.0690488	0.273334	0.0196111	0.0764228	0.217647	0.212583	0.127354	0.0906715	0.0772722
70	0.398226	0.202372	0.233174	0.235722	0.0483494	0.127495	0.197285	0.0102755	0.198254	0.160243	0.106044	0.399197	0.297111	0.0159504	0.138255	0.0431234	0.0800672	0.141331	0.255385	0.139095	0.0484143	0.0685033	0.111048	0.0594529	0.37096	0.0151549	0.282052	0.00826079	0.0598123	0.00556284	0.103858	0.291302	0.0920272	0.28724	0.113388	0.239285	0.0424048	0.0380946	0.198034	0.218682	0.145908	0.107097	0.0839642
71	0.398226	0.199766	0.233649	0.255534	0.0516369	0.106978	0.194372	0.0236235	0.203546	0.158372	0.113691	0.367662	0.313183	0.0159504	0.132998	0.0561776	0.109669	0.137688	0.241851	0.065928	0.0484143	0.0767004	0.111048	0.0579204	0.341066	0.0151549	0.284252	0.0302939	0.0610432	0.00826079	0.116596	0.292862	0.0895353	0.252472	0.124041	0.227082	0.0815979	0.0218479	0.175373	0.218682	0.18951	0.130004	0.101386
72	0.398226	0.199766	0.233649	0.276776	0.0516369	0.106978	0.204319	0.0472422	0.215053	0.166854	0.126299	0.33385	0.360003	0.0300902	0.132998	0.0909092	0.200107	0.147156	0.241851	0.0620526	0.0484143	0.10132	0.100498	0.0638261	0.311275	0.0194524	0.285742	0.0586605	0.0806836	0.0102694	0.138849	0.299508	0.118292	0.213056	0.131439	0.20243	0.120296	7.16158e-06	0.159157	0.219248	0.18951	0.151415	0.134038
73	0.318175	0.199766	0.248924	0.279983	0.0831397	0.131208	0.224265	0.0712123	0.240803	0.184016	0.109158	0.313699	0.376377	0.0599152	0.146546	0.128921	0.209638	0.110315	0.220436	0.058824	0.11049	0.10683	0.0853177	0.088877	0.29272	0.020236	0.289106	0.0932639	0.0847313	0.0332238	0.145287	0.318594	0.13823	0.197567	0.127977	0.139188	0.159156	0.00898412	0.130073	0.190749	0.18951	0.194349	0.16771
74	0.302602	0.203943	0.271142	0.28166	0.0985348	0.156107	0.250668	0.121825	0.278601	0.259071	0.131422	0.276361	0.397976	0.113858	0.197986	0.163766	0.22511	0.0996231	0.202907	0.0484811	0.106491	0.13283	0.080534	0.106044	0.266598	0.0664853	0.306248	0.115987	0.100866	0.0332238	0.156541	0.318594	0.202596	0.194229	0.151059	0.114074	0.208716	0.0553438	0.0942576	0.193138	0.18951	0.217599	0.209192
75	0.258994	0.208807	0.290561	0.268256	0.125925	0.17397	0.257079	0.155911	0.299632	0.267165	0.132264	0.200273	0.392237	0.1376	0.229552	0.202001	0.236574	0.0662074	0.220491	0.0276233	0.100956	0.160669	0.0677853	0.124272	0.247618	0.0905633	0.315274	0.152879	0.118369	0.062697	0.159308	0.26295	0.202596	0.194229	0.183707	0.0683714	0.237185	0.116735	0.0681435	0.198414	0.18951	0.221442	0.233582
76	0.227152	0.215038	0.296506	0.242181	0.171578	0.195259	0.251223	0.197957	0.278654	0.274974	0.146793	0.170076	0.372124	0.16734	0.247109	0.223157	0.21703	0.0387358	0.236669	0.0482863	0.0861469	0.222991	0.0649361	0.111826	0.211	0.12563	0.329664	0.206207	0.10166	0.0654549	0.174464	0.24254	0.221846	0.191998	0.219075	0.0340512	0.25424	0.145654	0.0366825	0.198414	0.205946	0.189833	0.227949
77	0.200136	0.226031	0.300741	0.208987	0.179724	0.187929	0.257079	0.227601	0.278654	0.277934	0.147172	0.136375	0.331861	0.212837	0.258429	0.254024	0.193343	0.0205351	0.2429	0.0438461	0.078229	0.217213	0.0646966	0.0954608	0.158741	0.159701	0.384843	0.233927	0.111708	0.093361	0.232464	0.24254	0.241408	0.206661	0.237855	0.0159457	0.279684	0.162855	0.0273961	0.198414	0.205946	0.184312	0.224593
78	0.195198	0.225852	0.310437	0.198474	0.158636	0.187929	0.24595	0.241258	0.286431	0.28399	0.164572	0.129998	0.305324	0.20157	0.247389	0.267332	0.168686	0.0533464	0.229568	0.0406142	0.078229	0.216332	0.0646966	0.108563	0.139737	0.182253	0.377508	0.262393	0.168965	0.139542	0.258487	0.257675	0.285896	0.216846	0.198742	0.0035247	0.249461	0.176623	0.0200803	0.198414	0.181365	0.11967	0.202183
79	0.19838	0.225852	0.378243	0.168523	0.146929	0.192705	0.222533	0.281135	0.301067	0.288924	0.17051	0.103416	0.272801	0.151984	0.197512	0.278765	0.141599	0.0794475	0.22445	0.0509719	0.078229	0.204861	0.0646966	0.110179	0.129138	0.212878	0.345456	0.278273	0.20916	0.175376	0.270408	0.214152	0.301725	0.214614	0.192064	0.00431831	0.222773	0.176623	1.0128e-05	0.0532258	0.125217	0.109249	0.202183
80	0.192706	0.197143	0.36447	0.153548	0.14648	0.212604	0.239596	0.282833	0.300293	0.403944	0.186136	0.103056	0.233895	0.116729	0.167932	0.285401	0.128901	0.102143	0.232682	0.0565097	0.0964968	0.198029	0.0646966	0.0971341	0.11292	0.249519	0.321364	0.32366	0.235282	0.218953	0.264075	0.205103	0.30473	0.174098	0.192064	0.0105705	0.208364	0.195194	1.0128e-05	0.0393739	0.0922616	0.100036	0.217772
81	0.180205	0.166153	0.381351	0.153548	0.131215	0.191284	0.288908	0.256161	0.300293	0.420597	0.194859	0.0731911	0.225103	0.101625	0.144566	0.283991	0.113589	0.106394	0.258526	0.0871856	0.113832	0.177546	0.0860067	0.0903561	0.0923622	0.256788	0.302914	0.358973	0.257221	0.232545	0.250736	0.219074	0.299857	0.15537	0.192064	0.0335006	0.190426	0.211111	1.0128e-05	0.0483481	0.0627438	0.0881427	0.209316
82	0.159532	0.161692	0.404926	0.153548	0.118635	0.157279	0.339157	0.246455	0.266427	0.436409	0.246661	0.0371036	0.256087	0.0904651	0.138609	0.293691	0.0949444	0.129135	0.294918	0.089431	0.113832	0.160382	0.114293	0.0903561	0.0818275	0.219829	0.303517	0.389594	0.229421	0.206899	0.169511	0.189312	0.29332	0.121721	0.192064	0.0363437	0.179309	0.227887	0.00826079	0.0420381	0.0424018	0.0816814	0.209316
83	0.158792	0.161692	0.418836	0.153548	0.118635	0.157279	0.356891	0.25119	0.251526	0.447428	0.246661	0.0546683	0.231551	0.0318905	0.116815	0.336579	0.0453719	0.159719	0.312333	0.0685551	0.113832	0.141027	0.114293	0.0890082	0.0818275	0.195958	0.318154	0.417535	0.203834	0.191801	0.126199	0.16878	0.276871	0.0820569	0.192064	0.0225522	0.177276	0.235407	0.0191298	0.0420381	0.0424018	0.0761017	0.209316
84	0.162325	0.161692	0.421687	0.155374	0.118635	0.157279	0.36413	0.24295	0.242491	0.450067	0.246661	0.0719938	0.226517	0.0572157	0.11663	0.341135	0.0255193	0.185325	0.318709	0.186957	0.113832	0.154896	0.111046	0.0690926	0.114887	0.198471	0.329242	0.43475	0.237856	0.188607	0.132272	0.16771	0.269794	0.079407	0.192064	0.0105705	0.206059	0.235407	0.0191298	0.0420381	0.0632912	0.0816425	0.209316
85	0.17195	0.161692	0.441092	0.16146	0.121654	0.175374	0.348668	0.257174	0.242491	0.454737	0.246661	0.0798732	0.220962	0.0784978	0.119023	0.316675	0.0327548	0.191461	0.329989	0.18887	0.104371	0.156805	0.113807	0.0685082	0.132082	0.221288	0.351287	0.401541	0.26372	0.194545	0.144003	0.168038	0.284726	0.0899831	0.192064	0.0105705	0.237818	0.235407	0.0200797	0.0420381	0.113392	0.0825865	0.211335
86	0.184692	0.170153	0.441092	0.184766	0.130576	0.191284	0.351697	0.261718	0.242491	0.451823	0.255189	0.0939879	0.220962	0.115613	0.169709	0.306326	0.053696	0.199251	0.309081	0.201567	0.0964968	0.179974	0.113807	0.0437719	0.142092	0.23423	0.362468	0.381947	0.271025	0.185322	0.155654	0.179023	0.292463	0.0899831	0.192064	0.00249487	0.278424	0.243765	0.0283921	0.0483481	0.191318	0.101908	0.218716
87	0.203335	0.178058	0.42829	0.208987	0.137333	0.216789	0.320924	0.266052	0.242491	0.431603	0.246661	0.101473	0.229899	0.137328	0.200595	0.306326	0.115215	0.195245	0.309081	0.192044	0.078229	0.185955	0.113807	0.0333173	0.151427	0.249356	0.369641	0.347382	0.226927	0.168152	0.168396	0.231069	0.305424	0.109584	0.205635	0.0070458	0.296552	0.231222	0.0476335	0.0772287	0.191318	0.112464	0.233866
88	0.232105	0.197112	0.418573	0.214925	0.159525	0.21867	0.308986	0.308111	0.242491	0.409136	0.255437	0.114015	0.256087	0.144884	0.221032	0.30277	0.115215	0.160807	0.285848	0.193507	0.0729821	0.210872	0.113807	0.0513945	0.182453	0.233501	0.378687	0.330397	0.223266	0.160944	0.188802	0.280318	0.330511	0.117025	0.205635	0.0179598	0.314242	0.216088	0.0394522	0.0925637	0.206257	0.140456	0.250057
89	0.254245	0.21629	0.40413	0.224283	0.18111	0.172288	0.308986	0.295371	0.251526	0.379322	0.255146	0.114015	0.325708	0.173382	0.253239	0.301272	0.135899	0.15641	0.260987	0.195769	0.0729821	0.227583	0.113807	0.0513945	0.202655	0.207525	0.360885	0.301446	0.210106	0.160944	0.213096	0.285424	0.311349	0.0550631	0.235813	0.0611421	0.34606	0.190589	0.0394522	0.134454	0.229043	0.178801	0.252187
90	0.293758	0.232507	0.377719	0.235931	0.199208	0.152793	0.278746	0.263043	0.282453	0.367691	0.255437	0.127952	0.334516	0.182374	0.236984	0.243071	0.149684	0.165848	0.261426	0.196385	0.0609936	0.228551	0.113807	0.0789723	0.247618	0.169547	0.338156	0.27794	0.197607	0.103294	0.263597	0.327454	0.28513	0.0330401	0.245105	0.0722537	0.308115	0.189148	0.0601687	0.167286	0.226524	0.201569	0.291618
91	0.315699	0.213618	0.343349	0.235931	0.199208	0.12583	0.235487	0.248101	0.354934	0.360243	0.241938	0.279777	0.332163	0.182255	0.236984	0.217996	0.192618	0.18567	0.250702	0.191624	0.0375193	0.215023	0.155851	0.18447	0.268949	0.163061	0.331003	0.261239	0.198143	0.103294	0.261306	0.348714	0.271361	0.0330401	0.21981	0.0978713	0.290926	0.190589	0.0736072	0.19243	0.213201	0.275797	0.313462
92	0.350863	0.175812	0.303144	0.242181	0.176659	0.106922	0.209505	0.221542	0.387917	0.362755	0.241938	0.294401	0.332163	0.169403	0.236984	0.201074	0.290955	0.195843	0.220922	0.189634	0.0375193	0.252667	0.156785	0.1793	0.284154	0.151041	0.316283	0.246283	0.188473	0.1206	0.261306	0.38111	0.271669	0.0386576	0.197764	0.128055	0.271995	0.111937	0.0790881	0.233197	0.204561	0.295747	0.284561
93	0.388963	0.146902	0.27044	0.230815	0.127032	0.0971075	0.187421	0.20408	0.39129	0.359172	0.25579	0.311353	0.348627	0.212208	0.177709	0.174224	0.298248	0.232962	0.198235	0.188486	0.0375193	0.31168	0.156785	0.16728	0.317691	0.151041	0.283564	0.22692	0.188473	0.191028	0.263597	0.322465	0.272637	0.0638227	0.185337	0.147431	0.248745	0.070692	0.0891532	0.290448	0.194721	0.292672	0.264665
94	0.425905	0.125437	0.253185	0.226273	0.161997	0.167151	0.175374	0.209226	0.372314	0.357189	0.293849	0.325578	0.338292	0.212208	0.159412	0.160783	0.309335	0.266144	0.186741	0.184632	0.0375193	0.309524	0.157437	0.140559	0.345114	0.132802	0.236995	0.208401	0.203875	0.20057	0.273212	0.311482	0.272637	0.0880279	0.179042	0.170789	0.248745	0.070692	0.11284	0.267359	0.195118	0.290066	0.233371
95	0.455579	0.109503	0.240374	0.226273	0.160536	0.180729	0.163748	0.222811	0.361397	0.374248	0.323689	0.329693	0.329501	0.223204	0.153367	0.160783	0.307756	0.270659	0.158664	0.159094	0.0375193	0.306494	0.163101	0.132802	0.388089	0.158535	0.208704	0.202278	0.401871	0.219193	0.273212	0.300985	0.286767	0.128003	0.161441	0.190239	0.241641	0.0783491	0.121975	0.261877	0.217262	0.290066	0.210862
96	0.478081	0.10845	0.228433	0.207312	0.160536	0.170074	0.159743	0.250086	0.352962	0.399227	0.329135	0.334116	0.300807	0.223204	0.156627	0.176782	0.316718	0.287472	0.141741	0.145797	0.0375193	0.306494	0.18003	0.128436	0.408426	0.168541	0.191008	0.202278	0.417866	0.252226	0.270583	0.300222	0.302197	0.160473	0.161441	0.202809	0.244787	0.0954334	0.163009	0.261877	0.260574	0.30177	0.218536
97	0.4975	0.10845	0.228433	0.215494	0.165067	0.190172	0.163748	0.273416	0.387393	0.419364	0.310717	0.334116	0.295359	0.241742	0.224076	0.179357	0.327269	0.319195	0.11499	0.145797	0.0375193	0.322856	0.213199	0.148159	0.440712	0.28668	0.156699	0.213419	0.430709	0.280481	0.262664	0.300222	0.330897	0.200256	0.17615	0.18542	0.244787	0.142038	0.17645	0.261877	0.334118	0.299476	0.220054
98	0.52169	0.10845	0.22835	0.258496	0.187354	0.300787	0.183746	0.308681	0.489135	0.465615	0.307185	0.328181	0.288661	0.27749	0.224076	0.215312	0.319607	0.314294	0.111514	0.154528	0.0375193	0.339523	0.213199	0.171676	0.461937	0.31299	0.150406	0.229122	0.430709	0.30546	0.270583	0.300222	0.348934	0.241723	0.293603	0.156897	0.278245	0.153062	0.17645	0.272002	0.339666	0.29743	0.245652
99	0.530108	0.10845	0.234684	0.261632	0.235125	0.304571	0.178597	0.295556	0.526141	0.47699	0.288542	0.31299	0.279163	0.311478	0.224076	0.264932	0.319607	0.314294	0.121186	0.363119	0.0428426	0.358678	0.184065	0.204161	0.43665	0.32929	0.174734	0.294964	0.443484	0.311508	0.273212	0.305137	0.348934	0.28356	0.299063	0.115534	0.389858	0.172036	0.181555	0.272002	0.340691	0.30539	0.254367
100	0.528064	0.10845	0.236669	0.258498	0.279541	0.330888	0.172972	0.295556	0.530965	0.483735	0.288542	0.305685	0.279683	0.297007	0.22907	0.267157	0.319607	0.314294	0.128729	0.363119	0.0428426	0.426198	0.184065	0.232724	0.432478	0.353049	0.178906	0.294186	0.460329	0.311508	0.273212	0.311591	0.348934	0.333035	0.310231	0.0976516	0.393278	0.189312	0.187749	0.272002	0.322273	0.320301	0.261589

## Sheet: ED2c
Extended Data Figure 2c	Proximity gut to testes
	Fly
Position along gut length	V1	V2	V3	V4	V5	V6	V7	V8	V9	V10	V11	V12	V13	V14	V15	V16	V17	V18	V19	V20	V21	V22	V23	V24	V25	V26	V27	V28	V29	V30	V31	V32	V33	V34	V35	V36	V37	V38	V39	V40	V41	V42	V43
1	0.777897	0.71579	0.69368	0.723493	0.887201	0.751232	0.845103	0.69314	0.843004	0.75851	0.83116	0.737869	0.89455	0.884823	0.774513	0.5986	0.774182	0.753504	0.947512	0.758921	0.680648	0.763952	0.741118	0.854768	0.725811	0.701021	0.956193	0.874789	0.74824	0.666625	0.683904	0.76087	0.657203	0.795324	0.861809	0.891432	0.857925	0.810039	0.716986	0.678594	0.615369	0.786439	0.707598
2	0.770399	0.676801	0.666109	0.673867	0.861308	0.709341	0.833968	0.669335	0.799654	0.731402	0.79726	0.71194	0.86692	0.848258	0.744755	0.557087	0.728872	0.732678	0.914706	0.731058	0.642319	0.700405	0.70933	0.816067	0.716701	0.675513	0.944701	0.839624	0.727815	0.639165	0.649176	0.736073	0.616752	0.770452	0.861809	0.865109	0.812634	0.796236	0.691238	0.64971	0.573298	0.77122	0.685275
3	0.663326	0.646945	0.629733	0.643747	0.827632	0.671523	0.766931	0.63103	0.763782	0.7076	0.756829	0.669433	0.82312	0.827391	0.704706	0.532107	0.697625	0.717252	0.884677	0.689433	0.611015	0.670213	0.67107	0.789291	0.678018	0.644518	0.913417	0.789981	0.693428	0.618003	0.619266	0.720816	0.574465	0.749485	0.857081	0.824897	0.769788	0.754938	0.650071	0.622745	0.536417	0.733817	0.66297
4	0.638104	0.598583	0.60998	0.610398	0.811414	0.643445	0.717885	0.595343	0.723557	0.675519	0.710629	0.627029	0.7907	0.784971	0.689756	0.491229	0.664335	0.673001	0.844781	0.649152	0.56492	0.631907	0.623175	0.751326	0.638507	0.616798	0.884656	0.749935	0.66776	0.562668	0.574222	0.70403	0.533433	0.708177	0.809769	0.775518	0.734361	0.713058	0.61712	0.591123	0.499587	0.691117	0.622206
5	0.598659	0.565244	0.55572	0.570087	0.777187	0.596073	0.674772	0.559108	0.69065	0.626419	0.666872	0.5915	0.741021	0.733487	0.655906	0.44568	0.622347	0.641606	0.804091	0.61277	0.530957	0.594984	0.581562	0.690775	0.604284	0.571777	0.847877	0.71733	0.614967	0.514143	0.54968	0.664929	0.494494	0.677455	0.765206	0.740529	0.684175	0.667741	0.570469	0.558221	0.470742	0.663624	0.587941
6	0.566166	0.507173	0.53059	0.528137	0.739229	0.55846	0.636592	0.511433	0.640165	0.582323	0.627682	0.532177	0.707584	0.683309	0.597381	0.395077	0.596172	0.602789	0.767776	0.58214	0.487428	0.569648	0.538768	0.636697	0.564582	0.531601	0.811927	0.674727	0.593425	0.473848	0.515602	0.593315	0.4699	0.640856	0.727865	0.69278	0.652869	0.631831	0.525924	0.499936	0.42623	0.621878	0.555677
7	0.544137	0.481354	0.475067	0.489666	0.718735	0.518319	0.601367	0.468253	0.615083	0.559452	0.593033	0.506072	0.673065	0.660572	0.548039	0.366582	0.577651	0.547675	0.733081	0.549124	0.464063	0.525516	0.507422	0.611396	0.528864	0.510621	0.77731	0.638526	0.518393	0.44707	0.467138	0.558181	0.421777	0.592875	0.690249	0.666772	0.606684	0.609704	0.497578	0.464393	0.392443	0.592228	0.523698
8	0.50539	0.447435	0.422082	0.449758	0.67916	0.497898	0.563059	0.421848	0.570122	0.539902	0.561956	0.474017	0.641797	0.624845	0.497324	0.342704	0.543633	0.505727	0.702168	0.514859	0.406537	0.491607	0.467058	0.568235	0.498943	0.486773	0.734749	0.605927	0.489212	0.409352	0.42078	0.512964	0.389851	0.557743	0.650271	0.635072	0.569386	0.571389	0.463737	0.439687	0.374904	0.552865	0.491455
9	0.475562	0.408195	0.394416	0.406538	0.663046	0.445187	0.531297	0.369931	0.540412	0.520559	0.526909	0.436992	0.602442	0.587202	0.464825	0.311351	0.500016	0.470222	0.674584	0.47441	0.364377	0.454999	0.425381	0.529677	0.462639	0.450227	0.700521	0.563223	0.449179	0.382659	0.389663	0.463109	0.340321	0.532198	0.604743	0.590635	0.533944	0.546116	0.421134	0.414407	0.34136	0.518273	0.46397
10	0.435641	0.37955	0.364282	0.374876	0.619631	0.407102	0.502656	0.35209	0.5066	0.492161	0.48239	0.398163	0.56694	0.561183	0.442636	0.272864	0.462604	0.450622	0.64327	0.461963	0.324293	0.433231	0.393723	0.510243	0.406849	0.40183	0.662284	0.526113	0.437907	0.356944	0.350615	0.433982	0.310129	0.485177	0.579363	0.558882	0.497037	0.509224	0.378347	0.37082	0.30707	0.476208	0.431639
11	0.407496	0.330417	0.318913	0.320572	0.574249	0.387605	0.450942	0.321585	0.486467	0.448285	0.453983	0.358839	0.530763	0.516505	0.414727	0.231946	0.43017	0.416923	0.610545	0.418952	0.289949	0.422201	0.365229	0.473897	0.39034	0.388605	0.6327	0.498014	0.40537	0.32834	0.316169	0.415213	0.290737	0.463194	0.535282	0.528648	0.46213	0.464246	0.348522	0.332467	0.28682	0.44382	0.402908
12	0.387591	0.284693	0.293873	0.300953	0.553728	0.349626	0.419417	0.2888	0.45767	0.421721	0.426605	0.32495	0.49237	0.484979	0.369387	0.208585	0.403305	0.379739	0.570539	0.390366	0.258877	0.384221	0.33035	0.440254	0.350576	0.365438	0.60316	0.45528	0.360374	0.31112	0.279439	0.388351	0.251106	0.434094	0.504187	0.493528	0.421503	0.420436	0.31112	0.312206	0.258299	0.405353	0.386792
13	0.357255	0.260816	0.250709	0.259208	0.517944	0.316554	0.382893	0.25972	0.426512	0.397211	0.408606	0.296845	0.455942	0.460806	0.329733	0.182187	0.373822	0.349439	0.536798	0.359789	0.211516	0.343678	0.302706	0.390682	0.320957	0.337343	0.570674	0.404941	0.343301	0.285508	0.262002	0.341898	0.199408	0.38052	0.456188	0.461454	0.384758	0.383694	0.270431	0.278809	0.223057	0.357661	0.354581
14	0.331832	0.213756	0.226795	0.233583	0.487002	0.288501	0.337968	0.215138	0.393435	0.376623	0.365032	0.258609	0.43138	0.415294	0.291823	0.155912	0.333925	0.316642	0.507741	0.323422	0.190287	0.309918	0.250621	0.35535	0.283072	0.307593	0.531506	0.362225	0.304017	0.24686	0.24172	0.308228	0.167879	0.345611	0.424231	0.432301	0.34641	0.347613	0.235866	0.251637	0.194865	0.333795	0.308067
15	0.30119	0.190227	0.185924	0.19722	0.463102	0.261744	0.304546	0.185557	0.37455	0.360906	0.317246	0.233604	0.390226	0.38302	0.25602	0.148145	0.295222	0.286377	0.461108	0.306495	0.145646	0.273679	0.223448	0.319816	0.247694	0.269753	0.495739	0.322576	0.281992	0.225751	0.21612	0.280249	0.135581	0.31964	0.385537	0.407255	0.320958	0.314428	0.196746	0.21596	0.155176	0.294801	0.276687
16	0.252938	0.180396	0.173164	0.160709	0.435471	0.229973	0.276665	0.137306	0.348245	0.335899	0.29698	0.208496	0.341943	0.356497	0.212092	0.127183	0.254512	0.269929	0.424003	0.260246	0.124064	0.243773	0.18985	0.276429	0.215767	0.228931	0.450713	0.295328	0.249049	0.211478	0.0876073	0.237491	0.112793	0.275462	0.350796	0.384646	0.247223	0.281482	0.154011	0.179508	0.127031	0.267145	0.240498
17	0.22004	0.145231	0.14454	0.123721	0.409106	0.210347	0.244792	0.105462	0.313302	0.305451	0.239555	0.14946	0.308227	0.334426	0.190667	0.125639	0.234548	0.216748	0.389386	0.217473	0.0855651	0.218471	0.173399	0.242745	0.194188	0.202078	0.416293	0.261856	0.198987	0.197285	0.0751107	0.19164	0.11271	0.23242	0.318558	0.34642	0.211872	0.257566	0.120188	0.156957	0.101628	0.231916	0.208151
18	0.197408	0.133557	0.124148	0.0884537	0.382253	0.184941	0.202903	0.080991	0.29144	0.283843	0.198407	0.130267	0.270374	0.303289	0.16935	0.124848	0.200522	0.17722	0.349226	0.190845	0.0606883	0.208021	0.128948	0.199343	0.175385	0.165686	0.378257	0.223861	0.166525	0.177428	0.0583934	0.171367	0.11271	0.207573	0.276596	0.273216	0.184262	0.230377	0.0993478	0.125217	0.0955923	0.184235	0.183119
19	0.17333	0.126989	0.1064	0.0755669	0.366023	0.169606	0.172929	0.0708236	0.25714	0.261305	0.164595	0.119856	0.240732	0.278193	0.144351	0.116871	0.183326	0.145717	0.325722	0.161728	0.0380939	0.208021	0.0976493	0.17553	0.149657	0.149581	0.341252	0.184531	0.136831	0.146671	0.0491078	0.152147	0.11271	0.190162	0.218965	0.249708	0.171656	0.202846	0.0851373	0.11006	0.109353	0.178626	0.15092
20	0.161095	0.126842	0.095337	0.0399145	0.351984	0.153851	0.126589	0.0565645	0.219012	0.224046	0.132157	0.118477	0.21997	0.248747	0.131497	0.109869	0.17454	0.11127	0.308911	0.131046	0.0249081	0.209351	0.0730643	0.141337	0.0602717	0.133482	0.299454	0.157488	0.111075	0.13178	0.0114086	0.147112	0.115644	0.168081	0.191585	0.211404	0.172178	0.179742	0.0364188	0.0849527	0.102351	0.16624	0.121928
21	0.155534	0.110347	0.109614	0.0275007	0.206488	0.139325	0.0975163	0.0481578	0.191546	0.196779	0.0908381	0.118477	0.207571	0.223212	0.131497	0.106138	0.163406	0.0694074	0.298988	0.106487	0.0176156	0.203936	0.0568374	0.132999	0.0457763	0.129737	0.265958	0.141678	0.0962423	0.105809	0.00431832	0.140626	0.118947	0.185224	0.192312	0.187222	0.172178	0.153672	0.0259943	0.0533502	0.0781444	0.155767	0.105809
22	0.156072	0.102783	0.130925	0.00746434	0.202976	0.137716	0.0768643	0.0481578	0.175182	0.162836	0.0758932	0.0950759	0.207571	0.197056	0.129805	0.0652157	0.159395	0.0394522	0.282605	0.101967	0.00430662	0.203936	0.00825774	0.141337	0.0457763	0.127594	0.225078	0.149823	0.0704647	0.0929933	0.00431832	0.142116	0.147451	0.198409	0.201181	0.151496	0.136834	0.139749	0.0309978	0.0479023	0.0619022	0.160857	0.103407
23	0.16177	0.0261195	0.158277	0.00557189	0.194858	0.130005	0.0795975	0.057483	0.166714	0.162836	0.0757298	0.105198	0.229133	0.19315	0.129231	0.0648332	0.0875334	0.0311995	0.31067	0.0795965	0.00430662	0.20437	0.00825774	0.1366	0.0600717	0.144065	0.194236	0.168448	0.0649361	0.117554	0.00556963	0.156006	0.166916	0.207138	0.216212	0.0899446	0.15361	0.114079	0.0475737	0.033966	0.0619022	0.15798	0.103407
24	0.164449	0.00557642	0.200367	0.00352827	0.178399	0.11965	0.0795975	0.076864	0.154096	0.155059	0.0697641	0.14695	0.2458	0.187334	0.133827	0.0744043	0.103169	0.0311995	0.298711	0.0727612	0.00430662	0.192965	0.00825774	0.113907	0.0727651	0.17059	0.160528	0.188782	0.0649361	0.108933	0.00609461	0.176567	0.190813	0.215139	0.216083	0.0899446	0.180735	0.10617	0.0422605	0.033966	0.0846935	0.153502	0.107645
25	0.142364	0.00557642	0.224319	0.0362569	0.170238	0.106636	0.102448	0.0964968	0.133898	0.170484	0.0704733	0.146584	0.258762	0.193456	0.170792	0.10272	0.114233	0.0473754	0.311789	0.0899784	0.00430662	0.200985	0.0300898	0.0871786	0.0649807	0.176096	0.14847	0.217261	0.0739053	0.0963378	0.00609461	0.159857	0.212574	0.206717	0.216083	0.0693625	0.207274	0.113479	0.0528843	0.0320843	0.0864287	0.146073	0.0914533
26	0.121649	0.00430662	0.249296	0.0362569	0.161285	0.106517	0.105813	0.107379	0.107556	0.165608	0.0342346	0.149494	0.271067	0.181076	0.218885	0.105551	0.108041	0.0698534	0.330135	0.0757652	0.0129471	0.177426	0.0522916	0.0548944	0.0649807	0.166909	0.140314	0.243306	0.0739053	0.0828828	0.00609461	0.13674	0.163805	0.190845	0.21483	0.049048	0.246723	0.117873	0.0577559	0.0360883	0.0957254	0.137504	0.0864363
27	0.100377	0.00557642	0.249296	0.0255148	0.149916	0.105082	0.116284	0.125319	0.0801818	0.155052	0.0342346	0.149494	0.259465	0.201201	0.214331	0.104489	0.0937572	0.0805249	0.316221	0.0676841	0.0226865	0.156424	0.0677853	0.0441947	0.0649807	0.139365	0.138559	0.255632	0.0893931	0.0767408	0.00609461	0.134961	0.119828	0.167802	0.208042	0.0323721	0.237859	0.116815	0.0532888	0.0371067	0.0441231	0.132358	0.0810713
28	0.0907757	0.0372707	0.248063	0.0176127	0.142734	0.10464	0.0971064	0.125319	0.0801818	0.149247	0.0377654	0.127759	0.248007	0.229255	0.222505	0.104489	0.0736108	0.0992549	0.308551	0.0458459	0.049104	0.146477	0.0677853	0.027957	0.0602717	0.124541	0.130447	0.264658	0.104396	0.0851643	0.0695429	0.144691	0.119828	0.143315	0.201534	0.0176106	0.243727	0.119025	0.0648357	0.0206916	0.0885923	0.122836	0.0834818
29	0.0909471	0.0372707	0.225605	0.0265876	0.138182	0.0596026	0.0732742	0.116095	0.118524	0.121802	0.0575415	0.127759	0.238748	0.241605	0.207807	0.12324	0.0475694	0.102237	0.278534	0.0339619	0.0491722	0.139851	0.0677853	0.0111415	0.046246	0.121901	0.130447	0.264658	0.122838	0.0851643	0.0695429	0.156724	0.133947	0.134039	0.197948	0.0159465	0.214854	0.0940209	0.0556768	0.0206916	0.0670442	0.114341	0.0860061
30	0.119648	0.0310035	0.20223	0.0348601	0.138182	0.0300919	0.0754005	0.136628	0.0942893	0.0925336	0.0756427	0.129205	0.227949	0.223283	0.203329	0.131515	0.0525814	0.133487	0.266537	0.0572687	0.0214181	0.142029	0.0677853	0.0111415	0.0315984	0.111658	0.130447	0.227568	0.108044	0.104986	0.0781873	0.160088	0.158788	0.140099	0.191909	0.015358	0.214854	0.0825033	0.0165124	0.0206916	0.0546665	0.101106	0.103417
31	0.133064	0.0310035	0.196903	0.0434158	0.160088	0.024657	0.101691	0.139632	0.0803371	0.0687377	0.114477	0.123264	0.208386	0.213765	0.206833	0.125331	0.0459834	0.126497	0.260907	0.0869337	0.00995921	0.150134	0.0677853	0.0241416	0.0325584	0.122634	0.130447	0.180702	0.0900124	0.117338	0.0849857	0.160475	0.183402	0.149014	0.183855	0.015358	0.221372	0.0652118	0.0275003	0.0241442	0.0467858	0.0942842	0.122408
32	0.140734	0.0825804	0.196903	0.0548322	0.187335	0.0191285	0.105638	0.134314	0.0803371	0.0627502	0.155334	0.121514	0.207551	0.198643	0.192167	0.0867514	0.057323	0.116389	0.272212	0.0702952	0.0074694	0.15749	0.0693673	0.0513945	0.0174351	0.127004	0.133245	0.143006	0.0661133	0.106136	0.0996891	0.140166	0.189915	0.176554	0.177648	0.0167081	0.217416	0.0507891	0.0536897	0.0733623	0.0626437	0.0942842	0.1457
33	0.10534	0.0907371	0.179999	0.064639	0.19036	0.0335964	0.126325	0.125703	0.0803371	0.0630463	0.13339	0.116063	0.207551	0.164563	0.215307	0.104246	0.0821652	0.102385	0.282329	0.0676845	0.0074694	0.177358	0.0565627	0.0613992	0.0247793	0.114666	0.201001	0.120704	0.0147333	0.0555109	0.0299862	0.106051	0.188324	0.15643	0.162427	0.0646896	0.227013	0.0315972	0.0563981	0.0733623	0.0852033	0.105897	0.191701
34	0.0742008	0.102481	0.161398	0.0733963	0.147803	0.0562323	0.131324	0.0947434	0.0664873	0.0683314	0.13227	0.109154	0.203814	0.145462	0.210594	0.13189	0.097897	0.101381	0.304787	0.0430533	0.0074694	0.157276	0.0525826	0.0965002	0.0396056	0.0906401	0.202184	0.094419	0.0111415	0.0555109	0.0299862	0.0885916	0.178732	0.114237	0.153801	0.0914479	0.215018	0.0441231	0.00497961	0.0694061	0.0599169	0.108471	0.191004
35	0.08557	0.0851286	0.130551	0.0855637	0.135528	0.0557885	0.138475	0.0696289	0.061241	0.0736578	0.151469	0.123871	0.206605	0.125216	0.220962	0.164874	0.107552	0.0887316	0.283466	0.0954286	0.0234914	0.133389	0.030802	0.141744	0.0614935	0.0726322	0.200935	0.0857508	0.0111415	0.0356552	0.0211302	0.0787777	0.154731	0.0980914	0.150502	0.116702	0.201689	0.0318945	0.00497961	0.0732761	0.0343269	0.13208	0.191004
36	0.095042	0.0534587	0.126518	0.0929243	0.124142	0.0777075	0.138475	0.0539201	0.0548322	0.0876079	0.161011	0.12392	0.212521	0.0848411	0.244876	0.173983	0.119173	0.104362	0.292581	0.104487	0.0224093	0.106048	0.0149405	0.130471	0.086321	0.048792	0.21112	0.107123	0.0111415	0.011413	0.00861907	0.104165	0.127104	0.0760153	0.13401	0.128773	0.172373	0.018807	0.00497961	0.0810275	0.0246503	0.156005	0.18839
37	0.118103	0.0352104	0.0997475	0.09659	0.132546	0.068186	0.17409	0.0458415	0.0664362	0.123721	0.184233	0.126715	0.216294	0.0468502	0.257424	0.154488	0.147891	0.114885	0.29651	0.127812	0.0241379	0.0653597	0.0206861	0.130471	0.0987757	0.0342324	0.223402	0.151438	0.0111415	0.00787184	0.00556736	0.117761	0.0871813	0.0809511	0.128535	0.146775	0.134449	0.0145231	0.00556737	0.0972368	0.0105669	0.184672	0.188262
38	0.150096	0.034046	0.106043	0.127982	0.147109	0.07121	0.199964	0.0458415	0.0757716	0.0724218	0.194782	0.126715	0.213513	0.0300902	0.261679	0.157021	0.161933	0.1041	0.303003	0.131865	0.0234936	0.0380108	0.0206861	0.134909	0.114639	0.0234973	0.223402	0.126812	0.00557189	0.00787184	0.00556736	0.128273	0.0644023	0.0804128	0.128025	0.180735	0.0995363	0.0145231	0.00556737	0.105343	0.00826384	0.184956	0.162379
39	0.140365	0.034046	0.114912	0.141662	0.128147	0.113661	0.208925	0.0406108	0.0839582	0.0749074	0.189192	0.120646	0.215467	0.0300902	0.240021	0.13318	0.177703	0.0684188	0.331613	0.131865	0.00787345	0.0258806	0.0206861	0.121496	0.13231	0.0230971	0.219582	0.124844	0.00557189	0.00787184	0.00556736	0.144971	0.0423995	0.100093	0.125335	0.180735	0.0995363	0.0206867	0.013639	0.129401	0.00826384	0.199153	0.159626
40	0.111183	0.00787184	0.117444	0.150774	0.126319	0.110256	0.179975	0.0458514	0.10499	0.075894	0.173269	0.122811	0.212746	0.0383369	0.226414	0.103293	0.186619	0.0320855	0.336418	0.120878	0.00787345	0.0202341	0.0099592	0.103681	0.135045	0.0111438	0.222764	0.0921561	0.00557189	0.0055651	0.00497961	0.166026	0.0353945	0.118186	0.125335	0.192768	0.0995363	0.0206867	0.00825468	0.124119	0.00826384	0.218266	0.159626
41	0.0905658	0.00787184	0.106428	0.161937	0.126319	0.0994986	0.129923	0.0285024	0.0893953	0.0737754	0.113857	0.131229	0.212746	0.0383369	0.201804	0.0851332	0.198505	0.011137	0.321878	0.107841	0.00787345	0.0202341	0.00930786	0.0646456	0.143048	0.00609874	0.222764	0.0821689	0.00557189	0.0024898	0.00497961	0.172975	0.0308037	0.114075	0.121415	0.1948	0.11771	0.00897149	0.00609874	0.0858938	0.00248474	0.23115	0.150326
42	0.0710426	0.00352112	0.0989989	0.150632	0.129134	0.0998742	0.129923	0.0136437	0.0985016	0.0953304	0.103655	0.116941	0.177615	0.0441259	0.17071	0.0789801	0.198158	0.00826079	0.295857	0.0924977	0.00787345	0.0202341	0.00897008	0.0587086	0.13876	0.00826689	0.222764	0.0749062	0.00557189	0.00747616	0.00497961	0.151883	0.0308037	0.11249	0.117548	0.178926	0.11771	0.00352828	0.00609874	0.083483	0.00248474	0.198608	0.141773
43	0.0446152	0.00352112	0.0911076	0.140404	0.0955972	0.0899435	0.134451	0.0174351	0.130856	0.10924	0.0903229	0.0843245	0.170964	0.0804191	0.162678	0.0649839	0.140602	0.00746265	0.283732	0.0627478	0.00787345	0.0462536	0.00897008	0.0408456	0.0994083	0.0074694	0.225475	0.094651	0.00557189	0.0129471	0.00249487	0.140717	0.0327548	0.0946488	0.105895	0.196759	0.115881	0.00352828	0.00609874	0.0698081	0.00248474	0.138049	0.118914
44	0.0304018	0.00352112	0.0282832	0.09406	0.146306	0.0674138	0.116916	0.0661139	0.125833	0.114889	0.0334095	0.0228282	0.156798	0.100371	0.0929694	0.0604866	0.125978	0.00609668	0.23039	0.0481552	0.00787345	0.0392967	0.00825774	0.0408456	0.0881329	0.0074694	0.210685	0.0701612	0.00557189	0.0399199	0.00609047	0.109699	0.0872876	0.0771863	0.0996853	0.196759	0.115881	0.00352828	0.00609254	0.028825	0.00431247	0.109557	0.0890145
45	0.0255227	0.00352112	0.0299858	0.0411419	0.146306	0.0416623	0.0883449	0.0941225	0.13487	0.114889	0.0136437	0.0174373	0.137706	0.105906	0.0561823	0.0604866	0.124617	0.00932139	0.203059	0.047444	0.0159457	0.0462536	0.00825774	0.0465896	0.0669011	0.00787664	0.192962	0.0539232	0.00609461	0.0161365	0.0035247	0.0912143	0.0817539	0.0620981	0.112316	0.183963	0.0867525	0.00352828	0.00352111	0.014735	0.00431247	0.0918594	0.0538102
46	0.0307062	0.00352112	0.0656889	0.0503563	0.151962	0.0674138	0.0800637	0.0927989	0.141947	0.123923	0.0334095	0.0250247	0.156798	0.127204	0.0840749	0.0717399	0.0984368	0.00556737	0.216398	0.0627478	0.0159457	0.0709576	0.00825774	0.0629891	0.0564492	0.030898	0.194481	0.0826187	0.00826079	0.0308024	0.0035247	0.0973619	0.104096	0.104487	0.114557	0.158786	0.0867525	0.0215693	0.00352111	0.014735	0.00431247	0.127681	0.0762137
47	0.0539271	0.00352112	0.0986542	0.0657832	0.169489	0.0934981	0.101231	0.0907715	0.151432	0.127571	0.0463127	0.0459831	0.174161	0.0953372	0.151556	0.0965998	0.100766	0.00556737	0.249291	0.0924977	0.0159488	0.105436	0.00825774	0.0669508	0.0647875	0.0603231	0.194481	0.119124	0.0102657	0.0399987	0.0035247	0.126368	0.120395	0.121597	0.151492	0.139835	0.10941	0.0215693	0.0272836	0.0331288	0.0055651	0.141942	0.0954301
48	0.086652	0.00352112	0.128629	0.0733118	0.17489	0.105696	0.129876	0.0876105	0.140345	0.129978	0.0680965	0.0962375	0.214038	0.096918	0.161569	0.121015	0.100766	0.00556737	0.285926	0.10643	0.00863077	0.11467	0.00825774	0.0820511	0.0777819	0.0716923	0.186724	0.142096	0.00557189	0.0168934	0.00352112	0.147847	0.117158	0.147936	0.168391	0.122514	0.151162	0.0215693	0.0333196	0.036769	0.00431831	0.147109	0.130144
49	0.0958568	0.0035247	0.151411	0.0733118	0.178434	0.0807967	0.118336	0.0876105	0.131966	0.119562	0.0945145	0.146252	0.228332	0.101723	0.160838	0.138541	0.127172	0.00556737	0.304176	0.1052	0.00863077	0.103174	0.00897008	0.103919	0.0932568	0.0880973	0.186724	0.161308	0.0167089	0.0035247	0.00352112	0.172086	0.117791	0.162451	0.168391	0.106018	0.17411	0.0215693	0.0176106	0.048413	0.00431831	0.143999	0.149849
50	0.112623	0.00351753	0.157279	0.0645422	0.169947	0.0777078	0.101928	0.108818	0.12701	0.100706	0.0783002	0.147687	0.249193	0.106578	0.160838	0.130076	0.128846	0.00930786	0.283659	0.0996573	0.0374299	0.128273	0.00931869	0.088596	0.089771	0.0822014	0.162832	0.1642	0.0167089	0.0105693	0.00352112	0.167651	0.13457	0.172105	0.18271	0.0769056	0.174464	0.0215693	0.0181281	0.0380144	0.00351753	0.130566	0.149498
51	0.0906703	0.00351753	0.144522	0.0645422	0.179456	0.0402296	0.0942572	0.117479	0.124321	0.0677799	0.0646908	0.156863	0.253543	0.12119	0.168371	0.11252	0.0465845	0.0134136	0.272501	0.0851683	0.0620449	0.158847	0.0149405	0.0792903	0.0961398	0.0866459	0.144795	0.157747	0.0430579	0.0234914	0.00352112	0.172303	0.169993	0.167856	0.194155	0.0575417	0.172157	0.0215693	7.16158e-06	0.0380144	0.00351753	0.105339	0.144632
52	0.121115	0.00351753	0.168204	0.0664837	0.179578	0.0521144	0.105904	0.140514	0.114267	0.0781454	0.0857127	0.177341	0.253543	0.135397	0.18587	0.134459	0.0815642	0.0134136	0.300541	0.124073	0.0434892	0.147661	0.0224127	0.0568919	0.0891147	0.118736	0.138827	0.170879	0.0496747	0.0425505	0.0163329	0.187142	0.209341	0.170966	0.194155	0.0868934	0.202175	0.0679583	0.00556284	0.0342324	0.00610494	0.105339	0.16984
53	0.174522	0.00351753	0.202907	0.0664837	0.179578	0.0807986	0.12593	0.149326	0.125068	0.11342	0.124818	0.178578	0.260894	0.143876	0.228271	0.185088	0.111041	0.022415	0.317428	0.137508	0.0494909	0.134684	0.0434158	0.0535207	0.0891147	0.157488	0.138827	0.232846	0.0503631	0.0681401	0.0205412	0.22989	0.196967	0.181482	0.194155	0.0800611	0.224486	0.0985027	0.0568358	0.0342324	0.0319899	0.119303	0.161594
54	0.170383	0.00248982	0.209713	0.0604779	0.166761	0.116574	0.208936	0.162128	0.142491	0.129043	0.194746	0.192768	0.260894	0.143876	0.238679	0.200087	0.158254	0.017612	0.341155	0.158159	0.0664828	0.121393	0.0434158	0.0535207	0.10049	0.165342	0.142876	0.251717	0.0503631	0.0681401	0.0205412	0.243979	0.178629	0.181482	0.196441	0.101106	0.224486	0.104635	0.0568358	0.0417439	0.0498633	0.136307	0.175808
55	0.170383	0.00248982	0.217531	0.0659219	0.155148	0.120186	0.224538	0.166165	0.169818	0.151658	0.178607	0.192768	0.256161	0.12119	0.266471	0.191654	0.170436	0.014517	0.375777	0.172592	0.0426968	0.0801818	0.0149405	0.0670001	0.102687	0.136583	0.193089	0.257451	0.0459195	0.0556736	0.0143055	0.253292	0.134015	0.185089	0.181892	0.119354	0.186272	0.119776	0.051274	0.0468518	0.0524095	0.16319	0.209637
56	0.179151	0.00249487	0.215009	0.111041	0.15463	0.144003	0.2724	0.146792	0.178888	0.145691	0.168167	0.190242	0.249193	0.103206	0.269894	0.18877	0.182181	0.014517	0.392148	0.198333	0.00787345	0.0602259	0.0161389	0.112925	0.11193	0.10882	0.207078	0.230531	0.0417463	0.0603231	0.00248982	0.288154	0.119254	0.185089	0.130327	0.141328	0.16581	0.104749	0.0478991	0.0889783	0.0489225	0.210371	0.226277
57	0.193908	0.00825774	0.215009	0.119017	0.15463	0.180546	0.289469	0.120026	0.158317	0.135894	0.196945	0.181264	0.240692	0.101723	0.293474	0.179167	0.215744	0.014517	0.403998	0.20607	0.0111438	0.0234946	0.0159465	0.119642	0.128049	0.100927	0.219582	0.208148	0.0417463	0.0622948	0.00248982	0.294159	0.104723	0.187088	0.121415	0.159444	0.149617	0.0835472	0.0501749	0.108213	0.033223	0.225585	0.242183
58	0.193908	0.0102755	0.194481	0.149429	0.160068	0.201464	0.296673	0.119536	0.110602	0.135894	0.206247	0.181264	0.231795	0.0953372	0.289387	0.174894	0.262983	0.00931327	0.422839	0.20607	0.0111438	0.0202322	0.0159465	0.118728	0.136235	0.0972679	0.222764	0.194396	0.00557189	0.0677756	0.00351753	0.277313	0.087431	0.203591	0.124987	0.165211	0.133872	0.0801013	0.0453708	0.121108	0.0225489	0.243683	0.225915
59	0.190224	0.0467791	0.183205	0.163286	0.166	0.245495	0.294692	0.0927969	0.0704762	0.135894	0.234748	0.165398	0.226301	0.0953372	0.289387	0.1627	0.284949	0.00931327	0.435308	0.219483	0.0327509	0.0143116	0.0159465	0.118728	0.151101	0.0852007	0.230747	0.168959	0.00557189	0.0677756	0.00351753	0.277313	0.0602246	0.203591	0.120698	0.181537	0.104275	0.0746508	0.0534658	0.135666	0.0177821	0.239254	0.225915
60	0.181776	0.0413704	0.165268	0.170785	0.172232	0.2581	0.276042	0.0648324	0.0712199	0.0426229	0.220546	0.146563	0.226301	0.0953372	0.263475	0.147932	0.280479	0.00787664	0.446597	0.219483	0.0360006	0.0143116	0.00930786	0.112017	0.158842	0.0646869	0.238787	0.165043	0.00557189	0.0534583	0.00610081	0.286214	0.0601708	0.211403	0.120698	0.191543	0.0981506	0.0498625	0.0304999	0.157094	0.0114119	0.250186	0.205698
61	0.168613	0.0413704	0.122402	0.181707	0.183659	0.258244	0.247399	0.0488565	0.0715625	0.0145266	0.19507	0.128342	0.173395	0.0783458	0.223489	0.120088	0.23082	0.00746772	0.428658	0.204497	0.0159488	0.0202322	0.00930786	0.118728	0.167503	0.0338679	0.243962	0.16896	0.00557189	0.071992	0.00610081	0.277538	0.0308004	0.225434	0.120698	0.207133	0.111433	0.0241458	0.0481525	0.169508	0.0114119	0.254569	0.21323
62	0.146479	0.0716918	0.0806445	0.181707	0.19695	0.234729	0.226589	0.0367663	0.0775889	0.0196137	0.169514	0.112843	0.162792	0.113858	0.191409	0.110966	0.214923	0.00746772	0.378957	0.186619	0.0159457	0.0392126	0.00930786	0.122206	0.163382	0.0294666	0.251186	0.164275	0.00557189	0.071992	0.00897711	0.264353	0.0319888	0.210015	0.121896	0.216412	0.125215	0.017612	0.044611	0.178104	0.00556963	0.252374	0.225612
63	0.130997	0.0716918	0.0489207	0.200629	0.199635	0.228768	0.205947	0.0267067	0.0713906	0.0376845	0.145802	0.112843	0.162792	0.0853142	0.176584	0.0976516	0.174079	0.00746772	0.339477	0.173876	0.0159457	0.0612455	0.00930786	0.121239	0.166222	0.0294666	0.262009	0.14054	0.00557189	0.0556179	0.00996933	0.237669	0.00747616	0.182894	0.120672	0.222486	0.0749012	0.0114064	0.044611	0.183559	0.00556057	0.232746	0.207259
64	0.0981859	0.061298	0.0373511	0.213969	0.196584	0.16384	0.190436	0.0153539	0.0722091	0.0785373	0.127303	0.11847	0.171976	0.0783458	0.165868	0.0661636	0.15993	0.00746772	0.289261	0.160162	0.0159457	0.0725515	0.00930786	0.0960774	0.168576	0.0294666	0.262009	0.115558	0.00557189	0.0431281	0.0121954	0.203905	0.00248982	0.165549	0.120672	0.231257	0.0749012	0.00352828	0.0257586	0.134179	0.00556057	0.210597	0.134778
65	0.05329	0.0494275	0.00703864	0.207855	0.182385	0.109862	0.182795	0.0136437	0.0475745	0.10135	0.123923	0.145223	0.169218	0.0624471	0.142444	0.0541007	0.13092	0.00746772	0.273669	0.154494	0.0159457	0.0609944	0.00930786	0.0550612	0.167545	0.0074694	0.262009	0.0814101	0.00557189	0.0680047	0.00609047	0.180049	0.00248982	0.136123	0.106482	0.23678	0.0784978	0.00352828	0.00703864	0.149121	0.00746434	0.12206	0.104638
66	0.0285006	0.0401474	0.0124531	0.200198	0.0449565	0.117716	0.191218	0.00898553	0.0327528	0.0938559	0.123923	0.104013	0.150628	0.037763	0.150451	0.0541007	0.111041	0.00746772	0.269421	0.142093	0.0159457	0.0582359	0.00930786	0.0413722	0.181777	0.0074694	0.271434	0.0451656	0.00557189	0.0805249	0.00609047	0.180049	0.00248982	0.111627	0.0829167	0.259529	0.0583424	0.00703864	0.00703864	0.165347	0.00746434	0.108737	0.0988491
67	0.0102706	0.0377627	0.0218537	0.18356	0.0359978	0.10431	0.203545	0.00703506	0.00826079	0.0839546	0.123923	0.0740746	0.139028	0.0208348	0.147329	0.0541007	0.0828021	0.00746772	0.248742	0.119434	0.00863077	0.0363426	0.00930786	0.0413722	0.169074	0.00609874	0.266036	0.0122037	0.00557189	0.0273878	0.00249487	0.163898	0.00248982	0.10799	0.0638204	0.266308	0.0360013	0.00703864	0.00609874	0.171724	0.00610494	0.12206	0.0884557
68	0.0102706	0.0293603	0.0230955	0.157252	0.0318905	0.110962	0.207527	0.00703506	0.00556284	0.077266	0.127596	0.0740746	0.121261	0.0177878	0.163745	0.0522308	0.0772271	0.00825468	0.240093	0.0913466	0.00787345	0.0251558	0.00930786	0.0415199	0.149782	0.00609874	0.250035	0.00788305	0.00557189	0.00825773	0.00249487	0.143357	0.0102719	0.0809535	0.0493622	0.282506	0.0163329	0.00746434	0.00351753	0.161895	0.00248474	0.0911815	0.0810294
69	0.00996933	0.0149456	0.0300881	0.144217	0.0208378	0.0704721	0.205772	0.00703506	0.00556963	0.0565034	0.127596	0.0880333	0.11251	0.0157501	0.167656	0.0338664	0.0616004	0.0370169	0.222207	0.0844029	0.00787345	0.0194537	0.00931869	0.0468545	0.149188	0.0055651	0.23502	0.00788305	0.00557189	0.00825773	0.00249487	0.101233	0.0405375	0.0579687	0.0708658	0.27657	0.0218543	0.00747616	0.00351753	0.126862	0.00248474	0.0911815	0.0810294
70	0.0250302	0.00609874	0.0370193	0.132455	0.0343261	0.0704721	0.197897	0.00703506	0.00497961	0.0656904	0.122008	0.108419	0.127856	0.0157501	0.140964	0.0374299	0.0821695	0.0468477	0.243979	0.0817531	0.00787345	0.0194537	0.00931869	0.0468545	0.127421	0.0055651	0.225928	0.00788305	0.00557189	0.00609254	0.00249487	0.0825123	0.0654541	0.0624497	0.11229	0.241747	0.0424048	0.00747616	0.00351753	0.069134	0.00610494	0.107097	0.0871525
71	0.0411481	0.00609874	0.0562283	0.119539	0.0483494	0.065783	0.177961	0.00556284	0.0153523	0.0732355	0.121424	0.123138	0.150257	0.0157501	0.134389	0.0534642	0.0805317	0.0430527	0.233041	0.0594497	0.0163205	0.0475737	0.00931869	0.0468545	0.114665	0.0055651	0.212743	0.0328473	0.00825468	0.012448	0.00556736	0.0616507	0.0654541	0.059083	0.126878	0.22908	0.0778635	0.00747616	0.00556284	0.0367697	0.0074694	0.131047	0.105316
72	0.0456388	0.0166998	0.0600709	0.11317	0.0510953	0.0587146	0.17409	0.00556284	0.0779872	0.0544438	0.120166	0.11995	0.191101	0.029255	0.134389	0.0895353	0.064061	0.0362555	0.233041	0.0533479	0.0163205	0.0671841	0.00931869	0.0468545	0.0797131	0.0055651	0.205812	0.0234909	0.00898272	0.0114119	0.00556736	0.0570518	0.0781462	0.059083	0.133149	0.206053	0.11521	0.00932139	0.00430661	0.0350439	0.00863077	0.15359	0.12372
73	0.00747615	0.0244032	0.0624987	0.104156	0.0838441	0.0181358	0.134822	0.019446	0.0779872	0.0316963	0.0913159	0.100094	0.205919	0.06007	0.125712	0.127861	0.0932663	0.0366839	0.214319	0.0612509	0.046841	0.100646	0.00931869	0.0727669	0.0560044	0.0055651	0.184671	0.0234909	0.0111415	0.0356552	0.00556736	0.0570518	0.0946188	0.0652184	0.128846	0.145098	0.13972	0.0122016	0.00556284	0.0350439	0.00863077	0.143486	0.140426
74	0.0159488	0.0356549	0.078779	0.09659	0.0984093	0.0102706	0.0880664	0.0551703	0.0727634	0.0206879	0.073189	0.0996594	0.206605	0.108132	0.098882	0.130076	0.111514	0.0386576	0.198474	0.0503631	0.046841	0.126715	0.00931869	0.106423	0.0402214	0.054376	0.162225	0.0234909	0.0111415	0.0356552	0.00861907	0.0570518	0.106486	0.110375	0.137779	0.120675	0.138609	0.0165216	0.0055651	0.0405403	0.0126906	0.115772	0.13332
75	0.0240144	0.0451656	0.0759738	0.0908351	0.125433	0.0102706	0.0566146	0.0830699	0.0386612	0.0206879	0.0426229	0.0963974	0.207551	0.1376	0.0920301	0.0910432	0.0722084	0.0657422	0.208826	0.027957	0.0357417	0.157729	0.0126916	0.111188	0.0172498	0.0105597	0.148992	0.0588148	0.0111415	0.0634835	0.00897289	0.0787777	0.11553	0.141596	0.153801	0.0750639	0.138133	0.0134174	0.00351395	0.0561794	0.0452325	0.100771	0.1181
76	0.0376835	0.0473142	0.0667178	0.0733944	0.169909	0.00826689	0.0327574	0.0636763	0.0377657	0.0226898	0.0230933	0.0839605	0.189895	0.153608	0.0875432	0.0579711	0.047247	0.0484132	0.212583	0.0291424	0.0136409	0.175448	0.0200803	0.111188	0.00352111	0.0105597	0.128748	0.0840296	0.0134146	0.0698971	0.00747953	0.113476	0.129138	0.156403	0.162427	0.0357445	0.124046	0.0183017	0.00351395	0.0561794	0.0406077	0.0742801	0.0947805
77	0.0581852	0.0573279	0.0559531	0.0282818	0.178669	0.0147384	0.0181323	0.0474365	0.0335059	0.0226898	0.00556057	0.0986275	0.159294	0.153608	0.0729355	0.0342313	0.0136409	0.0205351	0.185356	0.0291424	0.0136409	0.158469	0.0233564	0.096719	0.00352111	0.0305007	0.124465	0.127564	0.056618	0.0897071	0.00352112	0.0932031	0.128612	0.155168	0.168007	0.0241369	0.111934	0.0183017	0.00351753	0.0601759	0.0406077	0.0394522	0.0578094
78	0.0409153	0.0655006	0.0559531	0.00610288	0.158919	0.00497961	0.0143099	0.0474365	0.0327567	0.0226898	0.00556057	0.0929232	0.130566	0.146985	0.0627458	0.00497454	0.0102669	0.0370183	0.158766	0.0291424	0.0136409	0.137057	0.0406133	0.113121	0.00249487	0.0194524	0.119664	0.119669	0.0604312	0.0846944	0.00431832	0.0823566	0.0954323	0.142678	0.139564	0.00747109	0.129933	0.0202328	0.00351753	0.0561794	0.0763365	0.0159504	0.0533521
79	0.0176063	0.0655006	0.151886	0.0236251	0.14428	0.00704938	0.0143099	0.0886996	0.0327494	0.031598	0.00556057	0.0683702	0.109806	0.13057	0.0552875	0.00497454	0.00555831	0.0163283	0.139278	0.0291424	0.0333097	0.120188	0.0451631	0.112489	0.00249487	0.0147281	0.0958467	0.121085	0.0665351	0.0645896	0.00431832	0.0579739	0.105959	0.137415	0.119156	0.0108551	0.138052	0.0215635	1.0128e-05	0.00556736	0.0900211	0.0159504	0.0463864
80	0.0188036	0.0908076	0.145207	0.0775145	0.139917	0.00704938	0.0234919	0.0886996	0.0327494	0.0762612	0.0353029	0.0386557	0.0936244	0.110397	0.0727651	0.00497454	0.00555831	0.00610081	0.139278	0.00932139	0.0539762	0.0976157	0.0465163	0.0979286	0.00249487	0.0124551	0.0638251	0.136288	0.0583441	0.030905	0.00431832	0.0739474	0.0938941	0.120424	0.114567	0.0143063	0.15631	0.0250287	1.0128e-05	0.00556736	0.0936287	0.016142	0.0463864
81	0.0701642	0.0845871	0.158143	0.0864745	0.131592	0.0134117	0.0347761	0.0618013	0.0353029	0.0792514	0.0353029	0.0108551	0.0981815	0.100645	0.0484135	0.00609874	0.00555831	0.00556737	0.161226	0.00932139	0.0809071	0.0734001	0.0866532	0.0619496	0.00249487	0.00431831	0.0300886	0.136946	0.0739056	0.014309	0.00431832	0.033223	0.0654067	0.0851643	0.107437	0.0244012	0.165405	0.037766	0.00747616	0.0495515	0.0632849	0.016142	0.0387407
82	0.0690508	0.0845871	0.171875	0.0961495	0.121807	0.0134117	0.0360016	0.0457133	0.0357424	0.0792514	0.149685	0.00247967	0.154869	0.0914535	0.0484135	0.0167096	0.00556284	0.00556737	0.191498	0.0200684	0.0809071	0.0448265	0.115212	0.0368484	0.00249487	0.0074694	0.0241468	0.174841	0.10596	0.0116847	0.00609461	0.00610288	0.0575402	0.052345	0.128735	0.0122016	0.180961	0.0352211	0.0114152	0.0432742	0.0426206	0.0168911	0.0387407
83	0.0732344	0.0845871	0.178801	0.0230922	0.121807	0.0177878	0.0401512	0.03378	0.0366784	0.0895707	0.149685	0.00247967	0.163911	0.0334072	0.0415212	0.0230938	0.00430662	0.0494894	0.191498	0.0200684	0.0893898	0.0448265	0.115212	0.00498467	0.00249487	0.00747615	0.0608378	0.217256	0.109582	0.0116847	0.0695429	0.00610288	0.042628	0.0200728	0.13859	0.0111393	0.178113	0.0327574	0.0205376	0.0432742	0.0426206	0.0200791	0.0387407
84	0.103178	0.0845871	0.186152	0.0230922	0.121807	0.0177878	0.0688696	0.0408419	0.0304962	0.0895707	0.149685	0.00247967	0.163911	0.057647	0.0415212	0.0191232	0.00351395	0.114892	0.195217	0.0200684	0.0893898	0.0448265	0.104252	0.00609461	0.00787184	0.0265904	0.0983428	0.261157	0.135597	0.0163313	0.0708257	0.0303964	0.042628	0.0093214	0.154249	0.0114185	0.208704	0.0327574	0.0205376	0.0432742	0.0646452	0.0200791	0.0387407
85	0.12415	0.0845871	0.205404	0.0230922	0.125121	0.0177878	0.0850251	0.0949413	0.0304962	0.0981579	0.149685	0.00557189	0.152509	0.0808296	0.0783068	0.0610908	0.00249487	0.114892	0.249408	0.0214234	0.0770623	0.0573279	0.0831472	0.00747447	0.00787184	0.0446849	0.118969	0.242589	0.133364	0.0269388	0.0781873	0.0585537	0.042628	0.053806	0.156167	0.0116847	0.242196	0.0327574	0.0205376	0.0432742	0.118104	0.037518	0.0522323
86	0.146547	0.0845871	0.213223	0.0230922	0.132414	0.0189664	0.130072	0.113883	0.0304962	0.0995311	0.149685	0.00557189	0.140426	0.117972	0.134501	0.0701612	0.00249487	0.128422	0.264189	0.024901	0.0612387	0.0837027	0.0779912	0.0434813	0.00787184	0.0905631	0.132147	0.216859	0.148162	0.0586627	0.0808005	0.0935251	0.0775075	0.0587095	0.171871	0.00863077	0.268632	0.0327574	0.0288246	0.0495515	0.127154	0.037764	0.0761782
87	0.158613	0.0853171	0.212041	0.0282818	0.139505	0.0294614	0.130851	0.147176	0.036847	0.0801845	0.149685	0.0200778	0.138201	0.139387	0.160298	0.0557361	0.0230971	0.136586	0.264189	0.0371023	0.0333097	0.110116	0.0734053	0.0363426	0.00826384	0.119018	0.144387	0.186753	0.13592	0.072418	0.0808005	0.163691	0.110031	0.0795595	0.179303	0.0121975	0.263237	0.0327574	0.0476335	0.0775895	0.125317	0.0550624	0.103294
88	0.143488	0.0854986	0.204727	0.04174	0.159836	0.042912	0.148827	0.191398	0.0304962	0.0732788	0.151087	0.0200778	0.133547	0.146753	0.173841	0.0557361	0.0230971	0.148895	0.264189	0.0219962	0.00995921	0.134657	0.0734053	0.0513945	0.00352112	0.133991	0.155348	0.170566	0.122511	0.090222	0.0995013	0.150428	0.153852	0.0956584	0.183064	0.0189684	0.247813	0.0559026	0.0426253	0.0945182	0.125317	0.0705157	0.134845
89	0.114349	0.0909102	0.196843	0.0431293	0.182661	0.0182997	0.149415	0.185269	0.0179598	0.0573828	0.158828	0.038657	0.147509	0.174892	0.183201	0.0867514	0.0460486	0.153083	0.256495	0.0055719	0.0074694	0.1589	0.0714806	0.0513945	0.00352112	0.120183	0.189033	0.150017	0.0822425	0.105309	0.053284	0.122406	0.177391	0.0426185	0.171109	0.0620473	0.233408	0.068691	0.0426253	0.112767	0.130832	0.0873234	0.151101
90	0.100931	0.104606	0.174596	0.0616439	0.183315	0.0459807	0.164162	0.173456	0.00747278	0.0559058	0.169782	0.0593405	0.152387	0.183878	0.170829	0.129015	0.0610931	0.132053	0.252552	0.00351753	0.0074694	0.169381	0.069099	0.0789723	0.0205376	0.108955	0.216001	0.123548	0.0713486	0.0990302	0.037438	0.0963009	0.174135	0.00609461	0.157035	0.0727669	0.235799	0.0825086	0.034946	0.0962464	0.117444	0.107437	0.205043
91	0.0708257	0.124642	0.14484	0.0616439	0.154692	0.0459807	0.199386	0.125933	0.00704222	0.0659265	0.171316	0.10245	0.152285	0.143136	0.180838	0.152454	0.0811377	0.108471	0.236662	0.00351753	0.0102608	0.184315	0.024016	0.185141	0.0308037	0.0971712	0.216001	0.106627	0.0522923	0.0823518	0.0299913	0.079868	0.155988	0.00609461	0.145648	0.0993799	0.222711	0.0947815	0.0215623	0.0883184	0.0816715	0.158004	0.195006
92	0.0557392	0.175093	0.11673	0.0733944	0.126911	0.0575413	0.20284	0.0902538	0.00498467	0.0687346	0.162318	0.11609	0.152285	0.12	0.174523	0.162625	0.0746603	0.0893932	0.199269	0.0035247	0.0102608	0.225617	0.024016	0.182877	0.038253	0.0864646	0.225644	0.0880366	0.0458476	0.0534651	0.0299913	0.0638223	0.146226	0.00351395	0.133663	0.13069	0.201873	0.0900124	0.011137	0.022415	0.0534628	0.184772	0.159783
93	0.0384206	0.146902	0.0851683	0.0908351	0.106949	0.0972352	0.187067	0.05855	0.00498467	0.0687346	0.145519	0.116439	0.157999	0.0986225	0.18034	0.145375	0.0746603	0.0910439	0.17299	0.0035247	0.00431247	0.231479	0.024016	0.170855	0.032563	0.092665	0.239918	0.0725979	0.0458476	0.0441958	0.0299913	0.0126955	0.129498	0.00351395	0.121822	0.148645	0.184397	0.0821671	0.011137	0.022415	0.011413	0.2133	0.13178
94	0.0310067	0.125437	0.0746201	0.0968465	0.109158	0.123219	0.175374	0.0446118	0.00556284	0.0755257	0.144322	0.10475	0.173285	0.0956553	0.161766	0.135305	0.0670901	0.0689122	0.153529	0.0035247	0.00431247	0.222952	0.0319884	0.142792	0.032563	0.0854918	0.236444	0.0690481	0.0615488	0.0406142	0.0299913	0.0108598	0.100741	0.00557642	0.106423	0.171801	0.17167	0.0821671	0.0114185	0.0124541	7.16158e-06	0.212472	0.100284
95	0.0260011	0.109503	0.064068	0.101869	0.109499	0.132831	0.163748	0.0299879	0.00556284	0.0551212	0.128337	0.0989068	0.17087	0.0891816	0.140189	0.145375	0.0530568	0.0599169	0.11808	0.00497961	0.00431247	0.204288	0.0319884	0.131701	0.035651	0.0832545	0.209519	0.0360006	0.165498	0.0353935	0.0299913	0.0136381	0.0969782	0.0217125	0.0906348	0.19228	0.151656	0.0642158	0.0333166	0.00248982	7.16158e-06	0.204006	0.0858991
96	0.02861	0.10845	0.061096	0.0509714	0.113808	0.132831	0.159743	0.0318905	0.00556284	0.0589788	0.121368	0.116439	0.145905	0.0713839	0.122136	0.154372	0.0530568	0.0574859	0.0848043	0.00497961	0.00431247	0.181762	0.0327567	0.125408	0.0472465	0.0832545	0.191834	0.0165185	0.165498	0.0353935	0.0299913	0.0279506	0.0891898	0.053864	0.0777044	0.174836	0.134681	0.0377644	0.0578098	0.00248982	7.16158e-06	0.165045	0.0772292
97	0.0373494	0.10845	0.0681002	0.046852	0.0983805	0.149016	0.118367	0.0382543	0.00248982	0.0789363	0.126963	0.137845	0.139387	0.0576422	0.110293	0.173669	0.0578107	0.062002	0.0429856	0.00497961	0.00431247	0.178821	0.0463891	0.142811	0.0506049	0.177406	0.157311	0.00556736	0.165498	0.0459129	0.0299913	0.0659267	0.0798758	0.0879949	0.0777044	0.152292	0.1294	0.0339645	0.0787789	0.00248982	0.0446163	0.11467	0.0705637
98	0.0728949	0.10845	0.069809	0.0546083	0.093865	0.154715	0.0929965	0.0302997	0.00248982	0.0727234	0.136424	0.137846	0.139387	0.0394529	0.0954694	0.173421	0.058391	0.0673246	0.0230938	0.00556284	0.00431247	0.178821	0.0463891	0.168026	0.0640189	0.19467	0.150406	0.00556736	0.165498	0.0676396	0.0299913	0.0846583	0.0798758	0.116067	0.155055	0.142034	0.141985	0.0339645	0.0999126	0.00248982	0.0620522	0.0992845	0.063192
99	0.0878581	0.10845	0.0783072	0.0727631	0.111044	0.16369	0.08524	0.0302997	0.00248982	0.0590826	0.153063	0.141504	0.145055	0.0420381	0.0954694	0.173421	0.058391	0.074949	0.0396056	0.136971	0.00431247	0.201813	0.0346869	0.185653	0.0424018	0.200107	0.15127	0.0261166	0.165498	0.0618451	0.0299913	0.101202	0.0800305	0.14279	0.163993	0.115855	0.230767	0.0377644	0.112764	0.00248982	0.0620522	0.0935644	0.0719129
100	0.101632	0.10845	0.0794484	0.0781855	0.117293	0.14975	0.0712571	0.0302997	0.00248982	0.0590826	0.154454	0.141504	0.140183	0.0426241	0.0670497	0.173421	0.058391	0.0978715	0.0515766	0.136971	0.00431247	0.201813	0.0346869	0.202213	0.0424018	0.204726	0.142385	0.0261166	0.172253	0.0561756	0.0299913	0.121699	0.0800305	0.136834	0.181072	0.0976516	0.231558	0.0562346	0.120188	0.00248982	0.0781429	0.0761799	0.0719129

## Sheet: ED2d_part1
Extended Data Figure 2d	Proximity gut to left ovary
	Fly
Position along gut length	V1	V2	V3	V4	V5	V6	V7	V8	V9	V10	V11	V12	V13	V14	V15	V16	V17	V18	V19	V20	V21	V22	V23	V24	V25	V26	V27	V28	V29	V30	V31	V32	V33	V34	V35	V36	V37	V38	V39	V40	V41	V42	V43
1	0.593058	1.01842	0.793113	0.81115	0.666954	0.693321	0.837919	0.851216	0.679903	0.745033	0.740752	0.71423	0.540852	0.720708	0.804057	0.796161	0.782205	0.814235	0.76189	0.875944	0.713067	0.819907	0.837804	0.787247	0.916459	0.662033	0.661286	0.677053	0.846256	0.839582	0.916629	0.706231	0.801041	0.720737	0.844328	0.942947	0.977743	0.767133	0.885493	0.850363	0.791764	0.771001	0.77922
2	0.527967	0.982405	0.720595	0.776009	0.629742	0.661465	0.797869	0.813485	0.637268	0.686138	0.72707	0.680086	0.475927	0.668986	0.760039	0.755682	0.737344	0.783537	0.706659	0.860448	0.662208	0.758113	0.766129	0.757724	0.865985	0.604908	0.630303	0.64448	0.81333	0.77329	0.86633	0.674287	0.754006	0.677076	0.812361	0.908213	0.940617	0.74721	0.841215	0.804412	0.762338	0.747614	0.705232
3	0.432935	0.917949	0.680824	0.725418	0.597895	0.622298	0.764902	0.794275	0.607338	0.622763	0.690187	0.647775	0.425141	0.637242	0.695774	0.719781	0.704816	0.740599	0.644882	0.828915	0.604264	0.695013	0.708064	0.724491	0.811583	0.560137	0.575704	0.605396	0.753644	0.737227	0.809788	0.630363	0.729689	0.59823	0.769567	0.85092	0.923967	0.696013	0.788569	0.770429	0.725566	0.683595	0.644253
4	0.391917	0.879752	0.611611	0.688187	0.528986	0.594445	0.731338	0.753536	0.566636	0.548856	0.678195	0.616737	0.381635	0.5931	0.629871	0.682541	0.654009	0.661759	0.606458	0.805587	0.548559	0.635256	0.628902	0.701877	0.766658	0.494674	0.475566	0.517807	0.685174	0.691067	0.753765	0.580925	0.645789	0.539753	0.729112	0.81202	0.882478	0.667572	0.737492	0.727563	0.636001	0.640835	0.589073
5	0.335533	0.820754	0.550766	0.615886	0.450768	0.546746	0.649957	0.607788	0.485192	0.471714	0.6321	0.511392	0.346811	0.506229	0.577516	0.619587	0.641404	0.609869	0.520574	0.648278	0.489212	0.582326	0.585781	0.653595	0.71709	0.448266	0.435544	0.42146	0.612259	0.647438	0.702244	0.493628	0.579545	0.479382	0.601537	0.746207	0.824897	0.622052	0.644493	0.66626	0.574166	0.601287	0.545965
6	0.282726	0.736285	0.508718	0.543361	0.39198	0.48701	0.573002	0.573055	0.4025	0.422455	0.542606	0.434238	0.30831	0.440448	0.524617	0.563827	0.506202	0.546747	0.475056	0.600276	0.430922	0.537183	0.531646	0.533811	0.670592	0.386319	0.384148	0.38261	0.572128	0.597481	0.645498	0.450887	0.481418	0.411268	0.559988	0.671763	0.742906	0.528178	0.585421	0.582567	0.515392	0.504005	0.4778
7	0.221914	0.691087	0.451706	0.484495	0.342784	0.41552	0.516562	0.543507	0.344374	0.370688	0.463725	0.367906	0.253576	0.405974	0.463162	0.521595	0.479981	0.492715	0.41738	0.547751	0.397901	0.464059	0.485615	0.471138	0.595261	0.336174	0.319918	0.329009	0.510219	0.512138	0.597812	0.38824	0.405415	0.345271	0.517585	0.601044	0.685258	0.45057	0.536143	0.527251	0.454469	0.468055	0.415854
8	0.172157	0.641337	0.408682	0.418069	0.284463	0.376849	0.450814	0.462365	0.318253	0.31961	0.411879	0.331991	0.130001	0.359651	0.399756	0.48562	0.453636	0.456481	0.381328	0.458765	0.349262	0.422262	0.434703	0.411004	0.557399	0.285434	0.107554	0.281222	0.445645	0.481994	0.538592	0.343473	0.370089	0.290589	0.455538	0.546544	0.626803	0.409479	0.487251	0.503451	0.397815	0.426031	0.362321
9	0.109923	0.605315	0.352759	0.367494	0.233651	0.338967	0.40079	0.416771	0.265153	0.262153	0.362322	0.282947	0.100711	0.324436	0.355279	0.417953	0.416006	0.406333	0.31626	0.436241	0.316964	0.384845	0.331667	0.368573	0.518354	0.228771	0.0937291	0.235724	0.397642	0.425908	0.47546	0.269239	0.303521	0.238766	0.396977	0.485447	0.574986	0.334125	0.420548	0.442715	0.34862	0.377455	0.299332
10	0.0283979	0.513014	0.289487	0.330803	0.196591	0.280471	0.357304	0.374654	0.213864	0.216528	0.316643	0.233223	0.0572687	0.303813	0.32976	0.353927	0.308755	0.386725	0.282519	0.22099	0.300571	0.329041	0.306129	0.302474	0.463917	0.210937	0.0788578	0.194323	0.373842	0.379642	0.414877	0.21527	0.276585	0.187718	0.246892	0.43123	0.528859	0.294012	0.363682	0.408553	0.302881	0.357616	0.250303
11	0.0200835	0.50323	0.267205	0.307866	0.188312	0.24126	0.332836	0.37409	0.204422	0.201213	0.314255	0.21275	0.0976774	0.281794	0.300128	0.353927	0.284285	0.362809	0.279085	0.228574	0.287586	0.29849	0.304459	0.297264	0.393906	0.210937	0.1116	0.166508	0.311272	0.351906	0.394441	0.209889	0.271026	0.174542	0.311488	0.425361	0.525236	0.277581	0.352634	0.390404	0.294582	0.351596	0.252187
12	0.045439	0.545821	0.289987	0.314491	0.23091	0.276585	0.347656	0.394466	0.203265	0.226823	0.343867	0.252285	0.111629	0.312275	0.321961	0.386412	0.345288	0.372204	0.299092	0.341582	0.290343	0.323286	0.338664	0.324226	0.42832	0.228157	0.132311	0.217814	0.360349	0.378921	0.409997	0.240241	0.267335	0.256643	0.334796	0.449115	0.560165	0.311169	0.386209	0.40688	0.323285	0.368816	0.278516
13	0.0532327	0.53126	0.275019	0.298817	0.23162	0.265764	0.32856	0.375858	0.190581	0.206538	0.340005	0.250038	0.154229	0.315429	0.310405	0.373024	0.345288	0.360476	0.295873	0.31719	0.293461	0.344241	0.316694	0.338341	0.418194	0.239724	0.122482	0.216384	0.370846	0.371695	0.395529	0.243152	0.23358	0.250828	0.322584	0.418883	0.542501	0.278171	0.369392	0.401273	0.314725	0.354305	0.257514
14	0.0454418	0.480741	0.220934	0.250672	0.204411	0.213464	0.268694	0.332646	0.19371	0.189099	0.308869	0.220303	0.0725062	0.269053	0.26295	0.334463	0.278214	0.284938	0.268404	0.266532	0.278745	0.306124	0.254509	0.288153	0.371878	0.223865	0.104749	0.210694	0.32661	0.322085	0.329609	0.181914	0.161553	0.256268	0.264391	0.361386	0.490602	0.219967	0.33232	0.362292	0.267204	0.285159	0.211619
15	0.0279493	0.452257	0.162891	0.20921	0.203407	0.140517	0.238046	0.315544	0.173452	0.163826	0.293264	0.171508	0.103439	0.250485	0.234652	0.288004	0.253832	0.263243	0.218033	0.251797	0.24622	0.274787	0.197502	0.241408	0.319874	0.219473	0.0572707	0.186467	0.265343	0.274443	0.266192	0.154471	0.114999	0.151312	0.201813	0.31125	0.427648	0.18676	0.257291	0.297299	0.219334	0.217544	0.181346
16	0.0124551	0.42415	0.119153	0.160028	0.207497	0.107442	0.198076	0.306822	0.133665	0.104982	0.192377	0.169068	0.0642022	0.212005	0.206135	0.255185	0.233595	0.235322	0.203884	0.20304	0.207628	0.229416	0.172121	0.214773	0.300941	0.170862	0.0496777	0.167001	0.23927	0.243046	0.237616	0.137842	0.0632849	0.160459	0.14889	0.281759	0.363776	0.134681	0.216153	0.280166	0.223597	0.179995	0.159256
17	0.0604318	0.409313	0.0719493	0.160188	0.20442	0.0973572	0.17825	0.292263	0.0996297	0.074285	0.23949	0.187551	0.0432725	0.194928	0.187224	0.246499	0.216163	0.177144	0.208121	0.188489	0.208599	0.201804	0.158684	0.204603	0.28373	0.173399	0.0570021	0.184194	0.250704	0.228684	0.206008	0.148474	0.0496805	0.17088	0.163	0.261151	0.348617	0.0968158	0.185587	0.282807	0.223115	0.15149	0.178106
18	0.0877477	0.383728	0.050603	0.135301	0.196678	0.1023	0.177687	0.277498	0.114882	0.0725963	0.262975	0.190374	0.0528166	0.172265	0.162991	0.246499	0.202355	0.153809	0.153064	0.154972	0.251211	0.184134	0.128173	0.178763	0.262131	0.196092	0.100651	0.199204	0.239983	0.206735	0.153607	0.155665	0.0448793	0.141374	0.151633	0.238989	0.318978	0.0659727	0.136401	0.268097	0.189261	0.151776	0.202722
19	0.0972631	0.369809	0.0417415	0.141838	0.20871	0.0881387	0.190143	0.248148	0.125704	0.0874695	0.279136	0.194194	0.0592315	0.155009	0.138588	0.212043	0.209517	0.121649	0.146991	0.163969	0.218904	0.167269	0.121412	0.192875	0.222322	0.192359	0.123671	0.225495	0.247513	0.203533	0.157596	0.144948	0.0558981	0.16306	0.146729	0.233823	0.299479	0.0926606	0.131306	0.245351	0.169416	0.127304	0.243988
20	0.116732	0.339257	0.108471	0.100001	0.213404	0.113285	0.157331	0.213838	0.12817	0.134955	0.287474	0.236347	0.0679127	0.120569	0.0972697	0.207214	0.21861	0.0940911	0.133114	0.1216	0.218904	0.161095	0.10958	0.206533	0.214803	0.175886	0.152875	0.235078	0.256365	0.266094	0.156224	0.230928	0.091853	0.20194	0.138049	0.257158	0.267019	0.0931584	0.136602	0.314721	0.177074	0.114557	0.254472
21	0.128658	0.308263	0.0950713	0.0804523	0.190028	0.140888	0.163537	0.18806	0.140911	0.172463	0.270611	0.240363	0.0550578	0.064206	0.0821732	0.181688	0.198826	0.111297	0.111523	0.110095	0.208401	0.13539	0.123642	0.210105	0.194652	0.206411	0.157019	0.247231	0.233179	0.217127	0.135688	0.283159	0.0980291	0.222991	0.145182	0.250075	0.188618	0.102476	0.112847	0.299128	0.186722	0.120472	0.233112
22	0.114349	0.299077	0.0735305	0.0828091	0.168607	0.10686	0.115345	0.155909	0.157783	0.178267	0.253434	0.247291	0.0489168	0.064206	0.070782	0.147929	0.165604	0.125506	0.0990345	0.192656	0.184066	0.141152	0.119121	0.220765	0.174357	0.182848	0.147847	0.27089	0.211311	0.199263	0.123114	0.256558	0.0913186	0.229431	0.130547	0.233159	0.183723	0.0800293	0.0820557	0.251864	0.172441	0.0828387	0.254479
23	0.0971728	0.318437	0.045781	0.0402287	0.132143	0.0581267	0.1059	0.139208	0.151203	0.123142	0.233046	0.24542	0.048477	0.0755604	0.0628904	0.122331	0.138649	0.145733	0.0889749	0.13558	0.161479	0.15094	0.0801832	0.199153	0.165212	0.187005	0.106828	0.237564	0.194927	0.143204	0.100776	0.244741	0.0991583	0.268557	0.11157	0.181848	0.20218	0.0842543	0.0626435	0.224151	0.143401	0.0515695	0.251359
24	0.17266	0.316447	0.0049796	0.0264727	0.121082	0.03702	0.0759728	0.129137	0.138134	0.0390555	0.214644	0.251777	0.038816	0.0744446	0.0833637	0.0996281	0.101601	0.147551	0.0749041	0.115367	0.164591	0.0874703	0.0296694	0.20075	0.153526	0.200705	0.0636254	0.204997	0.192183	0.123115	0.0943828	0.202395	0.127277	0.233909	0.127278	0.144694	0.190677	0.0632807	0.0357424	0.195509	0.139144	0.0251528	0.242561
25	0.165049	0.292668	0.00351395	0.015948	0.0839546	0.0186387	0.0496805	0.131512	0.114341	0.0134174	0.146772	0.293089	0.0127005	0.0429874	0.0929941	0.0454396	0.0884492	0.138671	0.0739029	0.0853844	0.117476	0.0695869	0.0443367	0.176214	0.154716	0.178665	0.111493	0.175738	0.194172	0.0903964	0.0759722	0.203022	0.0746562	0.178579	0.123314	0.111653	0.172697	0.0573195	0.022826	0.185068	0.127349	0.0250313	0.219872
26	0.168775	0.261385	0.00351395	0.0278413	0.0587614	0.0093214	0.00704938	0.12449	0.116862	0.00248981	0.124845	0.289428	0.00931192	0.0214245	0.0797176	0.0408358	0.0869984	0.106164	0.0642572	0.0785386	0.0779885	0.0717392	0.0408429	0.091454	0.0451651	0.150919	0.126813	0.15257	0.161402	0.0452325	0.0435537	0.189045	0.015149	0.152698	0.0874667	0.0779036	0.129133	0.0536357	0.0111438	0.15453	0.102687	0.0370176	0.183605
27	0.0542709	0.192444	0.0127035	0.0142993	0.0278364	0.0159488	0.00704938	0.120183	0.0985282	0.00248981	0.0990046	0.245571	0.0116847	0.038977	0.0387368	0.0465133	0.0632835	0.069631	0.0408358	0.0750655	0.0459834	0.0460502	0.0356577	0.0496104	0.0387338	0.122127	0.140778	0.108556	0.128608	0.0357392	0.0183059	0.149988	0.0102719	0.100497	0.0496741	0.0177907	0.0951351	0.0370183	0.0111438	0.113936	0.0553443	0.0380101	0.152753
28	0.0313031	0.184639	0.0258845	0.0142993	0.00787184	0.0159488	0.00556737	0.123691	0.0486062	0.0189711	0.0587086	0.191769	0.0147384	0.0174351	0.0196111	0.0701576	0.039999	0.0532315	0.0408358	0.0817095	0.0234957	0.0460502	0.0370231	0.0218514	0.0301872	0.0862492	0.146454	0.0968466	0.14186	0.0309013	0.0183059	0.0931975	0.00556284	0.0747412	0.0093214	0.0124591	0.0757689	0.0145222	0.0102706	0.087536	0.0159457	0.0183004	0.127856
29	0.0134117	0.16192	0.0300919	0.0226909	0.00787184	0.0167111	0.00556737	0.122836	0.0134174	0.0145266	0.0218537	0.174097	0.0230938	0.0174351	0.0191272	0.0934577	0.036259	0.0272781	0.0299824	0.0291493	0.0393733	0.0460502	0.0370231	0.0194537	0.0301872	0.0459829	0.150507	0.0781813	0.141641	0.0176106	0.0183059	0.0704279	0.00609668	0.0686842	0.0182983	0.0124591	0.0856723	0.0183059	0.0102706	0.0550585	0.00931463	0.0194524	0.0883854
30	0.012449	0.114348	0.0285068	0.0234973	0.00787184	0.00497454	0.00556737	0.0938619	0.0134174	0.00352112	0.0218537	0.0825088	0.0315988	0.0174351	0.0174308	0.108931	0.039999	0.0174344	0.0410677	0.00786864	0.0591885	0.0427012	0.0370231	0.0181316	0.0346822	0.0628455	0.164296	0.0582847	0.0736927	0.0111393	0.0102706	0.0479638	0.00609668	0.0592408	0.0418109	0.00898553	0.0905959	0.0183059	0.014088	0.0250302	0.0149456	0.0191258	0.0807215
31	0.00430662	0.119647	0.0327548	0.018133	0.0153547	0.0102645	0.00352112	0.0868937	0.0149456	0.00352112	0.0241458	0.0599106	0.0315988	0.0189664	0.0167081	0.0636814	0.0264703	0.0136427	0.0479632	0.00703506	0.0426235	0.0237575	0.0370231	0.0136409	0.0346822	0.0573195	0.123941	0.0337785	0.0598589	0.0108458	0.00787345	0.0469844	0.00746265	0.0214163	0.0418109	0.00898553	0.0835475	0.0124551	0.00931869	0.0189711	0.0102731	0.0191337	0.0771877
32	0.00863077	0.1395	0.026002	0.0142993	0.0153547	0.00351395	0.00555831	0.0756424	0.0114163	0.00430661	0.0241458	0.0705541	0.0102608	0.0373538	0.0153531	0.0483497	0.0183024	0.0202303	0.0536965	0.0342324	0.0264731	0.015358	0.00498973	0.00826689	0.0619504	0.0684122	0.0877161	0.0449598	0.0602202	0.0327521	0.0244012	0.0479638	0.0176063	0.0122037	0.07029	0.0129471	0.0845823	0.0140916	0.0055719	0.00898553	0.0149456	0.0126926	0.0525241
33	0.00610288	0.132995	0.0214245	0.0142993	0.0153547	0.0124571	0.00825468	0.0740689	0.00704938	0.00931869	0.0279533	0.0641604	0.0102608	0.0458421	0.00352828	0.0333166	0.0250277	0.0610951	0.0666286	0.0183031	0.0327536	0.0218508	0.00498973	0.00931869	0.0504825	0.0690443	0.0703405	0.0565592	0.0639141	0.038818	0.0244012	0.0479638	0.00931057	0.0153539	0.0749426	0.0143099	0.0861413	0.0102755	0.0165216	0.0127015	0.0176063	0.00609668	0.0425499
34	0.0102755	0.179577	0.0249061	0.0250217	0.018133	0.0124571	0.00931328	0.0755604	0.00704938	0.00351753	0.0576496	0.0666278	0.0202341	0.0634777	0.00861908	0.0448215	0.0250277	0.07783	0.106393	0.0153547	0.0509649	0.0449593	0.00498973	0.0127055	0.0973891	0.0622994	0.0685088	0.0655408	0.0922911	0.0640671	0.0214222	0.037766	0.0616948	0.00787024	0.0700692	0.022415	0.0946417	0.0174351	0.0203886	0.038249	0.028284	0.00787504	0.0425499
35	0.0114185	0.171455	0.0249061	0.0282827	0.0399208	0.0191337	0.0159488	0.109804	0.0183059	0.00248982	0.113273	0.0821634	0.0202341	0.0491696	0.0181358	0.0640126	0.0586558	0.116941	0.0828813	0.00747109	0.0736072	0.0495535	0.00498973	0.0151549	0.115926	0.0681416	0.0349511	0.0858891	0.0910439	0.0870006	0.0250292	0.0441225	0.0840284	0.0126975	0.0751078	0.0365966	0.114292	0.0174351	0.0203886	0.0525881	0.0737334	0.00826079	0.0566122
36	0.0105705	0.163647	0.0249061	0.0388984	0.0451609	0.0127055	0.0894294	0.130167	0.0228282	0.00248982	0.126202	0.0870006	0.0181344	0.0507871	0.0821257	0.0724185	0.0907668	0.152935	0.0750723	0.0127035	0.0987167	0.0933329	0.00704222	0.0114185	0.102294	0.0885893	0.0236251	0.0931598	0.086572	0.113416	0.0451665	0.0300911	0.0643024	0.0136409	0.0806403	0.0612414	0.124913	0.00747616	0.0253951	0.0596026	0.11617	0.00825468	0.0866078
37	0.0143099	0.180953	0.024016	0.0388984	0.0301939	0.0161436	0.0489191	0.152393	0.0183031	0.00352112	0.200814	0.0846898	0.0179598	0.0739014	0.0812995	0.0765386	0.135878	0.172965	0.0942524	0.0108598	0.108728	0.138649	0.00704222	0.0214275	0.0946477	0.105104	0.0167081	0.0939879	0.111375	0.130376	0.164309	0.0291458	0.0432681	0.0338702	0.0863159	0.0756066	0.133383	0.00747616	0.0362583	0.0727175	0.129716	0.0153564	0.065968
38	0.0510864	0.195953	0.0186401	0.0574319	0.0594927	0.0167081	0.111873	0.201138	0.0161436	0.0102608	0.218615	0.089909	0.0202341	0.111264	0.117997	0.126	0.167725	0.195176	0.0942524	0.0747793	0.121287	0.145733	0.0181323	0.0663025	0.15211	0.116277	0.0196079	0.0999338	0.150587	0.15908	0.11413	0.133808	0.032463	0.058125	0.0868893	0.119337	0.156084	0.00556963	0.0670446	0.0990928	0.178333	0.0153564	0.074611
39	0.00609874	0.323431	0.0186401	0.094685	0.0949432	0.0555118	0.127695	0.21713	0.0176127	0.0940265	0.23226	0.0848726	0.0303977	0.155952	0.179216	0.172103	0.16138	0.232316	0.117528	0.126808	0.143336	0.16852	0.121517	0.0903631	0.19745	0.141374	0.0127015	0.0951722	0.185084	0.191083	0.229778	0.131659	0.0264703	0.0824694	0.0996542	0.208123	0.211768	0.00556963	0.121619	0.17059	0.20726	0.0663473	0.0751078
40	0.00431832	0.359584	0.0491747	0.143873	0.123313	0.0759325	0.155994	0.291221	0.0551214	0.0940265	0.230074	0.0864717	0.0767408	0.183199	0.202487	0.221206	0.183017	0.240343	0.157724	0.134955	0.171073	0.189392	0.135782	0.135943	0.231783	0.158274	0.0246488	0.0916503	0.22367	0.198031	0.22243	0.120088	0.022415	0.0956313	0.105428	0.233542	0.315364	0.065358	0.176214	0.203272	0.274975	0.099433	0.0987481
41	0.00826079	0.359584	0.0612488	0.183858	0.154467	0.0913478	0.155371	0.251079	0.0764967	0.0822449	0.237055	0.123465	0.0568307	0.176916	0.202487	0.242299	0.18479	0.223486	0.157987	0.146754	0.184938	0.203315	0.137233	0.164029	0.241822	0.175456	0.0656854	0.116649	0.21482	0.199559	0.216858	0.112516	0.00825773	0.125655	0.110593	0.220867	0.320428	0.065358	0.19053	0.219066	0.261997	0.103777	0.16647
42	0.0108551	0.346163	0.038418	0.091718	0.148242	0.0698103	0.134981	0.217006	0.0773443	0.0375173	0.233698	0.142724	0.0508432	0.154307	0.166171	0.193325	0.174559	0.18748	0.137376	0.167151	0.195085	0.170712	0.0396097	0.128778	0.209355	0.143227	0.0685487	0.139562	0.197014	0.191282	0.164893	0.0901905	0.0250207	0.127428	0.10683	0.183477	0.297432	0.047959	0.0992803	0.217262	0.219303	0.0692711	0.16647
43	0.00248982	0.313715	0.0270555	0.0914472	0.139117	0.0159488	0.120621	0.178056	0.0241463	0.00704938	0.221502	0.128412	0.00610081	0.111847	0.140388	0.159837	0.175126	0.174552	0.111041	0.0387407	0.18284	0.128176	0.016142	0.109586	0.162322	0.0656912	0.0189711	0.144709	0.172396	0.157018	0.0883503	0.0639712	0.0102706	0.123716	0.0904932	0.177693	0.257242	0.0127035	0.0881018	0.209263	0.142006	0.0547194	0.148246
44	0.0127035	0.295287	0.0301939	0.0349478	0.146895	0.0278432	0.0449598	0.1571	0.0278441	0.0167021	0.230593	0.10913	0.0159488	0.0867509	0.0846964	0.136984	0.148851	0.130184	0.109834	0.0387407	0.128921	0.118156	0.016142	0.113906	0.190969	0.0870433	0.0499864	0.167577	0.162396	0.167123	0.118839	0.10401	0.00862492	0.14999	0.0904932	0.168984	0.250453	0.0127035	0.0726374	0.191541	0.135391	0.0778274	0.13703
45	0.0127015	0.292379	0.0183024	0.0114185	0.150445	0.02128	0.0393742	0.130073	0.053926	0.0228282	0.225207	0.100182	0.0055719	0.0446824	0.0432745	0.130423	0.141374	0.0973627	0.0506052	0.0438377	0.136281	0.0938559	0.0293603	0.110684	0.173251	0.0928291	0.0711229	0.191976	0.164592	0.119744	0.132758	0.129374	0.00249487	0.160633	0.0440562	0.155774	0.208445	0.0153523	0.0191337	0.16624	0.127616	0.0626461	0.13703
46	0.00352112	0.278696	0.0114119	0.0105705	0.126098	0.0250292	0.0161436	0.0850252	0.0542128	0.0102645	0.194611	0.121291	0.00747616	0.015952	0.0287173	0.102446	0.116493	0.111297	0.0233629	0.0273878	0.0864347	0.0272809	0.0183031	0.126889	0.151959	0.0991909	0.0680517	0.196458	0.118468	0.0794398	0.00704222	0.129496	0.00249487	0.165661	0.0114185	0.124415	0.177235	0.0147384	0.00996427	0.144518	0.124069	0.0295707	0.15925
47	0.0102731	0.217422	0.0108598	0.00352112	0.118834	0.0250292	0.0157533	0.0367683	0.0882387	0.0434845	0.167138	0.140183	0.00248474	0.00498973	0.028505	0.0708179	0.100645	0.0937284	0.016142	0.0035247	0.0614968	0.0163329	0.0143099	0.122132	0.126446	0.13578	0.0599657	0.183742	0.0826234	0.0384157	0.00497961	0.156544	0.00609874	0.249788	0.00248982	0.142464	0.177235	0.0183059	0.00609874	0.152761	0.0509041	0.0145222	0.169966
48	0.014309	0.231784	0.00352111	0.00431247	0.118834	0.0168934	0.0161436	0.0420405	0.0534635	0.0208384	0.14056	0.159931	0.00248474	0.00431832	0.0264765	0.0590269	0.0892863	0.0275058	0.0093241	0.0055651	0.0614968	0.0311995	0.0174351	0.0831442	0.126446	0.132826	0.0508501	0.173555	0.0741147	0.0390581	0.00556963	0.143163	0.00249993	0.183882	0.00610081	0.111738	0.1645	0.0200835	0.0105729	0.0909374	0.0513364	0.00610701	0.153708
49	0.0114185	0.269051	0.00352111	0.0134136	0.106335	0.0168934	0.0196111	0.0692738	0.0553377	0.0114141	0.150424	0.122128	0.00609874	0.0636727	0.0174373	0.0706471	0.104631	0.0757686	0.0093214	0.0476398	0.100371	0.0334117	0.0218537	0.0659263	0.131686	0.108013	0.0417451	0.157587	0.132198	0.0390581	0.0206861	0.138542	0.0143063	0.125933	0.0346789	0.135758	0.160993	0.0159465	0.0102731	0.0971979	0.0881386	0.00610701	0.183808
50	0.0316	0.296541	0.017785	0.0143063	0.106364	0.0145231	0.034684	0.0868985	0.026119	0.00788305	0.173097	0.150221	0.0151549	0.0602717	0.0269379	0.0991618	0.115528	0.0927931	0.0911076	0.0218531	0.114263	0.0246559	0.0373524	0.09172	0.146312	0.113798	0.0636254	0.153118	0.143659	0.0679637	0.0559049	0.13858	0.050112	0.153058	0.0651167	0.129901	0.149409	0.0153523	0.0102731	0.130571	0.120758	0.0105657	0.180595
51	0.00897289	0.281968	0.0222785	0.0282827	0.102687	0.0161428	0.0788575	0.121465	0.0247773	0.0049796	0.180386	0.123019	0.0181295	0.0647348	0.07091	0.121977	0.145952	0.11499	0.107324	0.0176127	0.120702	0.0510899	0.00248474	0.096756	0.185271	0.125531	0.0640641	0.145903	0.146164	0.126032	0.160065	0.102446	0.0134146	0.135118	0.0504785	0.150491	0.151286	0.0153523	0.0319899	0.147744	0.159081	0.00609047	0.18988
52	0.0102731	0.280479	0.0246559	0.0447534	0.111514	0.0111438	0.120646	0.156443	0.0267086	0.00610081	0.198779	0.116417	0.0174329	0.0829145	0.123716	0.11839	0.152753	0.148435	0.104868	0.0191337	0.140183	0.088245	0.00747278	0.096756	0.145971	0.116702	0.0285033	0.134495	0.149477	0.159388	0.165271	0.0620526	0.0102706	0.110932	0.0354742	0.16572	0.160239	0.0174351	0.0380131	0.147803	0.162494	0.0070458	0.169471
53	0.00609254	0.254829	0.0246559	0.0303989	0.096558	0.0111438	0.0404613	0.142903	0.0316956	0.00248982	0.200317	0.109495	0.0174329	0.0874625	0.127854	0.0855637	0.119718	0.138049	0.102959	0.0163313	0.117523	0.0772249	0.00704938	0.0279579	0.123424	0.0942513	0.0301922	0.122507	0.134495	0.114266	0.154327	0.048606	0.0361664	0.107408	0.0408358	0.126564	0.143006	0.0174351	0.0176127	0.135506	0.14885	0.00352112	0.140205
54	0.0105729	0.223268	0.0234946	0.0259952	0.0672246	0.0147384	0.0159504	0.0906643	0.026119	0.00431831	0.133109	0.111403	0.0214222	0.0773443	0.0883127	0.0632369	0.103922	0.123089	0.0878868	0.0134155	0.0877103	0.058607	0.00556736	0.0196137	0.145634	0.0954604	0.0360869	0.097897	0.12444	0.102388	0.124016	0.0708631	0.064254	0.0867509	0.0577505	0.117578	0.11649	0.0191311	0.0191337	0.117681	0.107097	0.00352112	0.158626
55	0.00787824	0.205947	0.0127055	0.00556963	0.0356552	0.00557642	0.0250287	0.0429155	0.0179584	0.00556963	0.153266	0.130566	0.0122016	0.0594432	0.0328496	0.0459807	0.0719892	0.115313	0.0878868	0.0153564	0.0908009	0.0127035	0.00556736	0.0282858	0.119562	0.0844332	0.0316932	0.100213	0.12563	0.105667	0.0323767	0.0832569	0.0402296	0.0749032	0.0727601	0.10651	0.114151	0.0168956	0.0165216	0.081861	0.0823588	0.00352827	0.158626
56	0.0102719	0.208133	0.00352111	0.0168919	0.0300907	0.0145266	0.0183059	0.029255	0.0234952	0.0177878	0.123615	0.169769	0.0102608	0.0561724	0.0151549	0.0352161	0.0474424	0.103289	0.0987481	0.0176113	0.0891126	0.0127035	0.0108528	0.0371047	0.0783048	0.0877456	0.0518745	0.103858	0.11964	0.0922571	0.0159488	0.0986607	0.00826079	0.106604	0.0848726	0.0661615	0.113412	0.0134136	0.00996933	0.0797131	0.0803713	0.00431831	0.174641
57	0.0145266	0.230848	0.00351395	0.015948	0.0546667	0.00826384	0.0183059	0.0405323	0.0200822	0.0177878	0.0919592	0.180546	0.0102608	0.0291463	0.0105729	0.024657	0.0399946	0.103289	0.0230933	0.0251558	0.0715141	0.0282858	0.00931733	0.0167081	0.0451651	0.0987858	0.0954346	0.123239	0.12521	0.0105729	0.0159488	0.0896737	0.00430662	0.112598	0.00747278	0.0441259	0.110705	0.0124571	0.00352112	0.0797131	0.00788305	0.00431247	0.17489
58	0.00610701	0.15463	0.00351395	0.00497961	0.0230955	0.0093214	0.00704938	0.00610701	0.0224144	0.00556737	0.059188	0.160401	0.00609874	0.0191298	0.0191337	0.0191258	0.0586057	0.0200822	0.00898412	0.020236	0.0319892	0.038658	0.00931733	0.0402249	0.0394554	0.0781845	0.0954346	0.15257	0.0980312	0.0105633	0.0212764	0.0722058	0.00352112	0.147831	0.00247967	0.0396103	0.0954336	0.0114163	0.00352112	0.0673246	0.0217102	0.00431247	0.175512
59	0.00610701	0.133478	0.00351395	0.00352111	0.0189637	0.0151499	0.00704938	0.00248474	0.0275072	0.00351753	0.059604	0.201634	0.00430662	0.0055651	0.0191337	0.0191258	0.0564477	0.0424066	0.00747447	0.00431831	0.0163329	0.0407684	0.0108551	0.0684136	0.0451651	0.0508494	0.0881743	0.144902	0.0681479	0.0105633	0.0218508	0.104249	0.00352112	0.163747	0.00352112	0.0346884	0.0680132	0.0114163	0.0153539	0.0638233	0.0194537	0.00556284	0.177056
60	0.00788305	0.120363	0.00351395	0.00747278	0.00861907	0.0168934	0.0102608	0.00248474	0.0333173	0.00351395	0.0880277	0.187662	0.00430662	0.0055651	0.0176127	0.0191258	0.00609874	0.0234957	0.00747447	0.00248982	0.0163329	0.0214263	0.0108551	0.0789723	0.116603	0.0215681	0.0654034	0.0904953	0.0465209	0.0105633	0.00556963	0.082015	0.00931869	0.127298	0.00610288	0.0300911	0.060178	0.0237522	0.0136409	0.0449618	0.0194531	0.00610701	0.0631912
61	0.0055719	0.0831068	0.0093214	0.00747278	0.0102755	0.0168934	0.0145249	0.00352112	0.0208366	0.00431247	0.0742368	0.0801823	0.00247967	0.00248982	0.0191337	0.022962	0	0.0153523	0.00747447	0.00248982	0.0163329	0.0055651	0.0143099	0.0998717	0.116603	0.0202328	0.0457133	0.101259	0.00352112	0.0278413	0.00497961	0.0639712	0.0191311	0.13521	0.00351753	0.0380939	0.0657347	0.0224127	0.00826079	0.0418172	0.0194531	0.00431831	0.0954279
62	0.00704938	0.0537514	0.00249993	0.0134117	0.00825468	0.0250292	0.0093241	0.00897991	0.0218537	0.00431247	0.103172	0.0708179	0.00247967	0.00248982	0.00788305	0.0194518	0.00609668	0.0134155	0.00747447	0.00556284	0.0202341	0.0035247	0.0143099	0.0854616	0.116204	0.033315	0.045303	0.101259	0.00352112	0.00352112	0.00497961	0.0636773	0.00556736	0.170347	0.00248982	0.0420405	0.0420381	0.0224127	0.00248982	0.0451676	0.0215705	0.00431831	0.129879
63	0.00498467	0.0518735	0.00249993	0.0134117	0.0116825	0.0250292	0.0116836	0.00498467	0.0218537	0.0246519	0.12447	0.0685487	0.00555831	0.00786864	0.014524	0.0353044	0.0218537	0.0151499	0.0134174	0.00556284	0.0224144	0.0035247	0.0200835	0.0973572	0.116204	0.00556737	0.0318905	0.107442	0.00351395	0.00352112	0.00497961	0.0998734	0.00556284	0.187943	0.0035247	0.0986879	0.0473113	0.0196111	0.00248982	0.0611442	0.0145249	0.00248981	0.120209
64	0.00826689	0.176591	0.00352828	0.00898412	0.0208372	0.0376845	0.0127025	0.00498467	0.0642583	0.0444066	0.170582	0.100179	0.0116847	0.0127015	0.0147384	0.0673149	0.0200797	0.0246519	0.0127005	0.00248982	0.0206885	0.00430662	0.0200835	0.128532	0.116204	0.162201	0.0377664	0.11032	0.0652132	0.0278368	0.00431832	0.10175	0.0377587	0.214894	0.0035247	0.11964	0.0806884	0.0773443	0.00248982	0.136372	0.0215705	0.00248981	0.114997
65	0.00995921	0.183378	0.00352828	0.00825468	0.0465179	0.0550116	0.0127025	0.0412199	0.0913464	0.0724225	0.182044	0.125461	0.0111415	0.0174373	0.0177878	0.0996246	0.0611442	0.0250313	0.0127005	0.0205363	0.0186401	0.00248474	0.0200835	0.144172	0.127108	0.14694	0.0399215	0.208505	0.121286	0.0483432	0.00431832	0.139191	0.024657	0.245842	0.00610288	0.112151	0.0917577	0.0959144	0.00609461	0.185135	0.0257615	0.00248981	0.114997
66	0.00931733	0.195243	0.00249993	0.00825468	0.0463826	0.038978	0.0074694	0.0758947	0.0897365	0.11763	0.185819	0.120672	1.0128e-05	0.0165246	0.0177878	0.119043	0.0644023	0.0282845	0.0127005	0.0153564	0.0364323	0.00497454	0.0247803	0.159131	0.129619	0.0339593	0.0278459	0.208505	0.0950695	0.100028	0.00431832	0.121822	0.00556284	0.211899	0.00610288	0.0854894	0.114238	0.064254	0.0200803	0.189295	0.0129471	0.0300898	0.125112
67	0.00931869	0.268294	0.0181316	0.00496947	0.0731869	0.0448232	0.0181323	0.133112	0.089464	0.064639	0.211068	0.106917	1.0128e-05	0.0215681	0.0177878	0.137235	0.0946823	0.0282845	0.0127005	0.0153564	0.0486692	0.0261219	0.0167051	0.152529	0.146546	0.0417427	0.0246559	0.17374	0.0966239	0.10368	0.112788	0.086007	0.00351753	0.122328	0.0206916	0.079439	0.176215	0.0757657	0.018807	0.189295	0.0429161	0.0525866	0.0986225
68	0.015358	0.235132	0.0102608	0.00747616	0.0741108	0.0074694	0.0258806	0.104872	0.085748	0.0480834	0.186475	0.0824344	0.0093241	0.0234973	0.0177878	0.120365	0.0736091	0.035309	0.0129471	0.0176055	0.0255183	0.0392158	0.0241489	0.127952	0.137217	0.0404613	0.0230955	0.143828	0.0848392	0.0938566	0.0661619	0.0725939	0.0055719	0.122328	0.0122058	0.100834	0.192666	0.0550633	0.020236	0.202551	0.0429161	0.0624483	0.0964932
69	0.0458437	0.235132	0.00787344	0.00747616	0.0764229	0.00556736	0.0384124	0.0586042	0.0860734	0.032563	0.173329	0.0822419	0.00786864	0.0273933	0.0161436	0.127567	0.0389712	0.0708216	0.0102706	0.00352111	0.0129432	0.0122037	0.0129432	0.0836652	0.130073	0.0295733	0.0230955	0.142294	0.0610382	0.0891821	0.126368	0.02828	0.0055719	0.093326	0.0122058	0.127374	0.216174	0.0388991	0.0704712	0.100495	0.0561783	0.0631793	0.0991574
70	0.0396856	0.235132	0.00862492	0.00557642	0.0496764	0.00556736	0.0797161	0.0779466	0.0981183	0.0183059	0.152698	0.0157517	0.00430661	0.0111325	0.0273933	0.143871	0.0225411	0.096918	0.00897429	0.00352111	0.0214245	0.00746265	0.0105705	0.0522887	0.102962	0.0147384	0.0161436	0.0845834	0.0236289	0.0746542	0.159973	0.0153531	0.00610081	0.0458421	0.015952	0.150422	0.223937	0.0342361	0.0608405	0.0834748	0.0449559	0.0460445	0.0663414
71	0.0134127	0.106245	0.0055651	0.0070458	0.00352111	0.00556736	0.0535198	0.0226876	0.0498615	0.0275072	0.0024898	0.00556284	0.00786864	0.00249487	0.0230966	0.0628934	0.00556736	0.0604808	0.00556737	0.00351753	0.00610494	0.00248981	0.00703506	0.022826	0.0669542	0.00826079	0.0145266	0.0108574	0.00248474	0.0586558	0.0918596	0.00609461	0.00610081	0.0458421	0.0108598	0.13649	0.143224	0.0457813	0.0638164	0.0566669	0.0250302	0.0423998	0.0163283
72	0.0105657	0.075884	0.0055651	0.0035247	0.00352111	0.00556736	0.0225495	0.00497961	0.0406886	0.0396904	7.16158e-06	0.00497961	0.00248982	0.00249487	0.0159488	0.00248982	0.00556736	0.0562339	0.00897429	0.00351753	0.0127015	0.00556963	0.0129432	0.0114086	0.0568908	0.00826079	0.00746603	0.00351753	0.00248474	0.00352112	0.034592	0.00556284	0.00431832	0.0503611	0.0108598	0.103681	0.131842	0.0603769	0.0111393	0.0234946	0.0250302	0.0267058	0.0108598
73	0.0114185	0.0359971	0.0055651	0.0035247	0.00825773	0.00556736	0.00557189	0.00248981	0.0282845	0.0304018	7.16158e-06	0.00556963	0.00248982	7.16158e-06	0.0147333	0.00248982	0.00930786	0.0264731	0.0124561	0.00351753	0.0127015	0.00248981	0.0129432	0.00498467	0.0528231	0.00826079	0.00556737	0.00351753	0.00557189	0.00351753	0.00746434	0.00498973	0.00431832	0.0230955	0.0108598	0.0969815	0.090225	0.0603769	0.00609461	0.0143072	0.00746941	0.00897429	0.00430662
74	0.00609461	0.0224121	0.0055651	0.00557642	0.00430662	0.00556736	0.00557189	0.00248981	0.0165246	0.0257615	0.0024898	7.16158e-06	0.0111325	7.16158e-06	0.00248982	0.00746603	0.00930786	0.0105633	0.0122016	0.00351753	0.0127015	0.00248981	0.0129432	0.00931733	0.0528231	0.00747447	0.00556737	0.00497961	0.00248474	0.00351753	0.00746434	0.00498973	0.00610701	0.0360838	0.00248982	0.116702	0.0508491	0.0159472	0.00557189	0.00787985	0.00431832	0.00557642	0.00430662
75	0.00351395	0.0111302	0.00248981	0.0451631	0.00352112	0.00556736	0.00351753	0.00248981	0.0122016	0.0218548	0.00557189	0.00555831	0.0159457	7.16158e-06	0.00248982	7.16158e-06	0.00610494	0.00555831	0.0122016	0.00351753	0.0127015	0.00248981	0.0129432	0.00610494	0.0528231	0.00248981	0.0159488	0.00746265	0.00557189	0.00351753	0.00746434	0.0105693	0.00609668	0.0458437	0.00248982	0.0530563	0.0303977	0.00897711	0.00557189	0.00787985	0.00431832	0.00497961	0.0055719
76	0.00786703	0.00430662	0.00248981	0.00247967	0.00352112	0.00556736	0.00351753	0.00248981	0.0122016	0.0218548	0.00555831	0.00932275	0.00555831	0.0035247	0.00248982	7.16158e-06	0.00610494	0.00555831	0.0122016	0.00352111	0.0105693	0.00497454	0.0129432	0.00610494	0.0528231	0.00248981	0.00932275	0.00787664	0.00352112	0.00248982	0.00431246	0.0105693	0.00609668	0.0479611	0.00248982	0.0181274	0.018133	0.0127015	0.00557189	1.0128e-05	0.00431832	0.00497961	0.00351395
77	0.00431246	0.00430662	0.00248981	0.00247967	0.00352827	0.00556736	0.00351753	0.00609047	0.0122016	0.0203886	0.00555831	0.00826689	0.00248474	0.0105729	0.00248982	0.0093214	0.00610494	0.00431247	0.0114141	0.00351395	0.0105693	0.00497454	0.0105693	0.0111393	0.0528231	1.0128e-05	0.0191311	0.00787184	0.00352112	0.00248982	0.00431246	0.0145266	0.00352111	0.0673205	0.00248982	0.0121913	0.00609668	0.0134117	0.00557189	1.0128e-05	0.00431832	0.00556284	0.00610288
78	0.0182962	0.0127005	0.00431247	0.00352112	0.00863077	0.0250292	0.00351753	0.00249487	0.0127015	0.0165246	0.0111393	0.0206885	0.00248474	0.0102755	0.00248982	0.0114119	0.00431247	0.00555831	0.0102755	0.00351753	0.0202341	0.0035247	0.0143099	0.0111393	0.104312	1.0128e-05	0.0318905	0.00787184	0.00351395	0.00249487	0.00431246	0.0159457	0.00352111	0.0702043	0.00248982	0.020236	0.00431832	0.0149456	0.00557189	0.0126936	0.00609461	0.00248981	0.00826079
79	0.00609461	0.0134174	0.00352828	0.0055651	0.00609254	0.0191311	0.0093241	0.00249487	0.015948	0.00787184	0.0428426	0.0480907	0.00248474	0.0102755	0.00248982	0.0127025	0.00431247	0.00863077	0.00609047	0.00556284	0.0163329	0.0035247	0.0143099	0.0161428	0.104312	1.0128e-05	0.037769	0.017957	0.00351395	0.00249487	0.00431246	0.0241468	0.00556284	0.0557896	0.00248982	0.0105609	0.00431832	0.0196092	0.00557189	0.023096	0.0177878	0.00248981	0.0055719
80	0.00787345	0.015952	0.00249993	0.0055651	0.0055651	0.0163313	0.0102608	0.00248474	0.0208366	0.00431247	0.0418915	0.0513359	0.00248474	0.0102657	0.0134117	0.00787824	0.00431247	0.0145231	0.00609047	0.00352112	0.0163329	0.0035247	0.0269379	0.0179626	0.0264755	0.00609461	0.0429167	0.00556737	0.00249487	0.00249487	0.00248982	0.0241489	0.00556284	0.0557896	0.00352112	0.00556736	0.00747278	0.0189618	0.00248982	0.0149456	0.0165246	0.00248981	0.0102682
81	0.00248474	0.0323705	0.00249993	0.0055651	0.00825468	0.0163313	0.0102608	0.00248474	0.0208366	0.00351395	0.0380919	0.0806459	0.00555831	0.00930786	0.0122058	0.00787824	0.00431247	0.0234957	0.00609047	0.00248982	0.0163329	0.0312032	0.0269379	0.0179626	0.0122037	0.00931869	0.0543845	0.00556737	0.00249487	0.0105633	0.00248982	0.0241489	0.00556736	0.057918	0.00247967	0.0194505	0.0114141	0.0189618	0.0102731	0.00430662	0.0145249	0.00556963	0.014309
82	0.0134174	0.0446175	0.00351395	0.00352111	0.00861907	0.0163313	0.0102608	0.00248474	0.025397	0.00351395	0.011137	0.0739082	0.00898132	0.00930786	0.0122058	0.00787824	0.00497961	0.0226887	0.00609047	0.00248982	0.00431832	0.0208378	0.0269379	0.0273942	0.0093241	0.0093214	0.0620469	0.00351395	0.00249487	0.0102694	0.00556284	0.0236299	0.00352112	0.0542126	0.00610081	0.0194511	0.0102608	0.02128	0.0102731	0.00746772	0.00431247	0.00556963	0.0237607
83	0.00351395	0.0475739	0.0246559	0.00352111	0.00787184	0.0163313	0.0105597	0.0182962	0.0224133	0.00248981	0.0035247	0.0746169	0.0134136	0.00930786	0.0122058	0.021277	0.00497961	0.0194511	0.00609874	0.00352111	0.00248982	0.0208378	0.0269379	0.0265904	0.0093241	0.0093214	0.0631374	0.00826079	0.0126945	0.0102694	0.0159488	0.0208378	0.00609668	0.0542126	0.00746941	0.0127035	0.00352111	0.0145222	0.0102731	0.00746772	0.00431247	0.00556963	0.0145231
84	0.00556737	0.0503601	0.0246559	0.0055651	0.00787184	0.0163313	0.0105597	0.0246544	0.0153564	0.00248981	0.0035247	0.0991595	0.0134136	0.00930786	0.0122058	0.0587086	0.00497961	0.0108598	0.0102706	0.00352111	0.00248982	0.0208378	0.0286127	0.0337823	0.0093241	0.014309	0.0689111	0.0403059	0.0224161	0.0105657	0.0183059	0.0250282	0.00609668	0.0672336	0.00746941	0.00556737	0.00352111	0.0145222	0.0102731	0.00746772	0.00609461	0.00556963	0.0283979
85	0.0116847	0.0409196	0.0236257	0.00996933	0.00787184	0.0163313	0.0206873	0.0167111	0.0153564	0.00352112	0.00747447	0.0800617	0.0168881	0.0167096	0.0122058	0.0529941	0.0129471	0.0108598	0.0102706	0.00352111	0.00248982	0.00897429	0.0269379	0.0127015	0.0093241	0.0102657	0.0781813	0.0575376	0.0328481	0.0105657	0.0183059	0.0260001	0.00609668	0.0415199	0.00826079	0.00556737	0.00556736	0.0145222	0.0093241	0.00610701	0.00557189	0.0176113	0.0499869
86	0.022415	0.037021	0.0236257	0.0214263	0.0134099	0.0163344	0.0246534	0.00703864	0.0161436	0.00352112	0.00826079	0.0705541	0.0177878	0.0206867	0.0191272	0.0441182	0.0194518	0.022274	0.0102706	0.00609461	0.00248982	0.00897429	0.0270555	0.00556284	0.0111415	0.00898272	0.125212	0.0906316	0.0219933	0.00787184	0.00610288	0.0320875	0.00704222	0.0415199	0.0145249	0.00556737	0.00747447	0.00556284	0.0093241	0.00747616	0.00557189	0.014735	0.0479559
87	0.0167066	0.0380144	0.0236257	0.0202328	0.0157565	0.0176106	0.0491704	0.0228282	0.0147384	0.00556963	0.00826079	0.0770315	0.0181344	0.0225522	0.00825774	0.0638671	0.0316	0.022274	0.0108598	0.0200784	0.00610288	0.0108598	0.0286127	0.00556284	0.013407	0.0174351	0.125212	0.111933	0.037759	0.00787184	0.0093214	0.0320875	0.00704222	0.0371047	0.0145249	0.00556737	0.0296741	0.00556284	0.0093241	0.0134042	0.0134155	0.00431832	0.076096
88	0.0168956	0.0465845	0.0236257	0.0159465	0.0167111	0.0177907	0.0757721	0.0642113	0.0208384	0.00556963	0.0285006	0.0845859	0.0218531	0.0264736	0.0256429	0.0884142	0.0316	0.0295707	0.0367683	0.0548388	0.0513945	0.0265876	0.0161389	0.0147316	0.0491153	0.0392133	0.127421	0.145712	0.0704726	0.0253951	0.0093214	0.0421099	0.00609461	0.0423337	0.0615955	0.00787345	0.0408413	0.00556284	0.0186374	0.0199285	0.0134155	0.0055651	0.0894642
89	0.0709118	0.0489207	0.0236257	0.0226876	0.0191337	0.0324685	0.0527648	0.0815576	0.0548907	0.00556963	0.037436	0.0845859	0.0333181	0.0269379	0.0357406	0.134918	0.0468523	0.0481523	0.0367683	0.0669011	0.0905323	0.0557901	0.0426274	0.0147316	0.058238	0.0532911	0.150998	0.148016	0.120673	0.0571054	0.0093214	0.0610429	0.0105633	0.0566736	0.0918589	0.0323767	0.05568	0.00556284	0.0208378	0.0568376	0.0153498	0.0189711	0.124597
90	0.0992547	0.181352	0.0236257	0.0288294	0.0191337	0.0251528	0.05754	0.100123	0.0467872	0.00556963	0.0557356	0.101595	0.0315988	0.0247803	0.0191272	0.121111	0.0406142	0.0481523	0.0367683	0.080529	0.0797158	0.0261229	0.0435612	0.0278468	0.0405385	0.0525814	0.174268	0.131847	0.145742	0.055734	0.0093214	0.0736527	0.056995	0.0702018	0.0719959	0.0327509	0.0606316	0.0183059	0.0208378	0.0753216	0.0473783	0.0491065	0.14019
91	0.0948153	0.171676	0.0236257	0.0234973	0.0157565	0.0236267	0.0448951	0.10992	0.0377657	0.0189711	0.0390552	0.176763	0.0218531	0.0247803	0.0191272	0.0899431	0.0260011	0.0532315	0.0303969	0.0843979	0.0370146	0.0124561	0.0421108	0.0299858	0.0376855	0.048279	0.150507	0.106917	0.150941	0.0279524	0.0183059	0.0736527	0.0114141	0.0783417	0.0452991	0.027509	0.052761	0.0183059	0.0186374	0.0866157	0.0174344	0.0215693	0.161153
92	0.0661619	0.07929	0.0246559	0.0129393	0.0134099	0.0236267	0.02564	0.0895687	0.028505	0.00248981	0.0286127	0.164972	0.0134136	0.0196105	0.0196111	0.0713839	0.0260011	0.0194511	0.022415	0.0392126	0.0111438	0.022826	0.0420348	0.0194537	0.0301872	0.0424036	0.110005	0.105899	0.111486	0.0157565	0.0183059	0.0661111	0.00609668	0.0717304	0.0247783	0.00556737	0.0251432	0.0145222	0.0166991	0.0478272	0.00746772	0.0176113	0.132522
93	0.0568848	0.0548388	0.0246559	0.00996933	0.00787184	0.0174373	0.0186387	0.0359985	0.0153564	0.00248981	0.00826079	0.137534	0.0134136	0.0167096	0.0122058	0.0606836	0.0129471	0.017785	0.0102706	0.0159504	0.00557642	0.0208378	0.0286127	0.0228227	0.013407	0.0161397	0.0781813	0.0693589	0.0672761	0.0127025	0.0183059	0.0421099	0.00609668	0.0686842	0.0102669	0.00556737	0.00352111	0.0145222	0.0114163	0.0134136	0.00746772	0.0176113	0.121801
94	0.0417415	0.0503601	0.0236257	0.00996933	0.00787184	0.0163313	0.0208378	0.0255173	0.0153564	0.00248981	0.0035247	0.0800617	0.0168881	0.0167096	0.0122058	0.0529941	0.0134136	0.0108598	0.0102706	0.0108598	0.00248982	0.00897429	0.0269379	0.0194537	0.0093241	0.0124561	0.0781813	0.0465198	0.0328481	0.0105657	0.0183059	0.031694	0.011413	0.0415199	0.00610288	0.00556737	0.00352111	0.0145222	0.0102731	0.00610701	0.0122016	0.00556963	0.0561713
95	0.0183059	0.0338679	0.0236257	0.00931463	0.00930786	0.0234957	0.0202303	0.0255173	0.0161436	0.00352112	0.00826079	0.0465861	0.0177878	0.0206867	7.16158e-06	0.0572665	0.0183045	0.0177821	0.0102706	0.00609461	0.0102657	0.00897429	0.0243991	0.00556284	0.0241489	0.0122037	0.125012	0.0504776	0.0214234	0.0105657	0.0228194	0.0250282	0.00704222	0.0415199	0.00610288	0.00556737	0.00556736	0.00556284	0.0102706	0.00351395	0.0122016	0.00556963	0.0218485
96	0.0111438	0.0396103	0.0236257	0.00931463	0.0157565	0.0163344	0.031594	0.012446	0.0208384	0.00352112	0.00826079	0.0476393	0.0177878	0.0206867	7.16158e-06	0.0476329	0.0301964	0.0127015	0.0102706	0.0196124	0.0153564	0.00897429	0.0181344	0.0224144	0.0308041	0.00431832	0.132758	0.0737394	0.0074694	0.00747616	0.0228194	0.0260001	0.00609461	0.0371047	0.0143072	0.00787345	0.0126965	0.00556284	0.0035247	0.00787824	0.00431247	0.00556284	0.0215705
97	0.0108598	0.0453046	0.0236257	0.00931463	0.0167111	0.0269379	0.0325646	0.0134155	0.0265885	0.00556963	0.0265904	0.0785428	0.0181344	0.0264736	7.16158e-06	0.0698033	0.0316	0.0127015	0.0179626	0.0236289	0.023493	0.0196124	0.0136409	0.015358	0.0308041	0.00431832	0.132758	0.070864	0.0357417	0.00747616	0.0367639	0.0214275	0.00557189	0.0371047	0.0153506	0.00747616	0.0261219	0.00556284	0.0157485	0.0134136	0.00431247	0.00352112	0.038658
98	0.0127015	0.0612973	0.0236257	0.00931463	0.0167111	0.0255208	0.0800628	0.0335017	0.0265885	0.00352828	0.0265904	0.094126	0.0181344	0.0308012	7.16158e-06	0.0870006	0.0316	0.0127015	0.0423317	0.036172	0.0457119	0.0518152	0.0161389	0.00351395	0.0520481	0.011137	0.144217	0.0906639	0.0357417	0.00747616	0.0253951	0.0214275	0.00249487	0.0423337	0.0446163	0.00747616	0.0322762	0.00556284	0.0489233	0.0300936	0.0147316	0.0161373	0.0663471
99	0.0151549	0.0752789	0.0273961	0.00898132	0.0167111	0.0278432	0.122868	0.0304978	0.0257635	0.00352828	0.0265904	0.094126	0.0346851	0.0937949	7.16158e-06	0.0816715	0.0408388	0.0226876	0.0705155	0.0562337	0.108964	0.0518152	0.0196137	0.00351395	0.0736493	0.0236267	0.140803	0.112847	0.0653541	0.0318905	0.0253951	0.0414471	0.00249487	0.0414449	0.0970064	0.00747616	0.0496137	0.00897429	0.0539846	0.0519372	0.0392951	0.0176127	0.0478338
100	0.015948	0.116254	0.0318913	0.00897991	0.0174373	0.0493635	0.113505	0.074573	0.039451	0.00352828	0.0265904	0.113661	0.0437727	0.137349	0.0174308	0.088103	0.0528231	0.026119	0.075895	0.0727601	0.105783	0.0751134	0.0205412	0.0194505	0.0890065	0.0236267	0.143916	0.130686	0.0585022	0.0842567	0.0261195	0.0722112	0.00431832	0.0412184	0.109641	0.0279506	0.069051	0.0181316	0.0598641	0.0542133	0.0851333	0.0269388	0.0468545

## Sheet: ED2d_part2
Extended Data Figure 2d	Proximity gut to right ovary
	Fly
Position along gut length	V1	V2	V3	V4	V5	V6	V7	V8	V9	V10	V11	V12	V13	V14	V15	V16	V17	V18	V19	V20	V21	V22	V23	V24	V25	V26	V27	V28	V29	V30	V31	V32	V33	V34	V35	V36	V37	V38	V39	V40	V41	V42	V43
1	0.741114	1.02796	0.753971	0.783645	0.71685	0.714214	0.772923	0.8938	0.756547	0.936383	0.749119	0.713016	0.616095	0.657523	0.840467	0.715924	0.79098	0.795528	0.73261	0.812958	0.754248	0.84925	0.774592	0.883886	0.910848	0.745701	0.762049	0.727305	0.720383	0.809207	0.808712	0.759635	0.735584	0.80118	0.672292	0.972954	0.823703	0.79093	0.811807	0.828419	0.81118	0.923541	0.810175
2	0.697692	0.989132	0.712824	0.757471	0.677532	0.69854	0.728395	0.868362	0.721939	0.891433	0.731572	0.676944	0.564976	0.603933	0.800162	0.678454	0.753923	0.758825	0.695346	0.788865	0.690598	0.786321	0.704028	0.856285	0.86869	0.696553	0.715934	0.692748	0.669039	0.749773	0.753163	0.725318	0.688313	0.737353	0.628886	0.941651	0.800474	0.7742	0.767324	0.797284	0.78139	0.881505	0.736888
3	0.601717	0.930289	0.663027	0.705172	0.639669	0.664683	0.692886	0.837074	0.684288	0.842799	0.721422	0.635614	0.518913	0.571931	0.731978	0.645924	0.713661	0.716655	0.634596	0.746004	0.622343	0.727899	0.689176	0.823702	0.813867	0.651865	0.649469	0.637439	0.603976	0.720158	0.698594	0.681395	0.66057	0.662822	0.568253	0.89531	0.770134	0.725464	0.715241	0.757902	0.749349	0.849914	0.672994
4	0.551254	0.901701	0.590934	0.652811	0.559411	0.618924	0.646248	0.793191	0.634596	0.779743	0.685801	0.590427	0.472841	0.516072	0.659931	0.597114	0.650412	0.630667	0.592085	0.710888	0.574348	0.677547	0.595364	0.798843	0.761542	0.58526	0.551306	0.549193	0.53366	0.670703	0.631156	0.629603	0.575194	0.617251	0.519659	0.852373	0.734293	0.688055	0.661198	0.700402	0.66625	0.807424	0.609182
5	0.506887	0.836003	0.540315	0.579335	0.4819	0.555767	0.565033	0.650122	0.543348	0.708834	0.633729	0.487704	0.423458	0.41449	0.604372	0.526553	0.610938	0.568994	0.495556	0.555438	0.51146	0.621425	0.556012	0.74192	0.696782	0.529278	0.502246	0.481358	0.47856	0.627602	0.571296	0.552313	0.504214	0.568952	0.408251	0.782569	0.668394	0.635524	0.571448	0.635485	0.595434	0.734752	0.566543
6	0.451708	0.74955	0.503143	0.49846	0.424088	0.480834	0.513685	0.617383	0.482207	0.656431	0.542442	0.431865	0.386506	0.353143	0.560477	0.460481	0.508123	0.505004	0.444229	0.503053	0.467852	0.568968	0.516921	0.637343	0.635883	0.456807	0.442432	0.457292	0.443443	0.543694	0.514192	0.502168	0.429593	0.522628	0.372056	0.725056	0.572713	0.549084	0.513578	0.545683	0.535674	0.64968	0.498295
7	0.391167	0.702825	0.459587	0.446434	0.382671	0.436354	0.490903	0.585154	0.441578	0.618465	0.495103	0.388417	0.326402	0.299049	0.511362	0.420505	0.481344	0.450135	0.389766	0.452152	0.419508	0.520184	0.454845	0.576683	0.567114	0.426398	0.364187	0.411488	0.39353	0.469079	0.460379	0.444475	0.375862	0.483843	0.323578	0.669915	0.503726	0.488445	0.468779	0.501566	0.481745	0.60484	0.445889
8	0.353697	0.66134	0.424391	0.392545	0.329722	0.401238	0.449657	0.516664	0.429231	0.585868	0.460074	0.369725	0.284905	0.269154	0.466756	0.363981	0.442604	0.423714	0.345655	0.384076	0.377507	0.499787	0.406089	0.546778	0.524736	0.377861	0.295574	0.359033	0.35277	0.442825	0.415917	0.400446	0.349789	0.466245	0.279191	0.629148	0.4592	0.450407	0.418394	0.459121	0.442072	0.546779	0.405432
9	0.308318	0.621163	0.395884	0.350576	0.296364	0.368442	0.426369	0.485814	0.3902	0.522185	0.433354	0.339691	0.282074	0.229575	0.435295	0.302221	0.388719	0.372823	0.292199	0.351353	0.335797	0.458204	0.356923	0.506258	0.476368	0.328175	0.283717	0.308936	0.319324	0.385866	0.373188	0.323729	0.312189	0.429266	0.241232	0.577619	0.408457	0.411375	0.364987	0.404227	0.414782	0.506906	0.358782
10	0.247813	0.550998	0.358024	0.320682	0.249031	0.333199	0.394476	0.45144	0.337912	0.466241	0.394183	0.313121	0.238216	0.183385	0.414759	0.277124	0.326544	0.343944	0.26967	0.336824	0.284056	0.395732	0.330743	0.460308	0.400109	0.288744	0.261061	0.245217	0.283202	0.333271	0.337971	0.285902	0.284385	0.395942	0.20267	0.534514	0.360827	0.381565	0.313501	0.369713	0.365487	0.469175	0.318198
11	0.204504	0.542197	0.34166	0.295747	0.239306	0.300351	0.360072	0.42929	0.282726	0.436177	0.355375	0.266461	0.184251	0.183385	0.349688	0.251722	0.299822	0.298927	0.230173	0.307175	0.239953	0.369257	0.311078	0.455939	0.351371	0.267164	0.235757	0.228381	0.267813	0.321464	0.307402	0.281069	0.244641	0.366105	0.189143	0.511846	0.352967	0.360884	0.300655	0.347651	0.314519	0.457831	0.273266
12	0.196464	0.573958	0.305399	0.25996	0.200877	0.302141	0.339514	0.398888	0.239681	0.40746	0.333982	0.221291	0.159722	0.130074	0.32746	0.236785	0.288097	0.28938	0.213809	0.304408	0.229728	0.309744	0.246194	0.45094	0.357955	0.217374	0.203449	0.207626	0.255116	0.281035	0.274607	0.27998	0.233106	0.2802	0.175987	0.478824	0.342358	0.319429	0.286677	0.320418	0.305282	0.425558	0.263242
13	0.133201	0.536069	0.267959	0.226776	0.163881	0.249918	0.300292	0.387112	0.183797	0.365161	0.309042	0.200339	0.0918607	0.100866	0.296879	0.215068	0.259924	0.244844	0.179152	0.304408	0.182341	0.287069	0.234378	0.398577	0.321151	0.181626	0.146264	0.172462	0.20654	0.24388	0.253195	0.236533	0.216348	0.242829	0.153041	0.44261	0.298679	0.298148	0.263985	0.294193	0.29162	0.402013	0.247125
14	0.0970083	0.490656	0.261744	0.166227	0.124098	0.203652	0.235118	0.304068	0.157968	0.309099	0.299756	0.173381	0.0579702	0.0623029	0.232426	0.18467	0.242875	0.185151	0.132221	0.302907	0.134981	0.245995	0.198974	0.348372	0.27625	0.147741	0.120033	0.107351	0.166526	0.185205	0.219037	0.193085	0.139394	0.215365	0.131209	0.397827	0.259783	0.252559	0.19504	0.248051	0.258214	0.358207	0.183594
15	0.070158	0.448617	0.179976	0.149016	0.0773527	0.189184	0.184218	0.249497	0.122134	0.258214	0.276451	0.116516	0.0246549	0.0224116	0.183655	0.138318	0.199448	0.144737	0.100648	0.269006	0.120604	0.192304	0.149002	0.295821	0.23418	0.108879	0.0788164	0.0598068	0.157889	0.145374	0.171532	0.160923	0.124225	0.182647	0.0875758	0.335791	0.199704	0.212357	0.141219	0.143655	0.203517	0.259458	0.0929646
16	0.033034	0.417773	0.163686	0.0969798	0.0543864	0.121114	0.133647	0.191268	0.107557	0.195579	0.243359	0.0732339	0.0206904	0.00556284	0.141947	0.049175	0.157252	0.121805	0.069943	0.210636	0.0792871	0.160939	0.119877	0.241723	0.150422	0.0618511	0.0349511	0.0225522	0.0634763	0.124141	0.112624	0.123316	0.0890144	0.13411	0.0406133	0.288677	0.161403	0.165704	0.0951047	0.121082	0.0880314	0.208999	0.0396898
17	0.0159488	0.359573	0.119303	0.0663487	0.0202372	0.0974227	0.119258	0.145013	0.086751	0.142208	0.162324	0.0611459	0.0202372	0.00248982	0.108934	0.0342379	0.1162	0.0697659	0.0636781	0.171512	0.0456476	0.137581	0.0750721	0.206811	0.124639	0.0386599	0.0264765	0.0225522	0.0389751	0.109636	0.0749476	0.0974845	0.0338724	0.0993496	0.0295711	0.248918	0.134296	0.142884	0.0516318	0.105486	0.0501713	0.161856	0.0102719
18	0.0134117	0.321298	0.128729	0.0575413	0.0237607	0.0640673	0.0596514	0.111746	0.0389719	0.110374	0.157203	0.0322793	0.0114185	0.00826079	0.052579	0.0194511	0.0342365	0.0445457	0.037106	0.138313	0.028393	0.131372	0.0557943	0.168618	0.0775072	0.0230993	0.039999	0.0383385	0.0174373	0.10132	0.072978	0.0704696	0.0200822	0.0809913	0.0136437	0.241408	0.121498	0.0601721	0.0460472	0.00610701	0.0122016	0.142507	0.00497454
19	0.0134117	0.302188	0.149495	0.030905	0.0196124	0.0236289	0.0431964	0.0969809	0.0168956	0.0733987	0.155617	0.0357417	0.0147384	0.0177864	0.0159465	0.0165216	0.0194499	0.0386599	0.0803322	0.104749	0.0124561	0.14732	0.0513987	0.109494	0.0613984	0.0218531	0.0388997	0.0390578	0.0168956	0.0546711	0.0518762	0.0741978	0.0229625	0.0651237	0.0153564	0.216641	0.121498	0.0283921	0.0832513	0.00496947	0.00788305	0.147488	0.00498467
20	0.0145222	0.302188	0.0255178	0.0136409	0.0196124	0.0200809	0.0600186	0.0671856	0.0206879	0.0560674	0.152051	0.0432736	0.0102755	0.0167089	0.0143046	0.0534642	0.0149456	0.0430626	0.0780276	0.115963	0.0214228	0.175738	0.0610425	0.0922552	0.0892907	0.0055651	0.0424063	0.0172557	0.0257596	0.0212823	0.0883441	0.143935	0.0174351	0.0546109	0.0163344	0.161242	0.125217	0.0234957	0.0624989	0.00557416	0.0551212	0.161171	0.014735
21	0.0116847	0.194877	0.0127035	0.00557189	0.0217125	0.0267086	0.0455052	0.0429117	0.0283916	0.080527	0.152051	0.0543864	0.0102755	0.0167111	0.0338683	0.0364264	0.0168934	0.020236	0.0806436	0.0384173	0.00898412	0.161862	0.0303973	0.0606362	0.0752759	0.00704938	0.0412206	0.0124531	0.0250313	0.0432034	0.118099	0.160301	0.00351395	0.0804191	0.0229614	0.146648	0.0691402	0.0233629	0.0494894	0.0093241	0.0434883	0.201952	0.0151499
22	0.00430662	0.169275	0.0460486	0.00610288	0.0134136	0.0296758	0.0563956	0.0288294	0.0283916	0.0669545	0.0791306	0.0495556	7.16158e-06	0.0129471	0.0437687	0.0234984	0.0114185	0.020236	0.07186	0.00556963	0.00787024	0.15198	0.0181358	0.0669045	0.0692267	0.114504	0.0426232	0.0124531	0.0218571	0.0739504	0.131983	0.124216	0.0121995	0.11285	0.0245309	0.161591	0.0260001	0.0233629	0.0455075	0.0176127	0.0390578	0.17288	0.00704223
23	0.00610288	0.15601	0.0476374	0.02128	0.0134136	0.0127035	0.058391	0.0116847	0.0226887	0.0406167	0.0690465	0.0655057	7.16158e-06	0.00931869	0.0590267	0.0157565	0.0114185	0.0202372	0.0778635	0.0143063	0.00787184	0.146247	0.0347732	0.081825	0.0602246	0.128773	0.0473075	0.0124531	0.0129471	0.0665294	0.127198	0.0936971	0.0224172	0.128174	0.0224161	0.184231	0.0206885	0.0194511	0.0409208	0.015952	0.0288276	0.132334	0.00248982
24	0.012449	0.134954	0.0623006	0.0441231	0.0105705	0.0127035	0.0548905	0.0102608	0.0208384	0.123918	0.08099	0.0373541	0.00430662	0.0105693	0.0781428	0.0157565	0.00609254	0.0183024	0.0528174	0.0143063	0.00932275	0.0903271	0.0310035	0.0683775	0.0483471	0.0953309	0.0093241	0.0331303	0.0114185	0.0508491	0.0958144	0.095853	0.0282832	0.137706	0.0214204	0.192699	0.0122016	0.0546678	0.0230993	0.0632373	0.0279547	0.125803	0.0181295
25	0.014524	0.121316	0.0551703	0.0547259	0.0105729	0.0163344	0.0451631	0.0102608	0.0234952	0.119225	0.0432736	0.0122016	0.00703506	0.0108598	0.0845823	0.0157565	0.00609254	0.0200784	0.0218571	0.00556963	0.00826689	0.0685513	0.026589	0.0400752	0.0389751	0.0357389	0.0202328	0.0237607	0.0124571	0.0301964	0.0625906	0.0930599	0.0406905	0.134196	0.0157517	0.177685	0.0122016	0.0518762	0.0389757	0.0393749	0.0145222	0.0755237	0.0206916
26	0.0179626	0.0953323	0.0411444	0.0337823	0.00610701	0.0205376	0.0838455	0.0134136	0.0264755	0.0674596	0.0247793	0.00898553	0.0168919	0.00555831	0.0565101	0.0542068	0.00825468	0.030502	0.0114185	0.00351395	0.0102755	0.0591825	0.0241447	0.0246559	0.0251503	0.0250277	0.0202328	0.0159504	0.0114185	0.00248474	0.0661547	0.0295707	0.0547259	0.134244	0.0172557	0.159289	0.0268225	0.0230938	0.0612432	0.0324723	0.0255227	0.0618954	0.0147384
27	0.0140916	0.105579	0.0499272	0.0316008	0.00610701	0.0205376	0.135879	0.0163344	0.022415	0.0461844	0.0255173	0.00787024	0.0218571	0.00555831	0.055179	0.0645924	0.00352112	0.0316959	0.0114185	0.00610081	0.00609047	0.0841118	0.0257635	0.077824	0.0251503	0.0145249	0.0202328	0.0153564	0.0149456	0.00248474	0.0786567	0.0212776	0.0646419	0.137056	0.0224127	0.128079	0.0250313	0.0183031	0.0472454	0.0310043	0.0200778	0.0816329	0.0145231
28	0.0159488	0.113639	0.0500449	0.0338746	0.0093241	0.0312068	0.163843	0.0136437	0.0230971	0.0218537	0.0124551	0.00497961	0.0206885	0.00555831	0.0501724	0.0687293	0.00352112	0.021129	0.0129471	0.0191298	0.00556737	0.0729766	0.0225522	0.120411	0.0333143	0.0102706	0.0357385	0.00609461	0.0134117	0.00249487	0.0763766	0.0153564	0.0843965	0.168156	0.0275072	0.0876099	0.0159504	0.0194518	0.0327548	0.0279547	0.0286127	0.0766636	0.0145231
29	0.0145266	0.0841452	0.0465834	0.0331303	0.0093241	0.0392897	0.13606	0.0136437	0.0338661	0.0245279	0.0122058	0.00497961	0.0206885	0.00555831	0.0418172	0.0687293	0.00352112	0.021129	0.016142	0.00610081	0.00556737	0.0555118	0.0225522	0.0408413	0.0533445	0.00788305	0.0459102	0.00556963	0.0134117	0.0116793	0.0684206	0.0145231	0.0657395	0.192876	0.00862492	0.0809917	0.0145249	0.0208366	0.0177836	0.0246544	0.00931733	0.0579711	0.00609047
30	0.0102657	0.0500469	0.0333158	0.0331303	0.0093241	0.0489181	0.117213	0.0181344	0.00898272	0.00826384	0.0122058	0.00556736	0.0206885	0.00610288	0.0299812	0.0186374	0.00352112	0.0129413	0.0167096	0.00556284	1.0128e-05	0.0270508	0.0225522	0.038818	0.0520552	0.00788305	0.0469844	0.00556963	0.00351395	0.00556057	0.0370193	0.0145231	0.0206818	0.199206	0.00610288	0.0739066	0.0145249	0.0211362	0.0168904	0.0240192	0.00931733	0.0356545	0.0124591
31	0.00556737	0.0306971	0.030802	0.0316959	0.0134155	0.0367615	0.0606372	0.0181344	0.00351395	0.0143055	0.0217125	0.00556736	0.0206885	0.0105705	0.0264669	0.0122016	0.0035247	0.00351395	0.00897711	0.00610288	1.0128e-05	0.0153498	0.0225522	0.0247824	0.015948	0.012449	0.0553354	0.00610081	0.00431832	0.00556057	0.0370193	0.0145231	0.0251503	0.156482	0.0102706	0.0997786	0.014735	0.0157565	0.0168904	0.0240192	0.0147333	0.0241447	0.0124591
32	0.0102755	0.0295741	0.0250277	0.0331303	0.0134155	0.0359946	0.0301939	0.0129471	0.00351395	0.0479002	0.0200835	0.0205388	0.00248474	0.0114185	0.0488472	0.0105657	0.0035247	0.00351395	0.00825468	0.0218485	0.00787665	0.0114185	0.0102706	0.0181309	0.00351395	0.0093241	0.037104	0.00555831	0.00352112	0.00556057	0.0404563	0.0134155	0.0127035	0.108048	0.0153498	0.101717	0.00498973	0.00430662	0.0188003	0.015358	0.00247967	0.0278413	0.0124591
33	0.0694096	0.0145249	0.0188036	0.0481604	0.0151549	0.0218537	0.0288276	0.0127035	0.00352112	0.07121	0.0215705	0.015358	0.0176048	0.0122016	0.101899	0.0105657	0.0035247	0.00431832	0.0105729	0.0111438	0.00352827	0.0163329	0.0114152	0.0301939	7.16158e-06	0.00788305	0.0230938	0.00555831	0.00352112	0.017612	0.0593944	0.0134155	0.0114075	0.0674547	1.0128e-05	0.108356	0.00498973	0.00430662	0.014088	0.015358	0.00703864	0.0167089	0.0211338
34	0.00610701	0.014524	0.0339608	0.0552319	0.0159472	0.0208384	0.0214275	0.00248982	0.00352112	0.0834362	0.0215705	0.015358	0.0134155	0.0093214	0.00430662	0.00352828	0.0035247	0.00247967	0.0114163	0.0093214	0.00352827	0.0143099	0.0122016	0.0194499	0.0035247	0.00788305	0.0224133	0.00609461	0.00497961	0.0129432	0.0914811	0.0114185	0.0136464	0.0674547	0.00747616	0.123393	0.00704938	0.00430662	0.014088	0.0176106	0.00932275	0.0167089	0.0159488
35	0.0124561	0.0327524	0.0339608	0.0367683	0.018299	0.027503	0.0211362	0.00248982	0.0200822	0.102844	0.0229625	0.0147384	0.0134155	0.00352112	0.00247967	0.00352828	0.0129432	0.00609047	0.0114185	0.0111438	0.00352828	0.0182997	0.00932139	0.0134174	0.0134117	0.0181344	0.0145231	0.00826689	0.00497961	0.00863077	0.00352112	0.0114185	0.00609461	0.0659234	0.00248981	0.120802	0.00996933	0.0114141	0.0237607	0.0116847	0.0114185	0.0467858	0.0127055
36	0.00746434	0.0527617	0.052996	0.0196111	0.0200809	0.0588173	0.0191337	0.0179626	0.0282876	0.119251	0.0315984	0.0111438	0.021277	0.0129432	7.16158e-06	0.00746265	0.0129432	0.00556284	0.0159488	0.0127035	0.00787345	0.0176113	0.0182983	0.015358	0.0408444	0.0181344	7.16158e-06	0.0140916	0.0153564	0.0124571	0.00609874	0.0114185	0.00609461	0.128725	0.0055651	0.120802	0.0136464	0.02128	0.00746772	0.0116847	0.0167111	0.0467858	0.0127055
37	0.00898132	0.130549	0.0719092	0.0153539	0.0200809	0.0602202	0.028284	0.0217125	0.0295707	0.123214	0.0299896	0.00430662	0.0365986	0.014524	0.0362604	0.0202335	0.0245279	0.00556057	0.0168956	0.015358	0.00351395	0.0183059	0.0522923	0.118473	0.0825083	0.0196137	0.015358	0.0143099	0.0159472	0.0167074	0.00431247	0.00788305	0.0200809	0.11295	0.00609461	0.144254	0.0206855	0.0264727	0.00746772	0.00351395	0.0159504	0.122334	0.0129471
38	0.00247967	0.157278	0.0860042	0.0122016	0.0186374	0.108705	0.0288311	0.0236299	0.0255188	0.0236267	0.0303969	0.00430662	0.0365986	0.0136437	0.037766	0.0126985	0.0194466	0.00248474	0.0237607	0.015358	0.00351395	0.0319892	0.0202254	0.0773485	0.0658334	0.0215705	0.015358	0.015952	0.0159472	0.0159472	0.00431247	0.00248981	0.0229647	0.11295	0.00747953	0.124268	0.0307062	0.0278432	0.00497961	0.00248474	0.0224121	0.13658	0.0129471
39	0.0134136	0.330625	0.131963	0.0122016	0.0186374	0.0822465	0.0832137	0.0620952	0.0401493	0.0703341	0.0353047	0.0176127	0.033223	0.0136437	0.0451656	0.0161436	0.0255227	0.0126955	0.0186401	0.137459	0.00431832	0.0367659	0.0196111	0.102116	0.103619	0.0183059	0.0191311	0.0127055	0.0145266	0.0168956	0.0504825	0.00248981	0.0251528	0.128418	0.0134136	0.164106	0.0335967	0.0441947	0.00497961	0.0168956	0.0250227	0.140205	0.0145266
40	0.00610701	0.36373	0.117024	0.0203799	0.0196137	0.0935582	0.0706929	0.0931995	0.038818	0.111208	0.0388984	0.0208366	0.0121975	0.0108598	0.104159	0.014309	0.0705173	0.0256429	0.0250313	0.131489	0.0194524	0.0602202	0.0541524	0.120419	0.116229	0.0214263	0.0165246	0.015952	0.0145266	0.0200809	0.085709	0.00931327	0.0202322	0.106691	0.0205388	0.173381	0.13533	0.144457	0.0105669	0.0168956	0.0431304	0.140205	0.0134136
41	0.0134117	0.36373	0.10239	0.0457725	0.0199285	0.0826228	0.0448908	0.094782	0.0399978	0.0873207	0.0458415	0.0300944	0.0121975	0.0108598	0.0933665	0.014309	0.0674155	0.0332272	0.0282876	0.139786	0.0194524	0.0760963	0.0352154	0.129995	0.143402	0.0268235	0.0165246	0.0168956	0.0136464	0.0455083	0.0610898	0.0134146	0.0264736	0.0733999	0.0176127	0.185558	0.134296	0.0989049	0.00826079	0.0168956	0.0323767	0.133641	0.00497454
42	0.015952	0.337894	0.134174	0.0679145	0.0202372	0.0640696	0.0598624	0.0876081	0.0616938	0.0873207	0.0811422	0.0420396	0.00497454	0.0127055	0.0706471	0.0183004	0.0661158	0.0304978	0.0335975	0.148389	0.0194524	0.127296	0.027509	0.169772	0.126886	0.0236273	0.0196124	0.0168956	0.0102706	0.0671826	0.0399937	0.0357406	0.0200822	0.0972349	0.0136437	0.244285	0.119803	0.0769117	0.0438406	0.0153514	0.0251558	0.126223	0.00497454
43	0.0256429	0.319644	0.115635	0.0561781	0.0237607	0.0693636	0.0610432	0.073992	0.0786172	0.105161	0.163447	0.029677	0.0255173	0.0165246	0.0717334	0.020236	0.0555084	0.0167081	0.042039	0.148389	0.0102706	0.126442	0.138608	0.158811	0.0768255	0.0342346	0.0404632	0.0145249	0.0129471	0.0890099	0.0486681	0.0377637	0.0196137	0.111937	0.0177907	0.233948	0.119803	0.0732305	0.03159	0.0114119	0.0264736	0.147935	0.00497454
44	0.028505	0.302188	0.119873	0.0610951	0.0331303	0.0662074	0.0451698	0.0548951	0.0387368	0.105161	0.153612	0.0467853	0.0168956	0.0191337	0.0684652	0.0686387	0.0380138	0.0167081	0.0631434	0.104512	0.0176091	0.138585	0.139562	0.148252	0.0887269	0.0933626	0.0409178	0.0151507	0.0403103	0.106981	0.0486681	0.0731063	0.02128	0.111937	0.0177907	0.234968	0.11424	0.0866147	0.0380025	0.016142	0.0423989	0.166445	0.0102755
45	0.032563	0.299464	0.141398	0.0775899	0.0214263	0.0778687	0.0976466	0.11284	0.0623978	0.185673	0.152051	0.0952979	0.0183059	0.0157565	0.0870029	0.0830296	0.0176156	0.0299896	0.0861773	0.11995	0.0513335	0.16611	0.138318	0.122719	0.0956961	0.0772269	0.0468483	0.0151507	0.0340542	0.151981	0.0520486	0.0909426	0.0326611	0.143678	0.0218571	0.218947	0.109388	0.0937917	0.0772271	0.0420333	0.0614982	0.176899	0.0167111
46	0.0643107	0.279611	0.134661	0.0997844	0.036343	0.108528	0.0828022	0.0947812	0.0811066	0.190499	0.17643	0.137234	0.0291471	0.0157565	0.0958512	0.0612428	0.0134136	0.020236	0.113825	0.143655	0.0492955	0.186093	0.124943	0.147992	0.115019	0.0934972	0.043771	0.0151507	0.033599	0.184234	0.134426	0.102897	0.0335975	0.150655	0.0725913	0.214917	0.0441981	0.0792506	0.132896	0.0779107	0.0573784	0.197149	0.0310035
47	0.104636	0.283239	0.137822	0.0971341	0.0177907	0.0821669	0.138602	0.110709	0.101109	0.180406	0.191999	0.13885	0.0441219	0.0437016	0.107032	0.0720783	0.00932275	0.0265904	0.122632	0.15861	0.0804532	0.199965	0.123346	0.176073	0.126297	0.119259	0.102935	0.0159488	0.0575409	0.161626	0.174839	0.117291	0.121417	0.179876	0.118812	0.254761	0.0340571	0.101601	0.154227	0.103832	0.115849	0.196896	0.0400758
48	0.0849151	0.242593	0.0976488	0.0623011	0.016142	0.0473773	0.141038	0.0265904	0.0960785	0.139744	0.127977	0.106192	0.0535162	0.00248474	0.112758	0.0324681	0.00932275	0.0202372	0.109949	0.0335967	0.0540937	0.154191	0.0744094	0.161475	0.0930976	0.0939635	0.0282787	0.0230971	0.0325669	0.104311	0.142355	0.0984967	0.105339	0.216744	0.0949108	0.227568	0.0167081	0.0657326	0.140712	0.0760577	0.0938629	0.15375	0.0186387
49	0.0177907	0.222555	0.0739433	0.0275076	0.0151549	0.0163344	0.0895701	0.0116847	0.0108574	0.123063	0.101477	0.0136427	0.0298776	0.0145249	0.0806453	0.0159488	0.0114108	0.00431831	0.0992803	0.0134136	0.0114185	0.126005	0.0551726	0.11138	0.0602246	0.0399205	0.0093241	0.0230971	0.0177878	0.0699396	0.139678	0.0300902	0.0346825	0.206583	0.0143099	0.212564	0.0167081	0.0247803	0.104635	0.0278432	0.0116782	0.128918	0.0122058
50	0.0129471	0.232737	0.0767408	0.0396863	0.0206916	0.0153531	0.0573775	0.0295707	0.0183059	0.0161428	0.089909	0.00431831	0.0127035	0.0127055	0.0381778	0.0136437	0.0177878	0.00431831	0.00351753	0.0127005	0.0122016	0.131842	0.0512662	0.0996581	0.0483471	0.0250323	0.00746603	0.0114163	0.0168919	0.077584	0.0269397	0.0168881	0.0143116	0.120806	0.0127055	0.194061	0.0260001	0.0362583	0.0624435	0.0183059	0.0035247	0.121591	0.0127025
51	0.0136464	0.25038	0.0895636	0.0429184	0.0183024	0.0333158	0.027957	0.056181	0.016142	0.0591333	0.0927322	0.00352112	0.015358	0.0168956	0.0228282	0.0153547	0.0208384	0.0250292	0.0127015	0.0288272	0.0136464	0.115125	0.082548	0.0995319	0.0282876	0.0218571	0.0093214	0.0114163	0.0168919	0.0872514	0.0275067	0.0196086	0.0143099	0.120831	0.0149456	0.201735	0.0240192	0.0362583	0.0415133	0.017785	0.0153564	0.126617	0.0136464
52	0.0157501	0.267124	0.084439	0.047833	0.0183024	0.0593942	0.0226932	0.0604814	0.016142	0.0489163	0.0922899	0.00352112	0.0134155	0.0145266	0.0134089	0.0177878	0.0208372	0.00351395	0.0202335	0.0256429	0.00747615	0.0812596	0.055512	0.15844	0.0455077	0.0218571	0.022274	0.0145249	0.0226887	0.0532857	0.0241463	0.0206916	0.0143099	0.129285	0.0114185	0.178329	0.0240192	0.0444091	0.03159	0.00497961	0.01364	0.132989	0.0136464
53	0.0177864	0.21737	0.0537523	0.0495556	0.0176127	0.0749426	0.0167081	0.0367676	0.0191311	0.123214	0.0573828	0.00352112	0.0134155	0.0129471	0.00556737	0.0102645	0.0208384	0.00248474	0.0181316	0.0183024	0.00747615	0.0539227	0.0411444	0.0626467	0.0102706	0.0217125	0.0151507	0.0127035	0.015952	0.0226909	0.0176113	0.0114185	0.0147384	0.125926	0.00610288	0.150669	0.0206855	0.037435	0.0116728	0.00497961	0.0182983	0.104245	0.0134136
54	0.0140916	0.158977	0.0396841	0.0523552	0.0143116	0.0381732	0.0300944	0.0275081	0.0230993	0.114801	0.0527596	0.00352112	0.0134155	0.00351753	0.00352828	0.0129471	0.0206916	0.00248474	1.0128e-05	0.0122058	0.0093241	0.0438461	0.0499256	0.0508494	0.0247803	0.0217125	7.16158e-06	0.00352112	0.00248982	0.0286083	0.00826079	0.0114185	0.0111438	0.119173	0.00826079	0.150174	0.0174373	0.0205376	0.0309041	0.0143116	0.00352112	0.0986286	0.0093214
55	0.0136409	0.145966	0.0365986	0.0474418	0.0134155	0.0345912	0.0513926	0.0250323	0.0228282	0.108785	0.0300915	0.00431831	0.0183059	0.00351753	0.0145249	0.0149456	0.00862492	0.00556737	1.0128e-05	0.0124571	0.0093241	0.0687293	0.0114152	0.0338683	0.0278418	0.0105669	0.00747616	0.00352112	0.00248982	0.0191311	0.00826079	0.0114185	0.0108598	0.111824	0.00704938	0.148268	0.0093241	0.0196079	0.0217125	0.0114185	7.16158e-06	0.0592353	0.00609668
56	0.00351395	0.185572	0.0315952	0.0354799	0.0124591	0.0161389	0.0611397	0.0140916	0.0200803	0.108785	0.0218548	0.0165216	0.00248474	0.00352828	0.0588178	0.0177878	0.0093214	0.0055651	0.00787184	0.040841	0.00609668	0.0669011	0.0179556	0.0259991	0.0327494	0.00996933	0.0153465	0.0159472	0.0108598	0.0236257	0.0987481	0.0191337	0.0529401	0.129426	0.0105562	0.155791	0.0188036	0.0205376	0.0563988	0.0114185	0.0194524	0.0616507	0.00248982
57	0.0093241	0.182392	0.0518692	0.0572733	0.0124591	0.0161389	0.0822002	0.0114185	0.0145231	0.108899	0.0439844	0.0108598	0.00248474	0.0111438	0.117256	0.0205388	0.0124531	0.0102731	0.0339604	0.027391	0.00609668	0.0791662	0.0275058	0.0469834	0.0256365	0.0127055	0.0202328	0.0168956	0.0134155	0.015149	0.129517	0.0161373	0.11273	0.150899	0.015952	0.18094	0.0108598	0.0315968	0.086858	0.0143116	0.0205412	0.0752727	0.00351395
58	0.0979603	0.220435	0.0607838	0.0604858	0.0136437	0.0267086	0.110481	0.0114185	0.0614497	0.109325	0.0759335	0.0296758	0.0114119	0.00898132	0.127277	0.0359985	0.00610081	0.109211	0.0620455	0.0384147	0.0126995	0.0885539	0.0423311	0.153606	0.0399205	0.112545	0.0320843	0.0159504	0.0114185	0.03929	0.116413	0.0684192	0.113825	0.18821	0.0973572	0.224648	0.0108598	0.0699409	0.0903218	0.0901156	0.0963974	0.0782209	0.0147384
59	0.137052	0.260507	0.069892	0.0960823	0.0234957	0.0339627	0.119951	0.104749	0.108271	0.127952	0.107847	0.121521	0.0404588	0.0218537	0.127277	0.079407	0.00610081	0.142118	0.0766218	0.0855693	0.0695414	0.173021	0.0518748	0.168042	0.0546118	0.148576	0.0480894	0.0339601	0.0797566	0.03929	0.121495	0.12008	0.141588	0.213748	0.112262	0.262912	0.108013	0.0818972	0.101197	0.158377	0.135853	0.101747	0.0147384
60	0.190211	0.29733	0.0973671	0.122714	0.0913175	0.0482853	0.132615	0.125605	0.116063	0.181794	0.192942	0.14627	0.0522284	0.039051	0.139362	0.0888688	0.0670861	0.152385	0.0888719	0.149249	0.0938594	0.188653	0.0518748	0.212835	0.119565	0.188851	0.065361	0.0917517	0.113722	0.0651214	0.134864	0.157887	0.144323	0.261835	0.119588	0.314323	0.115555	0.11839	0.12347	0.193282	0.153606	0.137365	0.16105
61	0.212633	0.341439	0.188755	0.155475	0.137026	0.0698033	0.189715	0.133129	0.166968	0.231195	0.236256	0.174035	0.0558959	0.0440491	0.127686	0.193843	0.0822388	0.160085	0.109356	0.191591	0.116649	0.229343	0.141312	0.28139	0.137056	0.240585	0.147473	0.140602	0.158606	0.192287	0.198909	0.193778	0.190616	0.300167	0.130874	0.359389	0.12947	0.215987	0.145483	0.237838	0.152858	0.191148	0.169547
62	0.239143	0.392679	0.217104	0.215844	0.165305	0.0821669	0.216432	0.138402	0.203193	0.252887	0.302876	0.263271	0.0432681	0.0619455	0.131489	0.239273	0.102627	0.169174	0.113279	0.232038	0.175374	0.275793	0.171676	0.313382	0.169986	0.276592	0.177395	0.144687	0.205712	0.235264	0.225818	0.232838	0.242564	0.326401	0.158254	0.415019	0.162315	0.242169	0.205742	0.280345	0.162944	0.294832	0.196335
63	0.248329	0.43615	0.240641	0.252324	0.197721	0.105432	0.252024	0.149986	0.23411	0.302347	0.333979	0.290208	0.061089	0.0836958	0.158003	0.249096	0.129377	0.176442	0.129037	0.267909	0.204997	0.335824	0.206929	0.329485	0.191798	0.296836	0.192254	0.138792	0.274991	0.278628	0.241215	0.237647	0.263158	0.330472	0.192505	0.413618	0.179075	0.275148	0.229458	0.296928	0.187731	0.345412	0.229346
64	0.218616	0.381741	0.240641	0.237112	0.181774	0.105432	0.261209	0.131234	0.22161	0.300124	0.311962	0.279812	0.067322	0.11358	0.158003	0.243482	0.137456	0.148791	0.133941	0.222417	0.22018	0.354249	0.208643	0.265243	0.191798	0.240367	0.192254	0.149429	0.164619	0.280159	0.24985	0.253404	0.254997	0.303402	0.207745	0.363354	0.166446	0.23698	0.242745	0.242527	0.180935	0.326261	0.17532
65	0.224392	0.393126	0.233422	0.201818	0.168793	0.121491	0.277894	0.129164	0.194677	0.296974	0.302818	0.255413	0.0755604	0.11358	0.166671	0.230654	0.138365	0.112598	0.133268	0.238315	0.192185	0.360334	0.208019	0.242437	0.198969	0.197404	0.208088	0.123867	0.157252	0.286735	0.256145	0.228478	0.180406	0.285767	0.207028	0.341516	0.153692	0.224928	0.244521	0.209636	0.175158	0.320742	0.149684
66	0.196063	0.382641	0.240641	0.188064	0.157824	0.132264	0.256757	0.143898	0.179594	0.245435	0.269017	0.228331	0.0880277	0.11358	0.173844	0.206204	0.134035	0.117237	0.161478	0.241646	0.185337	0.285813	0.211178	0.241719	0.217187	0.196744	0.191715	0.115234	0.165552	0.277676	0.252208	0.217403	0.166169	0.201694	0.170571	0.33127	0.13462	0.202165	0.228029	0.170347	0.166798	0.316295	0.148289
67	0.17167	0.365167	0.202428	0.162833	0.131707	0.130542	0.229363	0.165343	0.187832	0.242234	0.242296	0.177426	0.0828022	0.121517	0.172448	0.157805	0.133155	0.12372	0.180597	0.21686	0.1401	0.274711	0.202165	0.239101	0.221594	0.197514	0.168985	0.0455127	0.157905	0.216756	0.159374	0.179445	0.163747	0.198971	0.15631	0.248132	0.136152	0.201689	0.203346	0.144802	0.17565	0.296579	0.136099
68	0.201572	0.444666	0.237175	0.189931	0.19796	0.166984	0.246695	0.21012	0.187832	0.260922	0.247522	0.200876	0.0828022	0.154689	0.190292	0.181604	0.173724	0.155973	0.217132	0.236127	0.146246	0.273517	0.179737	0.272141	0.249889	0.222362	0.184214	0.0747424	0.181657	0.267526	0.192657	0.183047	0.146333	0.23668	0.165422	0.35223	0.170968	0.216717	0.202354	0.13847	0.17404	0.31645	0.155155
69	0.208463	0.465608	0.272536	0.243116	0.198398	0.207573	0.275619	0.309319	0.23491	0.307133	0.248746	0.213523	0.0954279	0.158337	0.230145	0.235896	0.225605	0.186884	0.253386	0.307226	0.247055	0.280218	0.203905	0.330947	0.295548	0.237965	0.222335	0.122715	0.217405	0.288453	0.230708	0.202655	0.201573	0.291695	0.211698	0.395945	0.211692	0.230656	0.274203	0.227664	0.193968	0.348936	0.161455
70	0.264749	0.439317	0.367932	0.296553	0.18907	0.245147	0.29187	0.321704	0.265012	0.344177	0.264965	0.27067	0.117153	0.203164	0.274348	0.231667	0.291871	0.220288	0.291395	0.323315	0.247893	0.375308	0.28921	0.36764	0.318352	0.276872	0.245891	0.172392	0.239751	0.305028	0.288319	0.202655	0.244527	0.355519	0.222268	0.424213	0.204365	0.312541	0.268376	0.265873	0.218908	0.373335	0.189542
71	0.310932	0.439317	0.433904	0.336022	0.302709	0.27189	0.343024	0.347908	0.364867	0.383081	0.357226	0.319736	0.121389	0.25695	0.312444	0.292432	0.344286	0.235074	0.296391	0.413598	0.259004	0.357406	0.329047	0.406943	0.332043	0.333435	0.240433	0.181932	0.294382	0.311633	0.388034	0.215024	0.276576	0.386954	0.259973	0.456792	0.262508	0.342445	0.350708	0.300289	0.239374	0.443443	0.297336
72	0.349838	0.393467	0.421496	0.357402	0.296124	0.288924	0.432556	0.402863	0.35563	0.451513	0.377148	0.307754	0.121389	0.278907	0.332563	0.320537	0.345696	0.280299	0.310377	0.415922	0.253499	0.332563	0.383638	0.412996	0.348316	0.344554	0.240433	0.248323	0.329607	0.349721	0.429152	0.245804	0.335659	0.412149	0.307333	0.51337	0.279781	0.401016	0.354655	0.310713	0.262273	0.518892	0.287181
73	0.374089	0.413292	0.412885	0.381203	0.296124	0.276827	0.422812	0.389572	0.353707	0.446183	0.402766	0.310267	0.119744	0.273359	0.322811	0.333649	0.333113	0.301451	0.303527	0.413598	0.239866	0.332563	0.400887	0.406044	0.358139	0.346011	0.209811	0.258825	0.347514	0.386797	0.439843	0.280027	0.356604	0.530651	0.314688	0.549767	0.310769	0.432896	0.359029	0.30537	0.265254	0.513225	0.297336
74	0.410789	0.424385	0.403115	0.415181	0.296124	0.27189	0.403959	0.367901	0.353707	0.43932	0.411973	0.370819	0.112096	0.267356	0.300689	0.326521	0.291307	0.300442	0.286327	0.40129	0.239866	0.332563	0.400887	0.401352	0.347604	0.333677	0.228382	0.28357	0.342338	0.386797	0.412797	0.290641	0.362688	0.531683	0.316994	0.567973	0.325481	0.409746	0.359029	0.304149	0.257619	0.494675	0.318095
75	0.410585	0.431044	0.371654	0.465969	0.302709	0.249334	0.383049	0.333243	0.345559	0.420136	0.391865	0.370819	0.188277	0.26142	0.281629	0.323086	0.275345	0.285471	0.254508	0.394473	0.239866	0.333797	0.385411	0.394828	0.31452	0.321595	0.21006	0.285106	0.344041	0.386797	0.388821	0.310043	0.363866	0.527745	0.307333	0.642219	0.332759	0.41323	0.341426	0.28887	0.241844	0.465632	0.350359
76	0.418689	0.436639	0.363656	0.455068	0.321236	0.234174	0.375016	0.315959	0.334094	0.412932	0.364209	0.395923	0.0932325	0.267356	0.249602	0.307211	0.214181	0.267863	0.235757	0.394473	0.18786	0.343859	0.384347	0.391596	0.296053	0.327375	0.269711	0.269744	0.269094	0.419659	0.378979	0.31871	0.339395	0.511309	0.326265	0.607752	0.324687	0.43958	0.34876	0.285166	0.231792	0.453047	0.364478
77	0.405358	0.422083	0.327194	0.440004	0.281529	0.108528	0.361027	0.260919	0.30781	0.358131	0.33233	0.399848	0.0645963	0.0652086	0.232319	0.295328	0.179973	0.247235	0.184867	0.299992	0.20267	0.360511	0.359124	0.384737	0.231913	0.328291	0.247451	0.242458	0.275514	0.380849	0.366319	0.298045	0.314124	0.49055	0.30625	0.571391	0.291817	0.421275	0.343998	0.279601	0.214201	0.412601	0.348906
78	0.388842	0.409366	0.302432	0.422458	0.247738	0.0877512	0.325951	0.227779	0.267169	0.338234	0.305369	0.367638	0.0571028	0.0623445	0.206314	0.279007	0.110261	0.218497	0.133756	0.289133	0.188256	0.339476	0.201264	0.373744	0.17765	0.309493	0.201818	0.237251	0.269417	0.301191	0.341516	0.298045	0.29889	0.459776	0.151469	0.54377	0.262718	0.406949	0.331305	0.279601	0.199448	0.383767	0.327886
79	0.368744	0.390493	0.276429	0.418929	0.152871	0.102687	0.225027	0.212574	0.221704	0.282447	0.278802	0.306515	0.0571028	0.0553386	0.167002	0.250685	0.106922	0.181089	0.101717	0.268003	0.106014	0.335622	0.180666	0.353452	0.171584	0.30698	0.163196	0.220951	0.25113	0.260681	0.321276	0.271715	0.281924	0.425061	0.119147	0.508517	0.221946	0.38	0.331305	0.261299	0.172404	0.358027	0.275408
80	0.344328	0.355074	0.254087	0.405821	0.125212	0.269949	0.210125	0.136008	0.167896	0.247863	0.246031	0.242093	0.0640657	0.0435537	0.135412	0.228264	0.106049	0.148242	0.102385	0.240372	0.0945199	0.179374	0.184352	0.335206	0.0800288	0.244888	0.163196	0.18126	0.212526	0.226647	0.184552	0.261744	0.262012	0.408741	0.108361	0.473886	0.184233	0.352195	0.14102	0.211046	0.170219	0.334762	0.22566
81	0.319846	0.324989	0.107903	0.15796	0.100737	0.251193	0.225491	0.130922	0.14684	0.217075	0.22388	0.206308	0.0577505	0.0409116	0.118938	0.211224	0.0801842	0.133175	0.0918868	0.193827	0.0838488	0.169038	0.184352	0.30836	0.0800288	0.18612	0.154974	0.157747	0.158843	0.0751124	0.170351	0.237649	0.225397	0.381269	0.0973671	0.416964	0.144456	0.336976	0.155588	0.187216	0.150566	0.236849	0.164728
82	0.288436	0.280646	0.107903	0.107994	0.0663468	0.231237	0.23242	0.121363	0.110481	0.185924	0.153266	0.18582	0.081592	0.031592	0.106713	0.211224	0.0379282	0.102385	0.0805301	0.131445	0.0471148	0.163457	0.170225	0.260353	0.0784999	0.178329	0.154974	0.135942	0.158843	0.0578089	0.139295	0.183409	0.137684	0.359132	0.0973671	0.332244	0.124465	0.0699409	0.238716	0.176898	0.138649	0.227734	0.141744
83	0.243879	0.237426	0.112544	0.104749	0.0451709	0.231237	0.24181	0.120209	0.111459	0.0913115	0.125709	0.131565	0.114943	0.0283943	0.102838	0.207803	0.0284962	0.0891861	0.0805301	0.119049	0.0357354	0.14574	0.170225	0.218016	0.0784999	0.158215	0.127471	0.111155	0.141596	0.054609	0.122076	0.12534	0.123698	0.322075	0.109018	0.17266	0.126955	0.0384163	0.220982	0.170728	0.121695	0.225973	0.0984967
84	0.191621	0.203744	0.128749	0.0887337	0.037518	0.213854	0.247846	0.13357	0.102687	0.0512745	0.0998717	0.0740722	0.120034	0.0283943	0.0793681	0.188665	0.00747447	0.0674579	0.0969105	0.122638	0.0357354	0.130502	0.144736	0.181693	0.0784999	0.129995	0.108958	0.0652144	0.115851	0.0620492	0.110343	0.073613	0.114482	0.218848	0.123118	0.123421	0.114073	0.0384163	0.204958	0.168928	0.0987481	0.219191	0.0165185
85	0.162172	0.0891821	0.134292	0.0644524	0.0377634	0.20088	0.236165	0.147111	0.0949394	0.0360866	0.0577555	0.0342379	0.141246	0.0334117	0.0637755	0.174572	0.00747447	0.0496127	0.115854	0.110546	0.0453708	0.0976498	0.142709	0.103558	0.093262	0.085388	0.169492	0.0440505	0.0669534	0.0719493	0.0953324	0.0534088	0.114482	0.218848	0.110179	0.101167	0.0800275	0.0291471	0.204958	0.158828	0.10939	0.205242	0.0074694
86	0.137125	0.0416611	0.147178	0.0539825	0.0393726	0.20088	0.228121	0.126984	0.0686886	0.0143055	0.0476374	0.0194511	0.121369	0.0245279	0.0494879	0.146054	0.00931869	0.0089771	0.0935628	0.0881369	0.0386589	0.0690959	0.135561	0.0901215	0.0958169	0.0616948	0.17574	0.0275007	0.0643083	0.0910396	0.0384167	0.0478307	0.11641	0.241112	0.0677756	0.0951063	0.0441251	0.0406136	0.204958	0.142709	0.0657797	0.187073	0
87	0.102938	0.0359908	0.165179	0.0680091	0.0338698	0.16997	0.235179	0.0602717	0.0544401	0.0357368	0.0285015	0.0230971	0.103656	0.0245279	0.0609936	0.126711	0.0153523	0.0089771	0.0577559	0.0614431	0.0181274	0.0484143	0.128055	0.0776686	0.100089	0.0273947	0.175208	0.0441259	0.0670474	0.0787737	0.0557333	0.0359999	0.108585	0.25651	0.045781	0.0911756	0.0319876	0.0418172	0.187074	0.062051	0.0349514	0.142535	0.00703864
88	0.0599678	0.021277	0.157494	0.0747417	0.0279579	0.14682	0.198334	0.0337823	0.0405338	0.0301931	0.0269388	0.0230971	0.0909454	0.0245279	0.0475731	0.0973906	0.0191258	0.0089771	0.0328443	0.0246493	0.0134155	0.0124551	0.128055	0.0575407	0.0926928	0.0153531	0.143074	0.022415	0.0479638	0.0353062	0.0478296	0.0270531	0.0997227	0.263084	0.0249081	0.0911756	0.0176113	0.0267058	0.0883797	0.0506617	0.0116836	0.0905343	0.00703864
89	0.0186401	0.00703864	0.131637	0.0392133	0.0272836	0.123421	0.122306	0.0337823	0.0237544	0.0301931	0.0236257	0.0230971	0.0909454	0.0245279	0.0376855	0.0690452	0.0191258	0.00746772	0.0316959	0.0179598	0.0134155	0.0124551	0.0312068	0.0251503	0.0794034	0.0153531	0.0441259	0.0102657	0.0411419	0.0412954	0.0345912	0.0153564	0.0616507	0.24432	0.0275072	0.0465136	0.0176113	0.0267058	0.0570491	0.0432736	0.00610288	0.056672	0.0108598
90	0.0167066	0.0598136	0.143402	0.0316959	0.0269407	0.0860358	0.144365	0.0346847	0.0194537	0.00431247	0.0324731	0.00497961	0.0909454	0.0245279	0.0218543	0.0649738	0.00610494	0.00826079	0.0328443	0.00931057	0.00747615	0.0145231	0.0225522	0.0518087	0.0701993	0.0202322	0.0382556	0.022415	0.0408379	0.0334117	0.0176048	0.0270531	0.0908412	0.213847	0.0360866	0.0396853	0.0145249	0.0208366	0.0652118	0.0592389	0.00610288	0.0910775	0.0108598
91	0.0493614	0.0817158	0.134292	0.03702	0.0269407	0.148937	0.16429	0.0483497	0.0370166	0.0218537	0.0224161	0.00497961	0.0299896	0.0276233	0.0418172	0.0899435	0.00610494	0.0114097	0.0478344	0.0530594	0.00556737	0.0674157	0.0312068	0.0626431	0.0772641	0.0382583	0.0441259	0.00556963	0.0455075	0.0218543	0.0384167	0.0270531	0.119954	0.199029	0.0569941	0.0659697	0.0159504	0.0202335	0.139191	0.0699812	0.0548887	0.112598	0.0206916
92	0.107552	0.123847	0.128749	0.0548949	0.0246529	0.182511	0.192218	0.102476	0.0701589	0.0320851	0.0353899	0.0102755	0.0372693	0.0200803	0.059083	0.112758	0.00610494	0.0430556	0.0565641	0.101109	0.00787665	0.100278	0.0578072	0.0925601	0.0779033	0.0552907	0.044189	0.00609461	0.0620485	0.036598	0.0851286	0.0478307	0.120389	0.203616	0.0665288	0.0904958	0.0214275	0.0194518	0.161786	0.0854186	0.0587086	0.154414	0.0024898
93	0.150118	0.187487	0.134292	0.0658326	0.0377634	0.187206	0.234429	0.137368	0.0868616	0.0512745	0.0734444	0.0396844	0.120034	0.0342361	0.0653599	0.158764	0.00610494	0.0626445	0.0935628	0.119771	0.0291471	0.128202	0.128055	0.11358	0.0784999	0.108728	0.0581265	0.0393662	0.0907668	0.0620492	0.101872	0.0560152	0.125931	0.203616	0.123118	0.106164	0.0615979	0.0208366	0.184218	0.151067	0.0987481	0.193859	0.0024898
94	0.188578	0.203744	0.147178	0.0644524	0.0451709	0.228523	0.249603	0.178738	0.0868616	0.0436318	0.0610438	0.0581267	0.143704	0.0335964	0.0745728	0.199821	0.0134127	0.013408	0.15243	0.110621	0.0498635	0.123394	0.177062	0.116459	0.093262	0.129995	0.169492	0.0763781	0.120186	0.131495	0.101625	0.073613	0.126613	0.218848	0.144158	0.0940245	0.0800275	0.0291471	0.222938	0.194626	0.135237	0.239516	0.0129354
95	0.195265	0.170335	0.159716	0.132901	0.0479611	0.26726	0.252879	0.185809	0.0781813	0.0429143	0.059655	0.0376835	0.149331	0.0325653	0.0909095	0.218227	0.0377627	0.0089771	0.163822	0.0953345	0.062245	0.0895701	0.185007	0.111597	0.166244	0.142646	0.198811	0.087498	0.0879573	0.167787	0.171676	0.0560152	0.126613	0.245835	0.137129	0.0986259	0.0674596	0.0441257	0.246445	0.210685	0.135237	0.251412	0.00248474
96	0.174006	0.170335	0.167508	0.164822	0.0402287	0.24074	0.253112	0.10159	0.0866454	0.0506599	0.0476374	0.0441259	0.131213	0.0245279	0.0909095	0.171435	0.0205339	0.0126955	0.15243	0.0991278	0.0673153	0.0679197	0.214364	0.140696	0.166244	0.112324	0.198811	0.0949065	0.0866474	0.154415	0.183115	0.0521159	0.128056	0.25651	0.0723761	0.0911756	0.0517534	0.0430574	0.22877	0.191458	0.119724	0.207292	0.00897711
97	0.148645	0.162149	0.157494	0.168616	0.0316971	0.227888	0.251896	0.069095	0.0775512	0.0363437	0.0288285	0.0273933	0.10799	0.0245279	0.100002	0.156243	0.0191258	0.0105633	0.0999368	0.0976179	0.0791723	0.0215623	0.207381	0.132527	0.153986	0.0701576	0.187019	0.0838076	0.0814111	0.136674	0.171676	0.0257615	0.116229	0.268633	0.0647838	0.0857508	0.0347776	0.0430574	0.22069	0.203427	0.107414	0.19997	0.00897711
98	0.108962	0.159411	0.145314	0.168616	0.0293638	0.207767	0.237374	0.05282	0.0770652	0.0363437	0.0288285	0.0194537	0.103655	0.0163313	0.100002	0.131417	0.0191258	0.0105633	0.0546111	0.0853156	0.0424018	0.00556737	0.132013	0.0934587	0.147746	0.0457808	0.16927	0.0415148	0.0897071	0.127256	0.160805	0.0237565	0.107957	0.269829	0.0595988	0.0653605	0.0491078	0.038977	0.165199	0.135489	0.0338698	0.190768	0.00897711
99	0.076545	0.151883	0.131637	0.155175	0.0245309	0.188065	0.215196	0.0406155	0.0683259	0.0291441	0.0228282	0.0177878	0.103655	0.0114152	0.100002	0.109388	0.0191258	0.00931598	0.0313031	0.0602196	0.029362	0.00556737	0.129211	0.077349	0.141917	0.0255183	0.142311	0.0465853	0.0871494	0.0275081	0.147262	0.0237565	0.100367	0.264832	0.0236262	0.0566736	0.0474434	0.0278432	0.125711	0.126595	0.0151499	0.108219	0.0200784
100	0.0525886	0.0469098	0.126496	0.169936	0.0245309	0.171514	0.215196	0.0275081	0.0380916	0.0167066	0.0228282	0.0177878	0.102695	0.0114152	0.0921292	0.0560067	0.0191298	0.0143099	0.0275072	0.0383369	0.0282858	0.00610701	0.127596	0.055512	0.14113	0.0255183	0.129615	0.0250277	0.0871494	0.029041	0.114482	0.0237565	0.0942519	0.261725	0.0265914	0.0479632	0.030089	0.0163344	0.116708	0.126595	0.0196124	0.0897435	0.0200784

## Sheet: ED2f_part1
Extended Data Figure 2f	Proximity gut to crop females
	Fly
Position along gut length	V1	V2	V3	V4	V5	V6	V7	V8	V9	V10	V11	V12	V13	V14	V15	V16	V17	V18	V19	V20	V21	V22	V23	V24	V25	V26	V27	V28	V29	V30	V31	V32	V33	V34	V35	V36	V37	V38	V39	V40	V41	V42	V43
1	0.00497961	0.00556057	0.0147333	0.0070458	0.00430661	0.00825468	0.0182962	0.00556284	0.00431832	0.00430662	0.00352111	0.00352827	0.0615955	0.00352112	0.00351753	0.0049796	0.0024898	0.00746265	0.00431832	0.0219916	0.0214222	0.042112	0.0102669	0.00610701	0.0049796	0.00557416	0.00431247	0.00932139	0.0261123	0.00610494	0.0181295	0.0102719	0.010262	0.0246493	0.00351395	0.0234952	0.0114097	0.00556284	0.00703506	0.00556736	0.00556737	0.0102596	0.00352111
2	0.0161436	0.00248981	0.0265838	0.00248474	0.00249487	0.0122037	0.0250171	0.00351753	0.00351395	0.0218537	0.0317908	0.00431247	0.0478923	0.0161397	0.00351753	0.0035247	0.0024898	0.00556284	0.00352111	0.0219916	0.00497961	0.0315972	0.0370142	0.0328473	0.00248982	0.00430662	0.00431247	0.0143099	0.0186333	0.00610494	0.0688685	0.0122016	0.0143028	0.0319844	0.00351395	0.0537474	0.0359112	0.00556284	0.00351753	0.00497454	0.00610701	0.00931463	0.0167066
3	0.00931869	0.00431831	0.0151499	0.00248474	0.00249487	0.00352828	0.00787344	0.00351753	0.00351395	0.0218537	0.0597569	0.00431247	0.044959	0.0176127	0.00703864	0.0035247	0.0024898	0.00556284	0.00352827	0.0196047	0.00248981	0.0134146	0.0188043	0.0529924	0.00248982	0.0070458	0.0177864	0.0102669	0.0161389	0.0070458	0.0760103	0.0124571	0.0055651	0.0573793	0.00609668	0.0767408	0.0553429	0.00431247	0.00352112	0.00497454	0.00610701	0.00556737	0.0134136
4	0.0143099	0.0126965	0.0241458	0.00249487	0.00352112	0.00352828	0.00609668	0.00787345	0.0035247	0.025396	0.0501724	0.0111438	0.0460428	0.0226898	0.00787024	0.00556963	0.00747615	0.0127025	0.00248981	0.0102657	0.00747615	0.0247803	0.028825	0.027503	0.00351753	0.00498467	0.0159488	0.0102669	0.0122058	0.00609874	0.0563988	0.00498467	0.00351395	0.0491158	0.00826079	0.0491065	0.0504194	0.00787504	0.00556284	0.00556057	0.00556963	0.00556737	0.0202328
5	0.0200835	0.0105669	0.0294666	0.0161436	0.00351753	0.00704938	0.00431832	0.0093241	0.0224144	0.02612	0.039371	0.0159488	0.0126975	0.0357424	0.00248982	0.0124591	0.00747615	0.0230955	0.00249487	0.0206916	0.00788305	0.0206843	0.0377644	0.027503	0.0055651	0.00498467	0.00610081	0.0240176	0.0214275	0.00430661	0.0362569	0.0074694	0.00351395	0.0491158	0.00826079	0.0174373	0.0240176	0.0406855	0.0350411	0.0035247	0.00609874	0.00556963	0.0330401
6	0.0129471	0.0105669	0.0136354	0.0161436	0.00351753	0.0183031	0.00431832	0.00497961	0.0234984	0.0275081	0.015952	0.0126975	0.00352112	0.0214245	0.00431831	0.0183031	0.011413	0.0174329	0.00787985	0.0176127	0.0168956	0.0102657	0.0236289	0.0165185	0.0055651	0.00351753	0.00746941	0.025399	0.0194499	0.00430661	0.0245263	0.030802	0.0176113	0.0320875	0.0124571	0.00556737	0.021277	0.036172	0.0325653	0.00556736	0.015358	0.00556963	0.0316016
7	0.00431832	0.00248982	0.0136354	0.0215705	0.0127015	0.0105669	0.00431832	0.00497961	0.00931869	0.0143099	0.0149456	0.00497961	0.00610288	0.0129432	0.00498467	0.0134117	0.0218514	0.0129432	0.00556737	0.0202322	0.0111347	0.0226898	0.0230966	0.00497961	0.0140916	0.00351753	0.00746265	0.0264741	0.0206837	0.00248981	0.041069	0.040613	0.0353062	0.0168956	0.0102731	0.00556737	0.0203836	0.0273947	0.0247824	0.00430662	0.0149489	0.00556963	0.0342387
8	0.0145266	0.00431247	0.0167074	0.0215705	0.00747447	0.00825774	0.00556284	0.00897991	0.00931869	0.00248982	0.0145266	0.0136427	0.033963	0.0129432	0.0122016	0.0102682	0.0370193	0.00747278	0.00248982	0.0202322	0.0174351	0.0573195	0.0528796	0.0093241	0.0114108	0.00352112	0.00431832	0.0377597	0.0303964	0.00248981	0.0551739	0.0518757	0.0236251	0.0111438	0.00746941	0.00862492	0.0267067	0.0191337	0.0181344	0.0153564	0.0165246	0.00431832	0.0346884
9	0.00248982	0.00703506	0.0126975	0.00898412	0.00787504	0.00825774	0.00747953	0.00931869	0.0228227	0.00248982	0.0270494	0.0167074	0.0462525	0.00897711	0.0183017	0.00747109	0.045847	0.0145231	0.0134117	0.0377597	0.00747616	0.0672246	0.0463771	0.0174264	0.00610701	0.00247967	0.0265866	0.0401518	0.0230949	0.0035247	0.0346829	0.0241463	0.00610081	0.00746603	0.00430661	0.0124531	0.017612	0.0179626	0.0102731	0.0114185	0.0167089	0.00431832	0.0129471
10	0.0161428	0.00610081	0.0153498	0.00898412	0.00352112	0.0147281	0.00747953	0.00248982	0.0247732	0.00352828	0.0333135	0.0126975	0.0725926	0.00609874	0.0236267	0.00556963	0.0686387	0.0114141	0.0153523	0.0566669	0.00610701	0.0237554	0.0717317	0.0183024	0.00863077	0.00932275	0.0275049	0.0122037	0.0129432	0.0035247	0.00932139	0.0102706	0.00747109	0.00497961	0.00430661	0.0134146	0.00610081	0.00351395	0.00931869	0.0127035	0.00826689	0.00431247	0.00351395
11	0.0349547	0.00787665	0.0127055	0.0250287	0.00352112	0.0255227	0.0265914	0.00248982	0.0377597	0.00352828	0.0610355	0.0288276	0.023096	0.00610701	0.0756014	0.00610288	0.0762139	0.0479611	0.0494257	0.0489827	0.0114141	0.0176113	0.0733187	0.0327532	0.00249993	0.0377654	0.00610081	0.0136381	0.0177836	0.00897711	0.0339549	0.0339537	0.00746265	0.00788305	0.00826689	0.0420411	0.00746265	0.0129374	0.00931869	0.0443288	0.00826689	0.00704223	0.0157517
12	0.0446824	0.0678258	0.0105705	0.0535183	0.0448226	0.0255227	0.0484106	0.0244032	0.0211302	0.00496947	0.055734	0.0568336	0.00825468	0.0303935	0.0400758	0.0312963	0.0762139	0.0687311	0.0679628	0.0525814	0.01364	0.00787504	0.0990348	0.00898272	0.00610288	0.0299862	0.00610081	0.0295733	0.00747616	0.0724185	0.0546662	0.0638701	0.018636	0.0354749	0.00826689	0.0241426	0.00610081	0.022962	0.0127035	0.0370975	0.0230949	0.0183004	0.069802
13	0.00898272	0.0313003	0.0105705	0.0471132	0.0568314	0.022406	0.0373453	0.0384091	0.0121975	0.00556963	0.037435	0.0455041	0.00932275	0.0510242	0.042039	0.0443296	0.081861	0.0687311	0.0743233	0.0432736	0.0159504	0.0278377	0.0757704	0.0177907	0.00610288	0.027503	0.00609461	0.0215681	0.00898553	0.0628407	0.0560067	0.0601687	0.00863077	0.0364282	0.00497454	0.0332207	0.0246559	0.0348572	0.0484119	0.0370975	0.0258748	0.0409116	0.0669035
14	0.0145231	0.0406083	0.00863077	0.0521135	0.0449593	0.021129	0.0163313	0.00897149	0.00497961	0.00497961	0.0428403	0.0492971	0.0181274	0.0773042	0.041216	0.0459771	0.0711714	0.0645939	0.0809855	0.0333173	0.0102682	0.0174308	0.0757704	0.0663441	0.0134136	0.0654017	0.00609461	0.00430662	0.00556737	0.0674564	0.0353921	0.0727655	0.00497961	0.018301	0.00351395	0.0460486	0.0134155	0.0539201	0.0236289	0.0438435	0.0459818	0.0548354	0.0362569
15	0.0576492	0.00351395	0.00556737	0.0224065	0.011137	0.0055719	0.00826384	0.00609254	0.0255183	0.00351395	0.0483432	0.0460513	0.040613	0.0504136	0.0451642	0.06017	0.0771895	0.06309	0.0803371	0.00351395	0.00248982	0.00610288	0.106397	0.0188036	0.0323721	0.0570545	0.00826079	0.00497454	0.00352112	0.0753139	0.0230966	0.0610879	0.00497961	0.0474418	0.00249487	0.0409116	0.00897991	0.0200734	0.00496947	0.0567833	0.00431247	0.0495464	0.00557189
16	0.0910466	0.00351395	0.00556737	0.00609668	0.00786864	0.0230889	0.00248474	0.00247967	0.038818	0.00248982	0.0486034	0.0598685	0.0831433	0.0440493	0.0402287	0.107783	0.085493	0.0228205	0.094291	0.0055651	0.00556284	0.00248982	0.144885	0.00248982	0.038818	0.0376845	0.0392938	0.00556737	0.00786383	0.0811414	0.0143063	0.073101	0.0055651	0.0573224	0.00430662	0.0499819	0.00703506	0.00430661	0.00351395	0.0956297	0.0174344	0.0434871	0.00557189
17	0.159393	0.00352112	0.0406114	0.00609668	0.0102694	0.0838456	0.00248474	0.00431832	0.0934643	0.021424	0.145291	0.0985324	0.103745	0.0963995	0.056399	0.189035	0.0956226	0.033777	0.146397	0.0055651	0.00497961	0.0111393	0.190807	0.00610288	0.117213	0.0812207	0.101723	0.033411	0.00556284	0.0871755	0.00787664	0.075065	0.00931733	0.0746957	0.0116836	0.0565592	0.00703506	0.00352112	0.00351395	0.122641	0.0430585	0.0663428	0.00897711
18	0.210767	0.00352112	0.107642	0.0276187	0.0655941	0.152224	0.00352112	0.0654054	0.152046	0.0692282	0.191899	0.13255	0.153609	0.160841	0.115453	0.237792	0.117132	0.0921951	0.187569	0.0338653	0.0250257	0.0830658	0.251932	0.00556284	0.172038	0.121266	0.163463	0.0663025	0.0177907	0.109918	0.0601717	0.100711	0.055512	0.116598	0.0465812	0.0727201	0.00931463	0.0145266	0.00932275	0.17818	0.0841452	0.0974255	0.0412954
19	0.256577	0.00352112	0.136667	0.0607908	0.164619	0.20971	0.00787665	0.119021	0.200277	0.131234	0.242235	0.187567	0.18747	0.199343	0.152089	0.308976	0.153264	0.137779	0.264227	0.0708668	0.0838479	0.145585	0.321536	0.0200791	0.207573	0.196383	0.181092	0.107183	0.0684158	0.142945	0.113201	0.118181	0.105784	0.166465	0.0926659	0.108133	0.0205351	0.0536953	0.0824645	0.283903	0.151496	0.151924	0.0664879
20	0.317688	0.0102706	0.169637	0.155793	0.173761	0.265959	0.126519	0.176253	0.25786	0.176955	0.258814	0.267156	0.205033	0.260138	0.233304	0.33491	0.194066	0.183712	0.311587	0.139721	0.136512	0.180059	0.386029	0.0622509	0.255856	0.244323	0.205335	0.174043	0.114073	0.208047	0.173685	0.218227	0.166448	0.228995	0.134865	0.203881	0.0611454	0.104872	0.117786	0.345596	0.230219	0.233062	0.123092
21	0.394599	0.0268225	0.295543	0.207732	0.240227	0.327998	0.133175	0.222409	0.324043	0.22685	0.303067	0.3126	0.275654	0.327031	0.305607	0.370068	0.240488	0.259769	0.374413	0.200336	0.182394	0.242793	0.426126	0.114915	0.308237	0.294659	0.266181	0.250822	0.182339	0.312312	0.23473	0.28325	0.227299	0.263155	0.230928	0.266024	0.133809	0.158142	0.182728	0.405612	0.272178	0.322849	0.186425
22	0.440747	0.0486028	0.317457	0.253292	0.297479	0.382583	0.15387	0.273483	0.369662	0.332302	0.335861	0.349606	0.335168	0.399045	0.344259	0.398842	0.267923	0.301878	0.421512	0.284027	0.268937	0.287841	0.488469	0.141592	0.332054	0.409793	0.284944	0.286246	0.23668	0.348229	0.276726	0.31214	0.247466	0.359203	0.269649	0.29625	0.275925	0.200243	0.220389	0.466018	0.315079	0.346275	0.251442
23	0.497434	0.069892	0.370704	0.304622	0.325337	0.412448	0.268129	0.321718	0.417794	0.355169	0.363832	0.403885	0.412358	0.42942	0.38563	0.430678	0.302391	0.336285	0.447479	0.318098	0.302745	0.332945	0.535798	0.142289	0.361081	0.432813	0.306701	0.301649	0.276151	0.386954	0.314398	0.321235	0.284827	0.392101	0.308275	0.30619	0.299796	0.236317	0.25695	0.503475	0.353295	0.391152	0.294448
24	0.56207	0.102566	0.424768	0.347245	0.383538	0.421634	0.289931	0.385898	0.473439	0.42243	0.409638	0.443725	0.449288	0.467668	0.422012	0.442078	0.352284	0.377421	0.46	0.335652	0.341443	0.434536	0.567867	0.152611	0.37822	0.489377	0.371612	0.382446	0.333005	0.415386	0.341121	0.33479	0.328312	0.442372	0.336988	0.326814	0.341225	0.316914	0.358991	0.516524	0.39651	0.417612	0.335768
25	0.599616	0.115447	0.483173	0.409191	0.428698	0.431436	0.290507	0.445045	0.519704	0.458776	0.427156	0.482704	0.5111	0.485569	0.44743	0.462775	0.395279	0.409067	0.472365	0.367324	0.396257	0.426317	0.626806	0.151411	0.384019	0.528876	0.553367	0.401618	0.36196	0.405412	0.366779	0.391025	0.426777	0.459002	0.389025	0.368877	0.356397	0.359614	0.379917	0.568802	0.454148	0.413078	0.364911
26	0.659623	0.119562	0.495247	0.461098	0.449314	0.519112	0.356468	0.493147	0.568426	0.513953	0.462284	0.500382	0.544065	0.529752	0.474273	0.629661	0.431896	0.451489	0.493224	0.417085	0.413476	0.461396	0.68133	0.151231	0.5239	0.540571	0.553367	0.416217	0.389695	0.445521	0.386409	0.451403	0.457822	0.469868	0.444639	0.413944	0.400181	0.378723	0.419017	0.598974	0.505067	0.456306	0.402906
27	0.656762	0.12521	0.555866	0.491173	0.485945	0.534172	0.377946	0.51796	0.609299	0.506242	0.472207	0.521609	0.577231	0.557655	0.494092	0.651707	0.454685	0.475093	0.509075	0.475501	0.41946	0.484929	0.704959	0.165668	0.540545	0.574675	0.560237	0.42877	0.422838	0.479699	0.402964	0.452904	0.454271	0.474762	0.448036	0.40259	0.422617	0.391857	0.428605	0.633891	0.500852	0.49462	0.409325
28	0.683007	0.14891	0.604234	0.523203	0.554989	0.585425	0.419478	0.547404	0.673062	0.50716	0.466362	0.53022	0.672004	0.561627	0.505049	0.668621	0.465491	0.470873	0.514255	0.499146	0.495329	0.484463	0.740779	0.229199	0.584061	0.582302	0.571927	0.482107	0.5116	0.51405	0.410253	0.452267	0.469429	0.548878	0.461023	0.413985	0.448852	0.391852	0.448342	0.652018	0.516188	0.504577	0.422207
29	0.714021	0.151142	0.604234	0.559542	0.578424	0.616741	0.430925	0.564398	0.657394	0.496568	0.451098	0.539329	0.699286	0.553647	0.495904	0.702123	0.461762	0.454666	0.508444	0.506984	0.495329	0.484463	0.761136	0.267004	0.602171	0.593939	0.592566	0.510608	0.521525	0.525641	0.419037	0.423785	0.542492	0.564078	0.487891	0.400177	0.460375	0.408111	0.48008	0.679428	0.542399	0.527342	0.438318
30	0.697376	0.152285	0.604234	0.574633	0.42737	0.600385	0.430925	0.54519	0.64233	0.49866	0.394886	0.523095	0.738173	0.50715	0.482388	0.704309	0.294071	0.427019	0.500777	0.487454	0.49126	0.437816	0.761136	0.25124	0.61309	0.566951	0.603714	0.500603	0.454296	0.49565	0.407842	0.412451	0.460505	0.564078	0.463476	0.376401	0.435385	0.414344	0.486945	0.663404	0.450282	0.537539	0.409432
31	0.686038	0.127199	0.604234	0.527004	0.342137	0.567927	0.325636	0.516739	0.620931	0.510663	0.347632	0.454835	0.746108	0.464831	0.471891	0.665226	0.260876	0.46041	0.478669	0.480605	0.471493	0.368238	0.740779	0.217815	0.612731	0.539143	0.607093	0.484109	0.429357	0.450468	0.400853	0.385573	0.451955	0.521209	0.41675	0.329082	0.408954	0.402753	0.397324	0.64825	0.400192	0.53145	0.363251
32	0.617224	0.100002	0.540362	0.491173	0.297747	0.534879	0.307145	0.460093	0.627534	0.47665	0.283553	0.381522	0.41984	0.445624	0.43779	0.610214	0.244475	0.396939	0.439686	0.366576	0.381668	0.319355	0.472683	0.179235	0.563635	0.472713	0.597194	0.355035	0.397134	0.352371	0.351109	0.374381	0.396486	0.44165	0.373865	0.281363	0.356229	0.334177	0.327658	0.49922	0.370713	0.389727	0.328366
33	0.560337	0.0342339	0.303939	0.208936	0.266459	0.423132	0.286468	0.405873	0.605697	0.426372	0.237215	0.319098	0.339098	0.391609	0.394885	0.530444	0.225879	0.371128	0.39557	0.324955	0.346616	0.282875	0.457904	0.146796	0.506592	0.42833	0.567183	0.31445	0.343733	0.316552	0.308155	0.348134	0.348559	0.395635	0.342341	0.240847	0.296176	0.318023	0.282326	0.462902	0.334592	0.251266	0.272533
34	0.520611	0.00609047	0.270759	0.171432	0.243979	0.404618	0.261837	0.339321	0.512166	0.381887	0.206893	0.282945	0.331312	0.360682	0.307463	0.492091	0.205953	0.300818	0.34598	0.289856	0.300911	0.255432	0.451734	0.133759	0.443839	0.374241	0.537993	0.248661	0.277894	0.287294	0.274479	0.192045	0.286115	0.37797	0.27728	0.171458	0.259924	0.310806	0.261737	0.41589	0.302224	0.240095	0.241001
35	0.462619	0.00497961	0.254423	0.153115	0.216259	0.344336	0.201724	0.281186	0.35311	0.316219	0.172373	0.220728	0.316641	0.272895	0.253892	0.44485	0.170734	0.245702	0.305948	0.251536	0.259101	0.228224	0.436853	0.0725923	0.376442	0.301929	0.497947	0.198784	0.21462	0.237425	0.210917	0.123547	0.226754	0.31554	0.206432	0.127472	0.197061	0.302385	0.249058	0.373798	0.254937	0.211039	0.18366
36	0.399228	0.00704938	0.236479	0.102838	0.176658	0.299061	0.148434	0.249556	0.264212	0.274662	0.123517	0.161765	0.301405	0.221035	0.193987	0.393172	0.11967	0.186424	0.235223	0.2198	0.183205	0.164424	0.401863	0.0247773	0.339943	0.252852	0.30778	0.158357	0.157356	0.172929	0.111515	0.102664	0.158846	0.259914	0.157197	0.0666749	0.144113	0.218488	0.231836	0.31615	0.211885	0.195625	0.121316
37	0.34537	0.0035247	0.210281	0.0916503	0.123216	0.221711	0.13669	0.203833	0.238584	0.208954	0.0701623	0.128634	0.29671	0.169343	0.139273	0.31615	0.0739852	0.138475	0.177795	0.18027	0.123646	0.112845	0.344458	0.00609254	0.272908	0.190325	0.263442	0.109132	0.0986271	0.129999	0.0858493	0.0744471	0.104606	0.17769	0.0960795	0.0333196	0.0957241	0.0406142	0.186621	0.261841	0.166241	0.106048	0.0787392
38	0.288746	0.0035247	0.194667	0.0731072	0.0772248	0.19771	0.108816	0.123249	0.229093	0.0999128	0.0349547	0.0802206	0.290032	0.134498	0.124715	0.240305	0.0202322	0.0730634	0.114726	0.137864	0.0569986	0.0744517	0.278465	0.00609047	0.198602	0.13676	0.237998	0.0640177	0.0658291	0.0568341	0.0401474	0.0202322	0.0647864	0.123716	0.0539794	0.0114108	0.0402308	0.0163329	0.146942	0.180145	0.10193	0.0715199	0.0270499
39	0.229904	0.00431831	0.114784	0.0513889	0.0259967	0.12372	0.0102669	0.0951068	0.19475	0.0726423	0.0349547	0.06522	0.265154	0.098749	0.0389715	0.197766	0.00556737	0.0189644	0.0708668	0.00931733	0.025398	0.0357417	0.232474	0.00248982	0.157255	0.0747414	0.207556	0.0134146	0.028393	0.0116847	0.00430662	0.0202322	0.0228227	0.102929	0.0134117	0.00431832	0.0224172	0.00897851	0.109724	0.177476	0.0717373	0.0218548	0.00898412
40	0.173615	0.00431831	0.0916226	0.0102657	0.00609668	0.0798379	0.00249487	0.0127035	0.116734	0.038818	0.0430591	0.0659278	0.204851	0.0725482	0.0196073	0.184044	0.0136437	0.00351395	0.0730636	0.00746941	0.00431832	0.0288276	0.138946	0.00248982	0.0987856	0.0441214	0.172898	0.00898132	0.0035247	0.00898272	0.00430662	0.00747616	0.00351395	0.0820488	0.00351395	0.00352828	0.0035247	0.00248981	0.0536906	0.170222	0.00747109	0.00609461	0.00351753
41	0.193215	0.00352112	0.0942842	0.00609668	0.00609668	0.102234	0.00249487	0.0202341	0.122239	0.0319876	0.0481554	0.0739532	0.193732	0.0725482	0.029255	0.198639	0.0268235	0.0108551	0.0888746	0.00556737	0.00931328	0.0288276	0.165347	0.00497961	0.100615	0.0661627	0.157375	0.0237565	0.0035247	0.0247793	0.00351395	0.0226876	0.0102706	0.0717285	0.00788305	0.00352828	0.00609668	0.00248981	0.0315984	0.192169	0.0191298	0.0149405	0.00897711
42	0.219684	0.00352112	0.119225	0.0102657	0.0374336	0.109332	0.00352112	0.0811399	0.147347	0.0704662	0.125413	0.0990039	0.194927	0.137709	0.0963331	0.239254	0.0458481	0.060225	0.133091	0.00556963	0.0102633	0.0568378	0.235691	0.0035247	0.119362	0.114022	0.180201	0.0512711	0.00746265	0.0583437	0.00351395	0.030497	0.0189684	0.124422	0.0343261	0.00431247	0.00746772	0.00248981	0.00555831	0.209809	0.0677362	0.0704662	0.0250257
43	0.264003	1.0128e-05	0.160607	0.0857822	0.0947805	0.225791	0.00555831	0.115447	0.195636	0.13093	0.169551	0.156011	0.238949	0.186139	0.165308	0.275941	0.0887346	0.102844	0.205893	0.0513938	0.0914836	0.121523	0.320374	0.00248981	0.270049	0.17998	0.227738	0.0708642	0.0568345	0.101966	0.131702	0.0728913	0.0694511	0.179444	0.0805304	0.0581841	0.0246503	0.0145266	0.0415133	0.243377	0.0968845	0.117047	0.0258806
44	0.328025	1.0128e-05	0.193203	0.10102	0.165664	0.241254	0.00747109	0.179579	0.242746	0.142724	0.225644	0.213448	0.257191	0.226753	0.209001	0.307734	0.142621	0.164521	0.250216	0.149492	0.137868	0.161687	0.355991	0.0168889	0.270049	0.231621	0.261713	0.175602	0.124121	0.151227	0.131702	0.113583	0.132241	0.227247	0.126003	0.0975216	0.0638681	0.045167	0.0623514	0.287767	0.172538	0.149688	0.10893
45	0.386196	0.0182983	0.237897	0.181551	0.199021	0.269344	0.108728	0.205171	0.289681	0.178786	0.270649	0.248996	0.293612	0.277178	0.26102	0.353613	0.214951	0.21606	0.323201	0.202808	0.176126	0.214909	0.415603	0.068691	0.321845	0.265771	0.294408	0.192657	0.128725	0.194671	0.147067	0.160992	0.155051	0.290561	0.179649	0.141025	0.114348	0.111015	0.0963672	0.339229	0.205034	0.238481	0.191083
46	0.44378	0.0532893	0.318364	0.243009	0.27326	0.339722	0.184084	0.276192	0.369923	0.24367	0.332744	0.350491	0.342375	0.346477	0.311792	0.387205	0.259578	0.268731	0.366424	0.231357	0.235486	0.278617	0.460962	0.0826213	0.372156	0.351989	0.34306	0.23423	0.25834	0.248304	0.276726	0.207208	0.192089	0.327432	0.218968	0.204275	0.21891	0.150547	0.205047	0.38074	0.255315	0.315158	0.219907
47	0.502502	0.0947812	0.346011	0.283325	0.316098	0.368249	0.233842	0.339006	0.431179	0.375333	0.367585	0.374616	0.40667	0.380181	0.342284	0.415893	0.315661	0.319681	0.415254	0.271885	0.289728	0.309636	0.517797	0.141419	0.379448	0.385114	0.368027	0.300714	0.264212	0.326435	0.327577	0.265786	0.303104	0.41269	0.304074	0.255887	0.268756	0.210342	0.220456	0.416611	0.338494	0.328229	0.268234
48	0.502502	0.102355	0.341393	0.302346	0.323189	0.394807	0.230854	0.388576	0.438466	0.402378	0.381235	0.385289	0.438392	0.422449	0.368037	0.442239	0.328675	0.322316	0.439866	0.354926	0.303967	0.33778	0.529462	0.13466	0.38232	0.402371	0.373929	0.336754	0.279243	0.335646	0.314386	0.275577	0.330922	0.486047	0.32334	0.282463	0.287997	0.243597	0.251536	0.490061	0.363195	0.342521	0.299046
49	0.482675	0.0678269	0.341393	0.271674	0.307582	0.405115	0.174733	0.329787	0.408065	0.39822	0.334369	0.343867	0.41984	0.395568	0.347968	0.453178	0.265863	0.312137	0.434093	0.294539	0.268176	0.325175	0.515148	0.0357445	0.384019	0.379681	0.390267	0.336754	0.252798	0.333459	0.309637	0.270683	0.291658	0.373916	0.278301	0.228389	0.285508	0.206565	0.226316	0.464002	0.297254	0.310549	0.254435
50	0.436025	0.00497961	0.301476	0.231042	0.265632	0.338488	0.14305	0.268067	0.36117	0.319252	0.291642	0.281968	0.363832	0.337864	0.289449	0.443173	0.2094	0.266263	0.319971	0.250152	0.218046	0.258994	0.464873	0.0226909	0.367108	0.323238	0.366354	0.20836	0.194049	0.214506	0.164407	0.200258	0.223947	0.311481	0.228672	0.178803	0.19165	0.123465	0.181419	0.403758	0.245552	0.279325	0.196713
51	0.369921	0.00497961	0.246557	0.161228	0.2114	0.271625	0.0703361	0.2212	0.303422	0.169515	0.212107	0.226494	0.34293	0.251596	0.236025	0.355674	0.161305	0.185926	0.280912	0.171404	0.158337	0.189462	0.413741	0.022826	0.292514	0.251261	0.318944	0.183003	0.144948	0.172809	0.14535	0.138985	0.155116	0.280022	0.153748	0.120033	0.13297	0.0810689	0.151557	0.354229	0.223834	0.229467	0.141046
52	0.324787	0.00352112	0.218271	0.134864	0.147932	0.240714	0.0167066	0.178112	0.264189	0.153207	0.161418	0.182326	0.30852	0.208046	0.179962	0.319426	0.119021	0.158358	0.223492	0.129403	0.116254	0.168172	0.373785	0.00248981	0.259623	0.209399	0.296177	0.113173	0.0938595	0.141026	0.14113	0.099781	0.111156	0.233539	0.0967209	0.0670457	0.110964	0.0327536	0.112352	0.299556	0.174518	0.13683	0.105107
53	0.373192	0.00352112	0.226372	0.151782	0.165307	0.258763	0.0538678	0.19564	0.260574	0.214258	0.155853	0.178173	0.319419	0.225972	0.175956	0.326737	0.127348	0.145078	0.224777	0.129403	0.136421	0.169331	0.379588	0.00351395	0.280599	0.220038	0.313646	0.122131	0.114882	0.140715	0.133105	0.104608	0.115961	0.253446	0.126395	0.0899135	0.117659	0.0406142	0.152451	0.309466	0.19581	0.158762	0.121724
54	0.426349	0.00351395	0.272908	0.175155	0.228265	0.342521	0.147177	0.259147	0.305452	0.275789	0.198144	0.252483	0.332839	0.26618	0.246093	0.398154	0.164572	0.237273	0.284823	0.229944	0.203408	0.205955	0.436243	0.00351395	0.372516	0.276035	0.375083	0.199251	0.177708	0.234346	0.158593	0.138985	0.191346	0.304624	0.177496	0.116948	0.13297	0.0638249	0.226345	0.369309	0.22416	0.214101	0.184636
55	0.476526	0.00556737	0.310402	0.208936	0.27711	0.379349	0.206723	0.283566	0.374377	0.330891	0.261255	0.299288	0.35434	0.341878	0.310482	0.455801	0.204184	0.262381	0.358899	0.263228	0.256744	0.283108	0.471515	0.0105657	0.392424	0.34161	0.440356	0.267447	0.21656	0.271761	0.235697	0.192045	0.233275	0.35272	0.235813	0.162818	0.190226	0.283986	0.257336	0.405321	0.302669	0.285763	0.231676
56	0.521212	0.0486614	0.366352	0.231042	0.329429	0.422306	0.22779	0.351225	0.430985	0.366411	0.328968	0.347966	0.409563	0.386982	0.345733	0.480067	0.255485	0.310152	0.394604	0.312311	0.312224	0.326404	0.517335	0.0346858	0.404766	0.399452	0.45911	0.368638	0.270248	0.310547	0.30298	0.265954	0.278042	0.399882	0.277647	0.234182	0.272772	0.283986	0.293506	0.469652	0.328604	0.344158	0.294317
57	0.555385	0.088799	0.421697	0.421519	0.387613	0.44042	0.249033	0.403283	0.489629	0.414845	0.367837	0.408707	0.465442	0.455943	0.40473	0.52018	0.31563	0.368679	0.509613	0.351537	0.35952	0.368671	0.576478	0.0811417	0.406456	0.432645	0.553367	0.388628	0.323228	0.380128	0.342419	0.319799	0.351462	0.454168	0.338177	0.297643	0.312908	0.284282	0.326325	0.506168	0.358261	0.386597	0.327505
58	0.595262	0.123743	0.430807	0.4441	0.442099	0.439155	0.266316	0.452271	0.5308	0.419943	0.412483	0.442667	0.499638	0.500507	0.435389	0.561235	0.377585	0.459105	0.4912	0.388488	0.419552	0.407363	0.597487	0.165323	0.404651	0.523001	0.553367	0.414201	0.384193	0.403335	0.363827	0.334892	0.371183	0.476405	0.378886	0.3255	0.348668	0.31499	0.333805	0.614686	0.418923	0.387585	0.372152
59	0.632254	0.179006	0.441265	0.451348	0.443086	0.418785	0.265991	0.476954	0.550579	0.42138	0.456853	0.505536	0.517641	0.523632	0.441771	0.604877	0.423592	0.464595	0.483438	0.427187	0.445154	0.409359	0.632025	0.179168	0.391701	0.540636	0.553367	0.454267	0.430529	0.388316	0.352894	0.383117	0.388866	0.491879	0.393595	0.340959	0.422572	0.320153	0.314488	0.614686	0.417379	0.375246	0.391493
60	0.629399	0.214311	0.435202	0.42951	0.451501	0.405115	0.24629	0.453208	0.527754	0.409676	0.500808	0.503838	0.479377	0.511359	0.429238	0.620649	0.427188	0.447037	0.47349	0.443764	0.431039	0.388075	0.616353	0.204503	0.380754	0.554343	0.553731	0.443004	0.394115	0.350152	0.340347	0.388051	0.347034	0.491879	0.385463	0.340959	0.39428	0.282284	0.294348	0.582736	0.381107	0.351533	0.411879
61	0.613842	0.224068	0.362178	0.387976	0.422755	0.383707	0.2411	0.409002	0.514359	0.401261	0.487333	0.475378	0.45637	0.468688	0.392017	0.445034	0.44233	0.414364	0.446316	0.428042	0.392459	0.375203	0.55221	0.271966	0.373064	0.534578	0.422102	0.419635	0.382086	0.343088	0.33264	0.397661	0.341394	0.497761	0.354718	0.348697	0.377869	0.2968	0.286687	0.572358	0.34235	0.306612	0.397878
62	0.573882	0.241632	0.360471	0.407058	0.390679	0.368249	0.252368	0.372734	0.520689	0.401261	0.504182	0.486769	0.44836	0.459936	0.33032	0.448979	0.416072	0.396809	0.427712	0.428917	0.368432	0.382818	0.540156	0.271334	0.363299	0.526256	0.422102	0.407524	0.403341	0.353553	0.331398	0.373949	0.338358	0.504165	0.33357	0.35757	0.354437	0.316686	0.218354	0.559337	0.287886	0.320887	0.394969
63	0.542365	0.212881	0.362401	0.391317	0.363255	0.364366	0.261465	0.311066	0.501959	0.393026	0.45816	0.477271	0.391271	0.315542	0.319879	0.451231	0.398354	0.370144	0.370052	0.383937	0.344032	0.363249	0.535441	0.261109	0.341513	0.492717	0.43776	0.348622	0.396504	0.367625	0.322765	0.348881	0.352438	0.497194	0.313261	0.332377	0.321523	0.31945	0.222948	0.550629	0.267806	0.334128	0.390723
64	0.505154	0.173018	0.378285	0.354723	0.323434	0.348877	0.27163	0.30495	0.461749	0.393892	0.440707	0.445319	0.370353	0.32247	0.307876	0.414729	0.366221	0.353463	0.366982	0.33926	0.31976	0.372542	0.535441	0.230816	0.337907	0.476756	0.423363	0.340858	0.328009	0.37917	0.336724	0.308428	0.378368	0.482462	0.303246	0.281171	0.302272	0.301687	0.221092	0.540674	0.276659	0.339363	0.308553
65	0.471815	0.181687	0.370169	0.312792	0.302019	0.323083	0.271582	0.28017	0.408356	0.358581	0.417794	0.405664	0.342064	0.30892	0.292708	0.389317	0.339129	0.313894	0.351168	0.316118	0.273172	0.356574	0.509905	0.211002	0.324924	0.405782	0.364449	0.307669	0.279463	0.339259	0.348129	0.291905	0.24594	0.466397	0.261436	0.259781	0.252932	0.237386	0.194829	0.476391	0.24407	0.328361	0.28956
66	0.431692	0.16778	0.344691	0.273744	0.266807	0.29562	0.177011	0.219869	0.376159	0.27144	0.354195	0.338151	0.298952	0.284855	0.278335	0.35502	0.310517	0.267465	0.338915	0.285928	0.226096	0.25399	0.475057	0.177755	0.322821	0.337402	0.328984	0.275509	0.240333	0.279586	0.348129	0.28156	0.221217	0.36312	0.228479	0.224985	0.201043	0.200752	0.143914	0.392194	0.229419	0.306493	0.276899
67	0.35535	0.12354	0.20292	0.200231	0.181622	0.232517	0.145199	0.178594	0.311354	0.237858	0.302983	0.287068	0.254472	0.228266	0.255675	0.331841	0.246434	0.227023	0.324831	0.186557	0.191074	0.198519	0.410832	0.150485	0.295621	0.304139	0.283143	0.156008	0.186672	0.22588	0.214548	0.162319	0.151867	0.288505	0.187464	0.132059	0.157079	0.166018	0.11641	0.345646	0.19676	0.252151	0.179768
68	0.301313	0.11855	0.189115	0.170964	0.146926	0.192167	0.140425	0.130475	0.282315	0.197154	0.275562	0.24941	0.20427	0.179583	0.23702	0.303128	0.21275	0.205153	0.326733	0.173377	0.150607	0.157475	0.374713	0.136984	0.273415	0.255548	0.228878	0.125636	0.155849	0.191492	0.156778	0.150919	0.132625	0.288505	0.149263	0.0969804	0.139633	0.114669	0.0354813	0.298674	0.160011	0.213969	0.164501
69	0.28004	0.0811406	0.169987	0.167487	0.12264	0.168891	0.130448	0.140013	0.27242	0.164807	0.237959	0.21333	0.171525	0.136309	0.227282	0.23852	0.187983	0.195766	0.30666	0.218039	0.0820554	0.125685	0.332861	0.163913	0.212365	0.230687	0.194667	0.11138	0.152774	0.182589	0.167191	0.147598	0.125413	0.296877	0.106892	0.073402	0.109696	0.0867542	0.0380008	0.255935	0.100003	0.202216	0.135601
70	0.279053	0.0615517	0.242258	0.233859	0.100279	0.153163	0.108127	0.119671	0.271482	0.137378	0.194685	0.209665	0.162008	0.127856	0.223725	0.212399	0.189297	0.176267	0.301934	0.192637	0.0964617	0.154729	0.33568	0.190324	0.189553	0.241343	0.163557	0.100864	0.149989	0.18522	0.16852	0.147598	0.138858	0.264376	0.101936	0.0535207	0.0817512	0.057757	0.0360834	0.263524	0.0585035	0.179152	0.119176
71	0.35157	0.0615517	0.2691	0.239875	0.153279	0.154548	0.124475	0.196189	0.332451	0.149935	0.240085	0.241851	0.154831	0.146159	0.244393	0.226755	0.242039	0.212759	0.302354	0.292098	0.119199	0.167928	0.368903	0.190107	0.201679	0.282776	0.184385	0.133016	0.193038	0.194778	0.225105	0.166023	0.163689	0.315065	0.168444	0.0661591	0.165274	0.0850962	0.152146	0.270168	0.0424782	0.199406	0.143677
72	0.380353	0.0845843	0.268841	0.252871	0.148889	0.153764	0.215182	0.208237	0.337595	0.172846	0.247222	0.251969	0.154831	0.141634	0.253542	0.284938	0.248145	0.247233	0.296077	0.292098	0.129995	0.165061	0.400548	0.182237	0.236007	0.277294	0.209706	0.180541	0.218553	0.251042	0.260721	0.203044	0.213533	0.31681	0.215812	0.0897764	0.166526	0.132901	0.171507	0.299697	0.0303989	0.243263	0.14359
73	0.42657	0.109922	0.271708	0.322423	0.154147	0.159988	0.255141	0.238346	0.375696	0.255019	0.279457	0.272227	0.171871	0.152205	0.272232	0.336418	0.242944	0.28591	0.288312	0.298236	0.132006	0.170001	0.416333	0.193661	0.245735	0.282776	0.2654	0.202059	0.236482	0.290372	0.313497	0.24318	0.235998	0.428021	0.219133	0.157901	0.185174	0.18325	0.196604	0.328701	0.0483486	0.295207	0.168517
74	0.479614	0.139456	0.279857	0.36932	0.178486	0.166817	0.266397	0.261061	0.397597	0.265208	0.294358	0.400965	0.225489	0.1568	0.276726	0.359153	0.246603	0.312657	0.289463	0.308257	0.132006	0.172947	0.423319	0.21109	0.256353	0.282776	0.290204	0.222613	0.241205	0.290372	0.324525	0.270595	0.257058	0.457487	0.219133	0.187054	0.230222	0.207453	0.201691	0.344518	0.0630413	0.305783	0.22553
75	0.523184	0.173591	0.284775	0.425675	0.20218	0.175738	0.261488	0.272391	0.419411	0.283946	0.31636	0.423894	0.348231	0.158195	0.283277	0.378818	0.257222	0.31848	0.296715	0.308257	0.130305	0.180506	0.419944	0.224483	0.259823	0.343167	0.30177	0.2803	0.258631	0.290372	0.321543	0.306424	0.288391	0.48866	0.215812	0.306608	0.278646	0.264595	0.194493	0.37338	0.083368	0.297167	0.333092
76	0.568177	0.210384	0.294156	0.488574	0.293767	0.178069	0.256501	0.287472	0.445312	0.287666	0.332236	0.4699	0.362321	0.16199	0.283934	0.409795	0.275615	0.334885	0.304227	0.325787	0.211797	0.205104	0.419944	0.256932	0.267639	0.447846	0.378291	0.350828	0.3412	0.325786	0.321543	0.369354	0.305299	0.515009	0.231232	0.33686	0.324258	0.32753	0.194493	0.424364	0.101906	0.308518	0.372812
77	0.61933	0.229237	0.308143	0.475703	0.358144	0.197605	0.241347	0.298153	0.46862	0.309749	0.343974	0.498719	0.415359	0.187166	0.297152	0.427992	0.298828	0.335534	0.318947	0.423734	0.313376	0.251632	0.414011	0.287804	0.277443	0.48613	0.3969	0.388574	0.367362	0.341032	0.320334	0.397643	0.32479	0.53533	0.237879	0.326402	0.35886	0.347246	0.19228	0.433718	0.137892	0.304064	0.406302
78	0.671505	0.270868	0.329228	0.465234	0.394443	0.346479	0.241347	0.305678	0.478988	0.336503	0.369633	0.573244	0.431614	0.373913	0.300533	0.445207	0.459809	0.332788	0.328361	0.43901	0.341695	0.321849	0.511557	0.294467	0.326412	0.507028	0.43776	0.406388	0.383898	0.341394	0.308956	0.419787	0.32479	0.546776	0.303584	0.332154	0.377351	0.356364	0.183471	0.463217	0.189901	0.31495	0.434639
79	0.688003	0.295207	0.338521	0.463953	0.385623	0.383707	0.227445	0.313646	0.501742	0.367589	0.455043	0.585029	0.445601	0.404249	0.307579	0.451182	0.459809	0.33149	0.429598	0.451238	0.368432	0.338185	0.535441	0.292457	0.341331	0.525537	0.606084	0.423851	0.387451	0.340349	0.301286	0.443093	0.320035	0.547858	0.304074	0.323301	0.376981	0.356364	0.178782	0.485818	0.228877	0.301689	0.441341
80	0.713155	0.318282	0.328965	0.450304	0.370673	0.751689	0.227445	0.337678	0.507485	0.378409	0.45603	0.559652	0.44836	0.469045	0.332835	0.708067	0.470894	0.343069	0.449402	0.459069	0.385092	0.389408	0.870407	0.289056	0.390954	0.526256	0.606084	0.442288	0.387451	0.331113	0.298507	0.459237	0.320035	0.547858	0.351179	0.317106	0.381525	0.367641	0.219402	0.525656	0.34674	0.290371	0.450453
81	0.735058	0.319532	0.345939	0.450304	0.420247	0.751689	0.407066	0.453208	0.50784	0.394303	0.472868	0.584797	0.468975	0.491504	0.441771	0.704979	0.476509	0.446371	0.472316	0.459069	0.404998	0.586518	0.870407	0.295717	0.503264	0.548764	0.605066	0.478963	0.563786	0.343088	0.314052	0.470756	0.321503	0.544231	0.41149	0.333821	0.393208	0.360404	0.314488	0.575383	0.370224	0.636979	0.475402
82	0.754412	0.293385	0.489482	0.503305	0.446813	0.747604	0.407066	0.501869	0.579012	0.394752	0.493108	0.611322	0.583217	0.528716	0.452762	0.708067	0.513425	0.459105	0.489043	0.464933	0.431743	0.596277	0.861999	0.288855	0.54177	0.602256	0.596782	0.508488	0.563786	0.399637	0.333467	0.488984	0.404739	0.532352	0.43289	0.326203	0.411195	0.349754	0.668135	0.618687	0.419992	0.636832	0.517431
83	0.752513	0.265488	0.697513	0.513643	0.530247	0.747604	0.420874	0.554883	0.612699	0.41558	0.481905	0.608537	0.783744	0.559101	0.470633	0.709248	0.513425	0.468277	0.51647	0.551649	0.515229	0.608528	0.861999	0.279096	0.560104	0.628985	0.595212	0.549735	0.554349	0.446577	0.366857	0.481987	0.463226	0.510876	0.456295	0.324232	0.465241	0.357096	0.665103	0.680411	0.45625	0.633441	0.522872
84	0.770067	0.230868	0.711503	0.514673	0.56705	0.742007	0.435092	0.589467	0.65212	0.480077	0.494138	0.610711	0.801262	0.566399	0.471133	0.704534	0.527638	0.470272	0.536489	0.572051	0.533419	0.615733	0.851176	0.261007	0.586142	0.653131	0.593513	0.56905	0.54455	0.570206	0.379049	0.482128	0.554447	0.500908	0.622508	0.376919	0.496916	0.365885	0.658024	0.715551	0.506641	0.629755	0.528957
85	0.795002	0.223042	0.719387	0.5329	0.5818	0.738707	0.474021	0.630863	0.665907	0.483769	0.507737	0.603137	0.824326	0.586293	0.48249	0.735964	0.610424	0.46926	0.746023	0.572051	0.585683	0.634862	0.856511	0.264672	0.625411	0.665556	0.629013	0.579333	0.553067	0.582138	0.390774	0.471336	0.575	0.589729	0.622508	0.417504	0.52538	0.391852	0.658024	0.735377	0.63126	0.623657	0.550831
86	0.820425	0.231674	0.728166	0.612118	0.600021	0.738707	0.526648	0.664622	0.697401	0.526303	0.517528	0.623008	0.857489	0.789592	0.495904	0.755532	0.622696	0.726511	0.733659	0.6022	0.616901	0.645832	0.866098	0.275213	0.66187	0.695444	0.711068	0.595527	0.583811	0.618477	0.514108	0.471336	0.589156	0.607295	0.593616	0.466502	0.538776	0.421545	0.658024	0.755476	0.63126	0.623657	0.579888
87	0.845262	0.284415	0.766097	0.656606	0.659315	0.740165	0.54039	0.680167	0.735022	0.565594	0.514294	0.656312	0.880667	0.825983	0.724113	0.783132	0.663201	0.726511	0.72983	0.632948	0.635333	0.650236	0.866098	0.332837	0.696048	0.707085	0.711068	0.625989	0.609621	0.631908	0.548866	0.463143	0.609156	0.621816	0.598162	0.486415	0.541799	0.577321	0.665626	0.749424	0.633836	0.629306	0.629498
88	0.850005	0.268734	0.788645	0.71772	0.671681	0.748215	0.576123	0.694623	0.7727	0.634186	0.547491	0.679397	0.880667	0.839553	0.719376	0.79459	0.710512	0.726511	0.72983	0.647985	0.666695	0.675234	0.866306	0.369117	0.729264	0.719332	0.701665	0.632962	0.624419	0.645996	0.548866	0.446321	0.621944	0.64242	0.617099	0.519165	0.523668	0.577858	0.667059	0.777765	0.642037	0.640849	0.629498
89	0.854723	0.243371	0.788645	0.658285	0.684612	0.748611	0.515617	0.658089	0.765275	0.634186	0.633508	0.679397	0.880667	0.827715	0.716367	0.785406	0.704303	0.726511	0.72983	0.628427	0.666695	0.701806	0.805668	0.374145	0.719542	0.710155	0.618182	0.632962	0.62346	0.641388	0.531617	0.452267	0.619219	0.637147	0.628073	0.531975	0.514008	0.577858	0.657619	0.798022	0.649811	0.638416	0.648288
90	0.83091	0.157016	0.760676	0.629754	0.671681	0.734881	0.502603	0.645328	0.733154	0.573463	0.599662	0.591472	0.880667	0.790816	0.504185	0.767463	0.633853	0.726511	0.72983	0.591845	0.617781	0.662186	0.788475	0.314159	0.684779	0.689444	0.603789	0.618029	0.58698	0.624567	0.514088	0.467115	0.623108	0.606481	0.607592	0.504479	0.517248	0.43189	0.620865	0.78301	0.643874	0.637146	0.634596
91	0.81037	0.158215	0.719387	0.605566	0.643847	0.737111	0.473128	0.64012	0.717645	0.525094	0.531155	0.594545	0.764347	0.735814	0.505049	0.733209	0.620017	0.488007	0.72983	0.596644	0.578502	0.639378	0.788475	0.311583	0.659922	0.672379	0.58579	0.549269	0.565844	0.58475	0.419037	0.473173	0.579516	0.581541	0.559315	0.445987	0.501395	0.415331	0.656675	0.747164	0.604176	0.609323	0.604172
92	0.794644	0.161146	0.711503	0.573085	0.600021	0.737111	0.453378	0.643016	0.690812	0.516816	0.548305	0.610822	0.760979	0.681853	0.505049	0.71964	0.604654	0.485383	0.543718	0.587939	0.576545	0.622328	0.805155	0.288498	0.612293	0.672379	0.57902	0.541872	0.56305	0.556158	0.407174	0.487511	0.562206	0.574716	0.559288	0.417504	0.521081	0.391512	0.656675	0.71922	0.563718	0.621491	0.573881
93	0.8031	0.211765	0.719387	0.546677	0.5818	0.737498	0.457537	0.633182	0.673638	0.498592	0.538974	0.628894	0.801262	0.715399	0.493447	0.712093	0.604654	0.484584	0.735634	0.578911	0.577507	0.622328	0.844651	0.275244	0.604088	0.678786	0.57902	0.555701	0.57568	0.574651	0.397349	0.494318	0.563989	0.574716	0.620114	0.399754	0.529909	0.391512	0.656675	0.756288	0.563718	0.623657	0.552399
94	0.862361	0.230868	0.728166	0.5329	0.5818	0.747604	0.476206	0.693842	0.671137	0.498592	0.538974	0.626806	0.83465	0.761483	0.493447	0.745837	0.622696	0.478718	0.757268	0.583577	0.592082	0.634862	0.870407	0.288498	0.625411	0.705371	0.629013	0.590593	0.586849	0.681204	0.390774	0.482128	0.582883	0.590058	0.626809	0.426116	0.52538	0.391512	0.665626	0.776813	0.633499	0.639388	0.601585
95	0.865552	0.421814	0.737494	0.744376	0.582227	0.758275	0.526648	0.713346	0.697401	0.50716	0.517528	0.648311	0.857489	0.789592	0.736877	0.778671	0.653341	0.735415	0.757268	0.594299	0.629406	0.653783	0.89718	0.30131	0.800046	0.768373	0.718177	0.629823	0.604704	0.698066	0.699188	0.471336	0.589156	0.607326	0.645087	0.479838	0.527671	0.440149	0.668135	0.797758	0.6402	0.639388	0.616016
96	0.889078	0.421814	0.772665	0.774293	0.674784	0.766238	0.560352	0.69992	0.757865	0.560658	0.517528	0.691794	0.881585	0.825983	0.736877	0.809655	0.714323	0.742563	0.757268	0.637583	0.681673	0.661268	0.916265	0.489216	0.800046	0.783975	0.720332	0.664457	0.603573	0.701147	0.709716	0.471336	0.630474	0.621816	0.666387	0.519165	0.535122	0.581883	0.680108	0.81818	0.652987	0.665319	0.659036
97	0.905421	0.420261	0.788645	0.782955	0.702507	0.841864	0.60099	0.71482	0.875333	0.651396	0.694242	0.710547	0.881585	0.850798	0.736877	0.826579	0.728766	0.742563	0.755504	0.714951	0.741222	0.687178	0.965394	0.489216	0.800046	0.771493	0.720332	0.672034	0.658852	0.715234	0.699188	0.764885	0.652477	0.644958	0.666387	0.528974	0.536631	0.596149	0.696242	0.852397	0.663724	0.673642	0.684616
98	0.928428	0.420261	0.805152	0.788208	0.710264	0.839829	0.627449	0.722957	0.878228	0.664791	0.694349	0.727994	0.885161	0.880193	0.736877	0.837794	0.748808	0.744247	0.755303	0.729143	0.733938	0.7118	0.995403	0.468444	0.819042	0.794518	0.72712	0.678304	0.699329	0.715234	0.699188	0.764885	0.687888	0.6631	0.706957	0.548241	0.656697	0.620704	0.729496	0.927743	0.705661	0.706885	0.69572
99	0.937776	0.423287	0.809853	0.788208	0.724616	0.839829	0.651748	0.807604	0.887608	0.735508	0.700491	0.74749	0.880667	0.934296	0.736877	0.831963	0.772746	0.746671	0.778203	0.734026	0.743284	0.718438	1.01093	0.468444	0.831681	0.768112	0.713483	0.70353	0.716726	0.67969	0.692626	0.77876	0.693283	0.686269	0.708409	0.583649	0.669991	0.654879	0.760708	0.927743	0.713524	0.73366	0.735126
100	0.965092	0.395106	0.822689	0.856287	0.745186	0.857463	0.648951	0.815906	0.940102	0.782365	0.700491	0.773127	0.880667	0.958557	0.755761	0.832167	0.77387	0.759867	0.810813	0.750134	0.739628	0.733979	1.01093	0.520576	0.857399	0.768112	0.717469	0.715258	0.721466	0.693397	0.699286	0.788585	0.718152	0.7042	0.72118	0.619325	0.749824	0.678228	0.779619	0.929992	0.753705	0.782417	0.785264

## Sheet: ED2f_part2
Extended Data Figure 2f	Proximity gut to crop male
	Fly
Position along gut length	V1	V2	V3	V4	V5	V6	V7	V8	V9	V10	V11	V12	V13	V14	V15	V16	V17	V18	V19	V20	V21	V22	V23	V24	V25	V26	V27	V28	V29	V30	V31	V32	V33	V34	V35	V36	V37	V38	V39	V40	V41	V42	V43
1	0.00610288	0.0828007	0.0496143	0.0269341	0.0218514	0.0415133	0.00826384	0.0121995	0.0250292	0.0316924	0.0359985	0.0875688	0.00248982	0.0327536	0.00431246	0.0736072	0.0860696	0.00996427	0.0446104	0.0434111	0.0570485	0.0250232	0.0795958	0.00352112	0.0257596	0.0333128	0.0055651	0.0093214	0.0208312	0.0250257	0.0447472	0.00932139	0.0429143	0.0269365	0.0124561	0.0153564	0.0342291	0.0236251	0.0102645	0.0394478	0.0881382	0.022962	0.00557189
2	0.00610288	0.0805249	0.0839915	0.0448192	0.0352175	0.0539837	0.00932275	0.0206818	0.0363409	0.0459809	0.0350393	0.0761732	0.0246519	0.0255168	0.00431246	0.0926928	0.0706414	0.00609874	0.063091	0.0864631	0.0194524	0.0503588	0.0842863	1.0128e-05	0.0392884	0.0544401	0.0055651	0.0357421	0.0127005	0.0412929	0.0275072	0.0145179	0.0652207	0.0602253	0.0124561	0.0261195	0.0813692	0.0402287	0.0102645	0.0578041	0.0781462	0.022962	0.0105633
3	0.0194492	0.0552875	0.0866078	0.0804479	0.0618995	0.0414449	0.0339619	0.00897429	0.0272799	0.0363409	0.0350393	0.06109	0.0437667	0.0568307	0.0301939	0.0813292	0.0674547	0.00609874	0.0541561	0.0810238	0.0194524	0.0587655	0.0581783	1.0128e-05	0.0579167	0.0927931	0.0129335	0.0598637	0.00431831	0.0350411	0.027957	0.0176091	0.0744505	0.0866491	0.0260011	0.0454415	0.0773443	0.080298	0.039051	0.068186	0.0649276	0.0542681	0.0208312
4	0.00609461	0.0338664	0.0779828	0.064639	0.0504146	0.0392938	0.0218537	0.00787024	0.0114152	0.0276187	0.030502	0.0511503	0.0428361	0.0646869	0.0287151	0.0638186	0.0525814	0.0126965	0.0435583	0.0719101	0.0136335	0.0405375	0.029255	0.00747953	0.0886942	0.0775426	0.0264646	0.0561724	0.00431831	0.0191298	0.0203886	0.0233629	0.0467858	0.0797514	0.0509694	0.0642105	0.0556727	0.0958169	0.0642542	0.0504825	0.0591316	0.0522894	0.0704662
5	0.00352112	0.0143028	0.061089	0.048279	0.0504146	0.041669	0.0240176	0.00787024	0.00747447	0.0153506	0.0288276	0.033593	0.057643	0.0303989	0.020236	0.049113	0.0528166	0.0134099	0.0256429	0.0498582	0.00747278	0.0342361	0.00932139	0.00932004	0.111375	0.057643	0.0444038	0.0255208	0.00556963	0.0102608	0.0168956	0.0167066	0.0401537	0.0728878	0.0944156	0.0592342	0.0392088	0.0795958	0.0455041	0.0348601	0.0569424	0.0356545	0.0784583
6	0.00897711	0.0122016	0.0446779	0.0332162	0.0468499	0.038818	0.0255193	0.00996933	0.00352827	0.00609874	0.0174373	0.0205277	0.0368518	0.0288285	0.0200784	0.0465195	0.0421048	0.0129432	0.0167096	0.031204	0.0102657	0.0323767	0.00826384	0.0168956	0.0906647	0.0363374	0.0324681	0.0273933	0.00556963	0.0055651	0.00352112	0.00610288	0.0412206	0.0601687	0.0760129	0.0437727	0.0392088	0.0664362	0.0108505	0.0236251	0.0432725	0.0393733	0.0456443
7	0.00430662	0.0122016	0.0411382	0.0140844	0.0265838	0.035657	0.0255193	0.00556284	7.16158e-06	0.00248982	0.0168956	0.0176063	0.0268216	0.0153514	0.00826689	0.0459744	0.0348623	0.0129432	0.0167096	0.0194499	0.0102755	0.0331345	0.00430662	0.0168956	0.0706854	0.0246478	0.0276178	0.0194531	0.00556284	0.0055651	0.00352112	0.00351395	0.0342361	0.043488	0.0657797	0.0188029	0.0441194	0.0320855	0.00931328	0.0302947	0.0528753	0.0304978	0.0371043
8	0.00430662	0.0127015	0.0309978	0.00248981	0.0140844	0.0278427	0.0324685	0.00556284	7.16158e-06	0.00248982	0.0151549	0.017785	0.0380051	0.00932004	0.00610081	0.0459744	0.0105705	0.0134155	0.0202335	0.0111393	0.0102755	0.0302997	0.00556284	0.0136464	0.0468523	0.0176048	0.0275081	0.0149456	0.00897991	0.00249487	0.00497961	0.00351395	0.0342361	0.0342357	0.0279538	0.0205314	0.0392088	0.0360873	0.0126995	0.024016	0.0402293	0.0313031	0.0483497
9	0.00430662	0.0153547	0.0309978	0.0129374	0.0229554	0.0251503	0.0327521	0.00556284	0.00431831	0.00787664	0.0151549	0.0250222	0.0364292	0.00932004	0.00609668	0.0535162	0.00609874	0.0134155	0.0176098	0.0111393	0.0055651	0.0302997	0.00556284	0.0136464	0.0600656	0.00610701	0.0234962	0.0194505	0.00897991	0.00249487	0.00498467	0.00747447	0.0288285	0.0371043	0.0279538	0.0288281	0.0335874	0.0308029	0.0206904	0.024016	0.0522858	0.0400727	0.0548974
10	0.00497961	0.027509	0.03833	0.0114119	0.0240139	0.0240192	0.0279547	0.00556963	0.00555831	0.00747278	0.0165185	0.0273929	0.0426915	0.00826079	0.00609668	0.0504146	0.00704222	0.0145231	0.0181295	0.0124551	0.00248982	0.0355714	0.00609461	0.0145266	0.049367	0.00610701	0.0114185	0.0332219	0.0179556	0.00249487	0.00497961	0.00825468	0.0224127	0.037766	0.0273929	0.0353047	0.0481502	0.0320851	0.0122016	0.0264669	0.0499203	0.0467853	0.0642146
11	0.00609874	0.0211326	0.0491083	0.0202316	0.0282787	0.0183004	0.0246544	0.00431247	0.00556737	0.00747278	0.0108528	0.0258806	0.0481525	0.00826079	0.00431831	0.0399145	0.00497961	0.0105729	0.0182983	0.0124551	0.00248982	0.0403103	0.00609461	0.0409107	0.047893	0.0261166	0.0114185	0.0386531	0.0200753	0.00609461	0.00609047	0.00556284	0.02128	0.0276187	0.031885	0.0399975	0.0452996	0.0250272	0.0122016	0.0157469	0.0393672	0.0418172	0.0598121
12	0.00609874	0.00557189	0.0431964	0.0202316	0.0327509	0.00497961	0.0230955	0.00556963	0.00556737	0.00610288	0.00497961	0.0258806	0.0483502	0.00704223	0.00431831	0.0465133	0.00352112	0.0105729	0.0259977	0.0102706	0.00248982	0.0525816	0.00430662	0.0328492	0.0503576	0.0498635	0.0147316	0.0295647	0.032078	0.00556737	0.00248982	0.00556284	0.0105729	0.0250272	0.033593	0.0292537	0.0415181	0.0179612	0.00609461	0.0265909	0.0282787	0.0426968	0.0346854
13	7.16158e-06	0.00557189	0.0431964	0.0342313	0.0380068	0.00351395	0.0230955	0.00351395	0.00249993	0.0269299	0.00430661	0.0339597	0.0459823	0.00787664	0.00497961	0.0387322	0.00352112	0.00609047	0.0415157	0.00788305	0.00497961	0.0593938	0.00430662	0.0290428	0.045984	0.0303989	0.0246503	0.0240108	0.032078	0.00557642	0.00248982	0.00556284	0.0102657	0.0176127	0.0370173	0.0200778	0.025396	0.0179612	0.00249487	0.0380826	0.0343199	0.0426968	0.0288276
14	7.16158e-06	0.00557189	0.0431964	0.0269341	0.0357399	0.00351395	0.0191311	0.00247967	0.00249993	0.0236257	0.00352112	0.0324646	0.0406133	0.00352827	0.00497961	0.00825774	0.00555831	0.00609047	0.0478275	0.00704222	0.00352828	0.0512711	0.00610288	0.0307971	0.0539776	0.0147316	0.0200803	0.0359946	0.0334946	0.0333143	0.00556737	0.00787824	0.0102657	0.0105657	0.0461827	0.038415	0.0347732	0.0149439	0.00249487	0.0259943	0.0230933	0.037518	0.0177864
15	0.00609047	0.00609874	0.0434834	0.038816	0.033777	0.00431246	0.0105633	0.00351395	0.00249993	0.0501078	0.0070458	0.0484096	0.0299879	0.0236214	0.00352112	0.00352828	0.00249993	0.0121995	0.0616948	0.00556737	0.00248474	0.0484085	0.00497961	0.0300844	0.055512	0.0159488	0.0183024	0.0299807	0.0377597	0.0528777	0.00556963	0.00556284	0.00497961	0.00704223	0.0486034	0.0443995	0.0349514	0.014524	0.00610288	0.00556963	0.0153498	0.032754	0.0055719
16	0.00610288	0.00609874	0.0441918	0.0513889	0.0393704	0.00431246	0.00703506	0.00351395	0.00351395	0.046781	0.0070458	0.0453663	0.021567	0.0373473	0.00352112	0.00556284	0.00249993	0.0224082	0.0705144	0.00431832	0.00248474	0.052345	0.0035247	0.0463809	0.0611459	0.00898132	0.0174344	0.0458448	0.0275067	0.0196137	0.00352112	0.00556284	0.00497961	0.00352112	0.0563965	0.052345	0.0365924	0.00609668	0.0055651	0.010262	0.00932275	0.0504761	0.0055719
17	0.00352112	0.00351753	0.0441918	0.0546623	0.0282787	0.00557642	0.0350346	0.00352828	0.00351395	0.046781	0.00556284	0.0230955	0.0247793	0.0548887	0.00746603	0.0124571	0.00249993	0.0444003	0.0510312	0.00431832	0.00248474	0.0569397	0.0035247	0.0478275	0.0602246	0.00431247	0.0375193	0.0527579	0.0337778	0.00826079	0.00352112	0.00609461	0.00497961	0.0468477	0.0563965	0.0527579	0.046913	0.00609461	0.0055651	0.00861908	0.0035247	0.0558959	0.0229548
18	0.00747953	0.00351753	0.0573749	0.0449551	0.00610081	0.00557642	0.044189	0.0114141	0.00351395	0.033312	0.00352112	0.0393733	0.0182983	0.0548361	0.00610494	0.0124571	0.00556963	0.0335956	0.0380903	0.00610288	0.00556284	0.0659265	0.00430662	0.0270494	0.0662025	0.00431247	0.055512	0.0484104	0.0269383	0.00610288	0.00352112	0.0147384	0.00248982	0.0468477	0.0655437	0.0594961	0.0313031	0.00609461	0.0074694	0.00497961	0.00497454	0.0573182	0.0465799
19	0.0102755	0.00351395	0.041516	0.0528753	0.00610081	0.0147384	0.0350346	0.0219951	0.00431832	0.0401518	0.00249487	0.0572689	0.00788305	0.0441251	0.00610494	0.035309	0.00555831	0.0229625	0.0273933	0.0183004	0.00556284	0.0553429	0.00352112	0.0159457	0.0677756	0.00610288	0.0599674	0.0484104	0.0176127	0.0035247	0.00352112	0.0287151	0.00248982	0.0623494	0.062885	0.0494894	0.0219916	0.00555831	0.00248982	0.00824857	0.0136437	0.0848726	0.0604258
20	0.00247967	0.00247967	0.0251513	0.0577531	0.00610081	0.00249993	0.0350346	0.0234957	0.00352828	0.0153539	0.00249487	0.077269	0.00704223	0.0328473	0.0122016	0.0434886	0.00555831	0.0202322	0.0273933	0.0313031	0.0035247	0.06079	0.00352112	0.00897851	0.0688645	0.00249487	0.0607842	0.0481504	0.0205376	0.00787184	0.0181274	0.0513322	0.00248982	0.0709974	0.0664828	0.0276187	0.0309025	0.00430661	0.00248982	1.0128e-05	0.0256405	0.112096	0.0434813
21	0.00351395	0.00247967	0.0444029	0.0916869	0.139724	0.00249993	0.0381725	0.0411453	0.00352828	0.00703864	0.00249487	0.0952074	0.00704223	0.0206812	0.02659	0.0704272	0.00555831	0.0308053	0.0282858	0.043705	0.0035247	0.0816025	0.00352112	0.0055719	0.109613	0.00248474	0.03468	0.0483432	0.0373541	0.0203886	0.0762579	0.0659219	0.00249487	0.0881018	0.0889748	0.0186347	0.0309025	0.00352112	0.00351395	0.00747109	0.0392165	0.127857	0.0434813
22	0.00746772	0.00247967	0.0892904	0.125709	0.154495	0.00249993	0.0181309	0.0582869	0.00352828	0.00703864	0.00555831	0.069226	0.013639	0.0501701	0.0415224	0.0570551	0.00555831	0.0576968	0.0194524	0.0574319	0.0035247	0.0968205	0.00352112	0.00431247	0.137238	0.00248474	0.0325607	0.0606316	0.0501095	0.0203886	0.0566673	0.0863958	0.0122016	0.101814	0.083363	0.0186347	0.0405347	0.00352112	0.00351395	0.0286083	0.0854974	0.153605	0.0555084
23	0.0116847	0.00247967	0.110289	0.157336	0.176062	0.00352827	0.061241	0.103531	0.00352828	0.016142	0.00248982	0.104842	0.035477	0.046313	0.0508501	0.0570551	0.00610701	0.103774	0.03776	0.0616983	0.0455019	0.117133	0.00430662	0.00431247	0.17972	0.00248474	0.0323721	0.0646401	0.0706924	0.0316936	0.0325584	0.108788	0.0373521	0.12312	0.103416	0.0153531	0.0434894	0.00352112	0.00825774	0.0690944	0.0685536	0.191086	0.0821677
24	0.0261219	0.00351395	0.139523	0.181417	0.187156	0.00247967	0.0831063	0.128726	0.00610701	0.0331307	0.0202272	0.173832	0.046317	0.0515143	0.0544397	0.0726392	0.0163267	0.130761	0.0810294	0.0511505	0.0739525	0.150818	0.00430662	0.0174322	0.206913	0.00497961	0.0325607	0.0828022	0.108134	0.0551739	0.018301	0.125065	0.0475739	0.140736	0.10353	0.0153531	0.0624989	0.00248474	0.00825774	0.101322	0.0335926	0.204501	0.109471
25	0.0350396	0.0122058	0.171296	0.221037	0.205999	0.00247967	0.127175	0.1678	0.00610701	0.0532306	0.0257586	0.171535	0.0639712	0.0616948	0.0720342	0.0962108	0.0436993	0.175744	0.0814486	0.0511505	0.0895372	0.197844	0.00430662	0.0346836	0.218399	0.00497961	0.0677792	0.107812	0.140891	0.0708213	0.0108598	0.168393	0.0479002	0.139187	0.103742	0.0400708	0.104396	0.00248474	0.0383333	0.130498	0.0270485	0.219176	0.120442
26	0.0360037	0.0677842	0.204063	0.250586	0.210229	0.00556963	0.159408	0.190175	0.00746603	0.0557356	0.0359974	0.194433	0.0892203	0.0973612	0.102693	0.145807	0.0655481	0.207392	0.0822391	0.0788164	0.118501	0.224778	0.00430662	0.0525864	0.249308	0.0218514	0.082431	0.117022	0.160382	0.091181	0.00498467	0.197532	0.0516342	0.161284	0.103742	0.0642085	0.133826	0.0159488	0.0484072	0.144112	0.0335926	0.237267	0.136851
27	0.0360037	0.0720374	0.204063	0.264486	0.22334	0.0230955	0.172166	0.226259	0.0167028	0.0616544	0.0359974	0.194433	0.111491	0.0959186	0.136033	0.14701	0.0769484	0.23488	0.0620522	0.0945151	0.148186	0.222408	0.0428426	0.0726801	0.27598	0.0749486	0.0972018	0.145949	0.174737	0.103174	0.00498467	0.226536	0.0334132	0.17553	0.0961139	0.0821634	0.144605	0.0381732	0.07029	0.161266	0.111518	0.25009	0.146056
28	0.0511559	0.0903285	0.22493	0.274142	0.257722	0.0406133	0.168687	0.23921	0.0167028	0.0649354	0.0683725	0.219023	0.119303	0.0959186	0.145991	0.174304	0.0949453	0.251772	0.0460505	0.0820501	0.176073	0.217301	0.0626407	0.095855	0.290854	0.0903218	0.107438	0.148621	0.198474	0.122512	0.164656	0.25534	0.0334132	0.18722	0.0961139	0.0753961	0.167658	0.0692782	0.0739014	0.203042	0.150339	0.266087	0.157041
29	0.0444074	0.0903285	0.215873	0.291587	0.27539	0.0499251	0.161996	0.249013	0.0167066	0.0772341	0.0786643	0.231939	0.132452	0.105785	0.167364	0.187183	0.116197	0.25456	0.0301939	0.0773443	0.186818	0.217259	0.0626407	0.129804	0.301508	0.0903218	0.115772	0.146729	0.204912	0.122512	0.167029	0.249843	0.0421153	0.197342	0.0961139	0.0701612	0.153913	0.0824671	0.0739014	0.301725	0.147997	0.281458	0.16486
30	0.0822446	0.095726	0.257499	0.300772	0.290166	0.0713497	0.165835	0.294882	0.039685	0.102092	0.0920966	0.228684	0.138089	0.141442	0.170826	0.19248	0.122736	0.324286	0.0519886	0.0820501	0.297827	0.214661	0.0619439	0.147677	0.322311	0.117944	0.119873	0.163823	0.236498	0.141748	0.176836	0.259241	0.0706858	0.200146	0.112152	0.0701612	0.17299	0.0451709	0.102234	0.301725	0.160027	0.291221	0.16997
31	0.115425	0.095726	0.325979	0.306367	0.319433	0.0792909	0.193587	0.292162	0.0318921	0.109843	0.136122	0.215193	0.13876	0.170565	0.192222	0.22692	0.119744	0.335798	0.0905672	0.0942504	0.29492	0.21046	0.0619439	0.1641	0.342064	0.12233	0.124066	0.182387	0.226194	0.159933	0.183409	0.277773	0.0937621	0.200146	0.128388	0.098281	0.180616	0.0434923	0.159102	0.297598	0.180541	0.294063	0.188519
32	0.178243	0.117286	0.341372	0.306367	0.346825	0.0971093	0.203024	0.292162	0.0318921	0.11957	0.193476	0.215193	0.145072	0.190417	0.231658	0.282227	0.140741	0.325899	0.110486	0.134864	0.29492	0.222265	0.0807942	0.172748	0.348528	0.164218	0.150755	0.182387	0.23359	0.172104	0.199253	0.335625	0.130233	0.202716	0.14359	0.125041	0.189323	0.0800617	0.19199	0.294294	0.194953	0.309667	0.206614
33	0.179375	0.117286	0.356544	0.308504	0.343398	0.101018	0.22141	0.270163	0.0278404	0.127354	0.20523	0.217198	0.138178	0.185837	0.234008	0.275131	0.106364	0.29949	0.140982	0.1698	0.281985	0.230942	0.0751107	0.158252	0.362643	0.182355	0.209757	0.186744	0.220819	0.172534	0.222993	0.317894	0.151576	0.204179	0.169928	0.157329	0.190498	0.0606829	0.216184	0.294294	0.337687	0.312983	0.266129
34	0.244215	0.122104	0.372356	0.300854	0.343398	0.142028	0.22141	0.291445	0.0300911	0.148855	0.196601	0.242331	0.138178	0.185837	0.250432	0.286381	0.104511	0.300079	0.172234	0.18964	0.276244	0.254057	0.105343	0.167576	0.365763	0.223195	0.209757	0.18841	0.20849	0.213762	0.222993	0.318177	0.169343	0.204179	0.179818	0.133388	0.15648	0.0684615	0.246428	0.295927	0.337687	0.314337	0.268581
35	0.257258	0.128149	0.390477	0.293817	0.368181	0.153258	0.225921	0.286435	0.0522323	0.163822	0.205457	0.294654	0.128318	0.195826	0.26817	0.291052	0.0896328	0.309039	0.205104	0.208088	0.276244	0.241318	0.100525	0.209932	0.362495	0.208283	0.153602	0.171584	0.183927	0.232993	0.22522	0.315184	0.179766	0.213267	0.191618	0.133388	0.149475	0.121319	0.261524	0.289038	0.345957	0.31458	0.254912
36	0.208244	0.113689	0.390477	0.282053	0.369731	0.157567	0.225921	0.251631	0.077312	0.16775	0.191363	0.294654	0.122738	0.202716	0.267523	0.281561	0.0862527	0.307394	0.224622	0.208088	0.276244	0.225641	0.0761762	0.191784	0.361167	0.202548	0.133754	0.156387	0.163062	0.209338	0.225934	0.304502	0.19931	0.213761	0.216899	0.111937	0.14597	0.114239	0.26831	0.267739	0.239047	0.320744	0.237644
37	0.208407	0.0980235	0.297726	0.277231	0.365708	0.159836	0.241769	0.23832	0.0910736	0.162989	0.172972	0.286247	0.0987824	0.209648	0.241722	0.257375	0.0760953	0.298731	0.216212	0.212947	0.273573	0.21165	0.0902243	0.191784	0.355475	0.192232	0.123639	0.145972	0.150422	0.185168	0.222562	0.295031	0.200256	0.218384	0.271891	0.0929667	0.135047	0.104037	0.271628	0.256546	0.234491	0.330544	0.218624
38	0.296454	0.0945796	0.242752	0.277231	0.368581	0.149272	0.260004	0.228196	0.0939931	0.172735	0.159196	0.265721	0.0948433	0.211926	0.222826	0.248565	0.0612428	0.287558	0.199685	0.178333	0.26875	0.210973	0.0902243	0.204155	0.355475	0.184413	0.113279	0.14711	0.131775	0.174251	0.21656	0.299204	0.181432	0.231471	0.276475	0.076545	0.131394	0.078346	0.278268	0.234953	0.237877	0.348305	0.203711
39	0.207379	0.0945796	0.239127	0.27398	0.34636	0.130566	0.263897	0.207927	0.0872852	0.175159	0.133105	0.24339	0.0792885	0.198407	0.200261	0.220606	0.0500479	0.250865	0.178579	0.178333	0.23198	0.202042	0.0822068	0.192914	0.348599	0.165492	0.0739433	0.133387	0.121901	0.160838	0.212251	0.285419	0.160665	0.225656	0.263278	0.0615003	0.130305	0.0522299	0.270565	0.228926	0.244575	0.349753	0.203711
40	0.182052	0.0167021	0.221872	0.27398	0.308932	0.110144	0.233379	0.196397	0.0773843	0.160747	0.100125	0.216326	0.0651214	0.189554	0.167564	0.17622	0.0392922	0.210347	0.161901	0.138498	0.211111	0.198779	0.0619516	0.160767	0.33955	0.149767	0.0550084	0.117156	0.0954642	0.14443	0.168024	0.260921	0.131072	0.227936	0.249701	0.0421132	0.123088	0.0122037	0.175956	0.205721	0.244575	0.342001	0.198111
41	0.155475	0.00247967	0.210399	0.279613	0.287316	0.0978336	0.154093	0.185166	0.065166	0.111017	0.0431316	0.205767	0.0630918	0.176373	0.140101	0.165407	0.0292498	0.185319	0.135165	0.102481	0.195831	0.189258	0.0484151	0.117975	0.323971	0.140012	0.0366822	0.105575	0.0924606	0.121829	0.134109	0.230695	0.09819	0.126303	0.237374	0.0215681	0.0134117	0.0105669	0.166619	0.120268	0.23083	0.308599	0.16916
42	0.129159	0.00247967	0.209649	0.271936	0.254746	0.0392967	0.140954	0.176444	0.00863077	0.0878559	0.0183059	0.184066	0.0453708	0.167189	0.11157	0.165407	0.0145162	0.165498	0.103266	0.0752362	0.172307	0.169768	0.0205412	0.0823189	0.273214	0.132806	0.0307021	0.0694522	0.0624457	0.113254	0.100496	0.229332	0.0776262	0.0741147	0.203912	0.00931328	0.00556737	0.0105669	0.166619	0.101353	0.23076	0.263981	0.103296
43	0.0994075	0.00247967	0.215537	0.250643	0.217803	0.00747447	0.135345	0.110149	0.00556737	0.0474472	0.0114108	0.156646	0.0147384	0.145456	0.0816376	0.165407	0.00787665	0.146439	0.0736548	0.037764	0.150798	0.0511564	0.0186401	0.0402293	0.236589	0.126887	0.0126975	0.0234893	0.0563961	0.0911788	0.094782	0.215305	0.060014	0.0459809	0.185575	0.00352828	0.00556737	0.0136464	0.166619	0.0750694	0.21153	0.22962	0.0749476
44	0.0818621	0.00247967	0.129954	0.185425	0.200818	0.00747447	0.111604	0.0742848	0.00248982	0.0441279	0.0035247	0.118292	0.00497961	0.116492	0.0291519	0.165407	0.00430662	0.102445	0.0376822	0.0272799	0.135489	0.0511564	0.00497961	0.0214245	0.21395	0.0983748	0.00787665	0.00787345	0.0335922	0.0911788	0.0715141	0.113148	0.0285041	0.0265852	0.150489	0.00352828	0.00556737	0.0136464	0.0722056	0.0633895	0.193276	0.210991	0.0426274
45	0.0300886	0.00247967	0.110284	0.133436	0.183274	0.00747447	0.0748669	0.0525864	0.00497961	0.0340534	0.0035247	0.114131	0.00248982	0.0758955	0.0134117	0.165407	0.00430662	0.0842863	0.0279579	0.0272799	0.127862	0.0511564	0.00497961	0.0127025	0.177691	0.0504815	0.00610494	0.00787345	0.0111415	0.0911104	0.0446849	0.0973642	0.0230933	0.0035247	0.12571	0.00248982	1.0128e-05	0.00747109	0.0396787	0.0561767	0.16993	0.154795	0.0315002
46	0.0211302	0.00247967	0.118912	0.134632	0.200818	0.00747447	0.0716941	0.0674138	0.0055651	0.0250277	0.0035247	0.118292	0.00248982	0.0706909	0.0134117	0.165407	0.00430662	0.0705602	0.0409208	0.037764	0.127862	0.0586657	0.00497961	0.0129413	0.181983	0.0633859	0.00787665	0.0127005	0.0182942	0.0560687	0.0446849	0.0973642	0.0285041	0.0316928	0.139744	0.00248982	0.00248982	0.00352828	0.0396787	0.0546067	0.177004	0.17388	0.047246
47	0.0432722	0.00247967	0.151292	0.1739	0.202828	0.00747447	0.0732766	0.0822428	0.00247967	0.0524095	0.0035247	0.13715	0.00610701	0.0860039	0.0650244	0.166453	0.00351395	0.0990054	0.0624011	0.0622501	0.127862	0.0769117	0.00497961	0.0264693	0.220827	0.072297	0.00787665	0.0320808	0.0335922	0.0560687	0.0694025	0.1106	0.044193	0.0622998	0.142791	0.00704223	0.00746603	0.00352828	0.0438357	0.0681403	0.201935	0.206443	0.0708674
48	0.0664418	0.00247967	0.16896	0.201935	0.209103	0.0129374	0.100523	0.110149	0.00247967	0.0638243	0.0035247	0.174238	0.0295677	0.15235	0.0929984	0.179222	0.00557189	0.11918	0.0971392	0.089153	0.135489	0.101019	0.00497961	0.0506049	0.255438	0.0677299	0.00787665	0.0636751	0.0542695	0.11127	0.0705541	0.140011	0.0625982	0.0982486	0.142791	0.0153539	0.00746941	0.00747109	0.067038	0.0757664	0.189833	0.230913	0.102088
49	0.0922964	0.0035247	0.20477	0.228973	0.22334	0.0450922	0.14637	0.126328	0.00555831	0.0790938	0.0522909	0.200744	0.0446152	0.167655	0.116623	0.173937	0.00557189	0.145974	0.123645	0.12096	0.152801	0.141639	0.0182983	0.0548935	0.274133	0.0813292	0.0307021	0.0914555	0.0985339	0.118206	0.0596554	0.18183	0.0739089	0.118915	0.144858	0.0399196	0.0267067	0.00747109	0.0937232	0.123141	0.177004	0.254829	0.129858
50	0.0987536	0.0481604	0.212789	0.230935	0.231919	0.0583947	0.151432	0.183421	0.00787184	0.0776282	0.0695872	0.208886	0.0630918	0.160533	0.131206	0.165837	0.01364	0.17823	0.12684	0.13805	0.185627	0.169622	0.0182983	0.0694975	0.297013	0.0833618	0.0426956	0.113344	0.120698	0.152428	0.0596554	0.196606	0.0717378	0.134083	0.135871	0.0579171	0.0483432	0.0102731	0.108214	0.159258	0.177004	0.25574	0.168008
51	0.111938	0.0661633	0.199388	0.254159	0.258237	0.0569959	0.149668	0.217942	0.00787184	0.0632889	0.0800675	0.207852	0.0809528	0.17992	0.145548	0.163235	0.0353899	0.199468	0.0976771	0.116706	0.225276	0.192475	0.0182983	0.0820128	0.310693	0.0907668	0.0672284	0.129719	0.154709	0.166742	0.0596554	0.225759	0.0717378	0.153059	0.136008	0.0475734	0.0719892	0.0224144	0.143936	0.185595	0.174428	0.252356	0.189231
52	0.126914	0.0661633	0.20852	0.262582	0.27539	0.0546623	0.171076	0.241362	0.00787184	0.0749495	0.0985361	0.227217	0.0980288	0.177493	0.169928	0.165837	0.105899	0.206012	0.105074	0.116706	0.225276	0.206086	0.0478359	0.0946175	0.320301	0.106947	0.0830305	0.165347	0.172127	0.165173	0.185157	0.23855	0.0909388	0.172967	0.134772	0.0828071	0.114106	0.0473754	0.143936	0.197959	0.189591	0.266435	0.209972
53	0.1295	0.065361	0.223944	0.262582	0.27539	0.069051	0.187963	0.241362	0.029151	0.103895	0.169763	0.243559	0.0980288	0.1518	0.183158	0.185843	0.120393	0.224778	0.12008	0.193084	0.219039	0.206086	0.0712104	0.100435	0.320301	0.0966222	0.0932352	0.230633	0.197329	0.158137	0.126688	0.264605	0.0950434	0.178072	0.124987	0.133203	0.126227	0.0677794	0.146391	0.210416	0.194172	0.266435	0.214702
54	0.160922	0.065361	0.236705	0.246646	0.258237	0.0739055	0.273017	0.230199	0.0484132	0.10822	0.154655	0.256393	0.0980288	0.1518	0.192949	0.19827	0.0823556	0.208925	0.140888	0.189129	0.196577	0.192108	0.0751107	0.0936973	0.312503	0.0955641	0.0672284	0.222562	0.175215	0.174606	0.10053	0.264605	0.103565	0.168961	0.134772	0.133203	0.123321	0.0615484	0.154187	0.203655	0.195572	0.266435	0.214702
55	0.171693	0.0409208	0.254514	0.241305	0.257662	0.0794814	0.283892	0.213491	0.0804122	0.121804	0.137397	0.248449	0.0752779	0.160533	0.217215	0.197909	0.0542677	0.18911	0.176372	0.193762	0.172755	0.178663	0.0761762	0.0946175	0.30717	0.130097	0.0426956	0.193778	0.159742	0.195873	0.116071	0.255983	0.122638	0.172142	0.135871	0.120498	0.0631406	0.048478	0.166389	0.178755	0.191018	0.292252	0.215354
56	0.181538	0.0309013	0.267998	0.241305	0.257662	0.129351	0.314327	0.221914	0.0775077	0.15306	0.111817	0.235866	0.0630918	0.167655	0.214316	0.212062	0.0533479	0.18911	0.206398	0.212267	0.185627	0.172521	0.0711727	0.151435	0.302841	0.162028	0.0426956	0.174876	0.145057	0.192215	0.111075	0.270798	0.128445	0.176429	0.144858	0.113257	0.0631406	0.0247803	0.172607	0.178075	0.205329	0.303974	0.215354
57	0.190177	0.0309013	0.275563	0.241305	0.287316	0.141902	0.295805	0.212816	0.0775077	0.172787	0.0963953	0.227122	0.0630918	0.17438	0.223157	0.212062	0.0804128	0.185319	0.203586	0.196194	0.2269	0.169768	0.0638255	0.151435	0.302841	0.15798	0.0366822	0.14881	0.145057	0.18715	0.102633	0.284768	0.10683	0.173381	0.202839	0.0948484	0.0729787	0.00931463	0.18939	0.167138	0.214268	0.324491	0.218739
58	0.164575	0.0255148	0.273723	0.244703	0.294541	0.141902	0.294818	0.211516	0.103143	0.18514	0.0802175	0.213532	0.0546123	0.166617	0.20032	0.22794	0.104956	0.179496	0.179421	0.195813	0.211111	0.149104	0.0638255	0.131304	0.303035	0.15798	0.0315936	0.130475	0.102482	0.178677	0.111075	0.293642	0.0797605	0.173934	0.221834	0.079483	0.0816731	0.0153547	0.182387	0.153603	0.245775	0.319417	0.202903
59	0.188143	0.00431831	0.271814	0.25828	0.294541	0.185036	0.286664	0.204709	0.127762	0.18514	0.0669065	0.210138	0.0546123	0.160127	0.20032	0.228645	0.102838	0.168318	0.163746	0.174592	0.21253	0.136628	0.0638255	0.125659	0.303035	0.16249	0.0309045	0.111184	0.0842927	0.178677	0.120162	0.294155	0.0665824	0.164745	0.234653	0.0557336	0.0918883	0.0114119	0.182387	0.137351	0.259241	0.335841	0.20586
60	0.164575	0.00431831	0.259743	0.253731	0.294541	0.176338	0.261003	0.189929	0.135529	0.152412	0.0542695	0.195307	0.0546123	0.158314	0.175865	0.21388	0.102838	0.149495	0.12969	0.141484	0.20432	0.13383	0.0484151	0.116732	0.301803	0.151535	0.028284	0.084105	0.0627442	0.173502	0.0858961	0.282845	0.0493006	0.154692	0.224445	0.0557336	0.105486	0.0055719	0.147179	0.120702	0.273881	0.32292	0.190826
61	0.127789	0.00555831	0.226092	0.240834	0.275319	0.150752	0.229257	0.17987	0.137888	0.139678	0.00746772	0.179218	0.0226932	0.145395	0.136784	0.190848	0.0762179	0.13007	0.08611	0.112513	0.176254	0.112379	0.0484151	0.0941526	0.288519	0.158061	0.0126975	0.0604797	0.0542695	0.0338649	0.0583979	0.257922	0.0214245	0.120495	0.21817	0.0303944	0.105956	0.0055719	0.147179	0.0972015	0.259059	0.314555	0.160164
62	0.0732343	0.00351395	0.157515	0.240834	0.245654	0.100367	0.212239	0.163096	0.139717	0.0719938	0.00352112	0.158199	0.00788305	0.131631	0.111489	0.180601	0.0702945	0.110372	0.0380108	0.0817108	0.163119	0.0892911	0.0102669	0.0857455	0.274028	0.166835	0.0102706	0.0172498	0.0335922	0.0338649	0.0316896	0.212876	0.00610494	0.0968799	0.205136	0.0102706	0.0819006	0.0055719	0.145655	0.0659708	0.226188	0.283325	0.140582
63	0.0833685	0.00249487	0.144112	0.241412	0.238337	0.100367	0.19275	0.13914	0.139184	0.0186401	0.00351753	0.158199	0.00788305	0.133941	0.0978668	0.180601	0.0370173	0.110372	0.00932139	0.0598094	0.163119	0.0740735	0.0102669	0.0706005	0.262906	0.132615	0.0102706	0.00787024	0.0278409	0.0469114	0.0389761	0.202183	0.0102719	0.0718608	0.191895	0.0102706	0.00248981	0.00609461	0.155535	0.0663428	0.214108	0.275482	0.122709
64	0.0473783	0.00249487	0.136674	0.292487	0.222588	0.0449615	0.180736	0.124465	0.00861908	0.0186401	0.00351753	0.158199	0.00788305	0.146982	0.0914498	0.171027	0.0339597	0.0996231	0.00352827	0.0300823	0.163119	0.0581815	0.0278468	0.0480879	0.256146	0.118711	0.0102706	0.00556737	0.0182942	0.059391	0.0609899	0.198029	0.0288215	0.0636729	0.191895	0.00610288	0.00826079	0.0074694	0.164012	0.0775044	0.209238	0.239714	0.122709
65	0.0692262	0.00249487	0.166412	0.274502	0.215356	0.0269355	0.183864	0.124465	0.00497961	0.0186401	0.00351753	0.185205	0.0111393	0.163234	0.102119	0.169843	0.0339597	0.116702	0.0273929	0.0214251	0.163556	0.04968	0.0278468	0.0261229	0.256146	0.123919	0.0126975	0.0035247	0.0335922	0.0604797	0.0921591	0.191022	0.0812216	0.0657797	0.205136	0.00609047	0.0134146	0.0108551	0.169679	0.087498	0.209238	0.229852	0.127029
66	0.128199	0.00352112	0.220034	0.267328	0.317613	0.0598159	0.200029	0.153118	0.152143	0.0211338	0.00351753	0.249316	0.0224172	0.193281	0.122254	0.175992	0.0563956	0.120954	0.0972617	0.0412954	0.163556	0.11113	0.0278468	0.0299913	0.27548	0.128732	0.028284	0.00557189	0.0335922	0.097265	0.105514	0.191022	0.0955581	0.104304	0.235019	0.00609047	0.0291454	0.0222785	0.186076	0.105074	0.209238	0.248447	0.127029
67	0.156956	0.0181295	0.243007	0.265396	0.312438	0.0598159	0.218457	0.166003	0.13468	0.0388997	0.00747109	0.2416	0.0349547	0.225489	0.122664	0.175992	0.0697626	0.146666	0.0884173	0.0822388	0.176254	0.156145	0.0278468	0.0432739	0.284033	0.139495	0.0459831	0.031594	0.0563961	0.139502	0.131516	0.192358	0.103798	0.11839	0.277174	0.00610288	0.0479632	0.0469839	0.196952	0.146243	0.219515	0.264182	0.119041
68	0.179979	0.0484104	0.242752	0.264997	0.319724	0.105663	0.238111	0.18786	0.135894	0.0661636	0.0383349	0.2416	0.0434863	0.252319	0.140514	0.191931	0.0697626	0.179853	0.0884173	0.115849	0.195831	0.156145	0.03735	0.0688694	0.294062	0.15075	0.0744082	0.0680524	0.0624457	0.199486	0.153176	0.19996	0.119381	0.12563	0.280906	0.0129354	0.0623033	0.0763799	0.202661	0.184465	0.224745	0.283327	0.122658
69	0.192768	0.0606865	0.242752	0.260288	0.32443	0.120369	0.253379	0.210002	0.135391	0.081261	0.0529988	0.256945	0.0626958	0.259465	0.156858	0.210243	0.0607352	0.215076	0.0952979	0.168388	0.211111	0.156145	0.03735	0.0924304	0.316494	0.168443	0.0963974	0.0819028	0.0767436	0.213877	0.171722	0.19996	0.136576	0.130165	0.315518	0.0307971	0.0734042	0.0855704	0.23098	0.196195	0.2323	0.285689	0.129421
70	0.20151	0.0647875	0.243148	0.260288	0.344593	0.121593	0.269658	0.225929	0.126195	0.119331	0.0792514	0.267674	0.125903	0.250395	0.184891	0.208683	0.055059	0.239144	0.110708	0.184669	0.223076	0.165643	0.03735	0.13839	0.333912	0.194874	0.110172	0.101657	0.0971366	0.208596	0.180126	0.216226	0.167392	0.130165	0.292485	0.0666717	0.100744	0.0858958	0.229689	0.221048	0.258017	0.30066	0.138111
71	0.20151	0.0786612	0.252799	0.265803	0.354397	0.107439	0.244254	0.250247	0.0494858	0.137097	0.104963	0.286247	0.113281	0.231444	0.176906	0.223658	0.0459801	0.261139	0.134245	0.125314	0.246496	0.176003	0.03735	0.14416	0.324496	0.212977	0.119433	0.107783	0.121901	0.216054	0.188223	0.2294	0.179006	0.146415	0.276475	0.105695	0.104839	0.102814	0.229013	0.251583	0.376397	0.313092	0.150009
72	0.20151	0.0846166	0.281362	0.27477	0.354397	0.109277	0.243824	0.252859	0.0494858	0.139724	0.134108	0.286247	0.110959	0.231444	0.176906	0.232225	0.08429	0.279257	0.169327	0.125314	0.246496	0.184465	0.03735	0.148919	0.323511	0.22243	0.113279	0.107783	0.134912	0.218708	0.215268	0.252271	0.194431	0.180042	0.25834	0.129329	0.109721	0.103175	0.229013	0.253535	0.372357	0.312487	0.164591
73	0.17281	0.0713474	0.282447	0.290132	0.325662	0.0982473	0.204769	0.249544	0.037764	0.109163	0.125628	0.263237	0.110959	0.204255	0.157694	0.245235	0.0837039	0.253046	0.161991	0.138501	0.246496	0.183673	0.03735	0.15988	0.330491	0.211649	0.0862916	0.0926996	0.148931	0.236532	0.215268	0.261727	0.225038	0.201183	0.225695	0.0686873	0.100127	0.069892	0.212633	0.227245	0.372357	0.30243	0.171254
74	0.159393	0.0677821	0.281408	0.293817	0.315621	0.111603	0.166972	0.238059	0.011137	0.101388	0.129924	0.256836	0.122738	0.189116	0.151968	0.225839	0.0725517	0.264313	0.122491	0.128855	0.246496	0.206954	0.0182983	0.137956	0.322849	0.208149	0.0830305	0.0951745	0.177846	0.221109	0.215268	0.272575	0.151059	0.204179	0.203875	0.0703411	0.103321	0.0340475	0.20009	0.227245	0.358998	0.289546	0.195001
75	0.144092	0.062054	0.258819	0.300854	0.291308	0.0969445	0.145272	0.250271	0.00351753	0.0677347	0.126245	0.23548	0.122738	0.173753	0.13845	0.203273	0.0699423	0.27107	0.11745	0.111047	0.246496	0.248905	0.0182983	0.122256	0.315694	0.142469	0.0830305	0.10799	0.177846	0.197716	0.212251	0.240102	0.132966	0.188325	0.175014	0.0560082	0.0838456	0.015358	0.184789	0.215272	0.224981	0.279053	0.205769
76	0.135695	0.0677821	0.224598	0.309567	0.280424	0.0634781	0.125465	0.243057	0.0074694	0.0572707	0.0930266	0.217198	0.138178	0.158666	0.13845	0.180341	0.0773509	0.246704	0.0893914	0.137121	0.246496	0.181284	0.0182983	0.111382	0.283411	0.11262	0.0672263	0.10799	0.176848	0.175791	0.0778237	0.229872	0.110234	0.174963	0.156956	0.0583444	0.104246	0.0134136	0.157002	0.231183	0.221107	0.265307	0.184749
77	0.107358	0.0677821	0.204001	0.29305	0.271129	0.0307971	0.118919	0.240225	0.0074694	0.0510307	0.069045	0.203129	0.151632	0.127472	0.129113	0.162322	0.074451	0.223001	0.0647856	0.0992491	0.25118	0.159782	0.0182983	0.0864354	0.274622	0.111935	0.0881419	0.120549	0.147179	0.154187	0.0529967	0.226647	0.0876052	0.162344	0.14359	0.0494204	0.0921562	0.0134136	0.151559	0.231183	0.221107	0.23475	0.152203
78	0.0966306	0.0768671	0.218706	0.252424	0.301367	0.0307971	0.11745	0.241408	0.0074694	0.0572707	0.0522328	0.190107	0.130688	0.104962	0.137121	0.15597	0.074451	0.241527	0.041216	0.0831433	0.300552	0.1273	0.0273896	0.108134	0.280964	0.111935	0.0881419	0.101693	0.147619	0.138764	0.0503561	0.238648	0.0726392	0.14103	0.13825	0.0420384	0.136876	0.0134136	0.157002	0.231183	0.235495	0.219253	0.135967
79	0.103834	0.0905667	0.299312	0.272064	0.301367	0.113696	0.118919	0.299622	0.0074694	0.0638734	0.0522328	0.193502	0.132522	0.0971017	0.132522	0.177341	0.0806844	0.227323	0.0194511	0.0627474	0.300552	0.101872	0.0273896	0.124073	0.251633	0.126515	0.0848392	0.106139	0.180547	0.15133	0.0503561	0.212043	0.0805307	0.126564	0.104757	0.0494904	0.161632	0.0134136	0.188328	0.0925278	0.228823	0.227999	0.135967
80	0.101756	0.144437	0.299312	0.300388	0.294658	0.141772	0.132012	0.295707	0.0153498	0.0869743	0.084584	0.191497	0.139251	0.0910455	0.155966	0.200694	0.0953311	0.226202	0.00747616	0.0627474	0.303906	0.0853847	0.0273896	0.148667	0.25641	0.138473	0.0773524	0.122512	0.187219	0.185386	0.0503561	0.22738	0.107096	0.104724	0.109953	0.0855731	0.150449	0.0134136	0.22171	0.0758972	0.223964	0.237063	0.162587
81	0.0921661	0.184772	0.212786	0.311272	0.291177	0.122514	0.139658	0.293909	0.0259996	0.0809566	0.0857446	0.191497	0.159678	0.0827316	0.168321	0.219815	0.117079	0.216269	0.0149422	0.0356531	0.303906	0.0630417	0.0626407	0.163464	0.25641	0.148581	0.0610985	0.105988	0.204413	0.177427	0.0503561	0.241002	0.136608	0.127204	0.0986889	0.0992574	0.136833	0.0200835	0.11776	0.367707	0.238742	0.237063	0.164352
82	0.0867607	0.24407	0.215824	0.314688	0.298248	0.107961	0.159198	0.292504	0.0410677	0.0809566	0.193476	0.213792	0.152292	0.0624507	0.179631	0.224833	0.119147	0.225849	0.0149422	0.0234957	0.307242	0.0800663	0.0873922	0.171802	0.278037	0.179973	0.073574	0.117715	0.238897	0.157058	0.0346778	0.285894	0.136608	0.134843	0.100772	0.105252	0.129141	0.0200835	0.11776	0.367707	0.23169	0.227196	0.166209
83	0.0955997	0.245134	0.23469	0.296895	0.307016	0.107961	0.159198	0.302761	0.0473091	0.0809566	0.193476	0.23134	0.172738	0.124938	0.202027	0.275334	0.126515	0.255299	0.0134089	0.033593	0.308269	0.120446	0.11358	0.194736	0.287249	0.175155	0.108561	0.14089	0.218273	0.150239	0.178684	0.302016	0.144052	0.165408	0.11071	0.105252	0.143943	0.0420423	0.128436	0.367707	0.223945	0.246507	0.170517
84	0.119597	0.245134	0.303691	0.296895	0.337055	0.115856	0.176643	0.336317	0.0694493	0.0925674	0.193476	0.255714	0.196647	0.160222	0.225041	0.302211	0.144022	0.326267	0.0483497	0.198195	0.314412	0.132176	0.145712	0.222388	0.320753	0.176951	0.150096	0.172375	0.246862	0.158804	0.178684	0.329812	0.14416	0.227789	0.134982	0.105252	0.198206	0.0420423	0.1386	0.367707	0.223491	0.247348	0.179376
85	0.139721	0.245134	0.319276	0.296895	0.352703	0.125339	0.193604	0.353559	0.0762952	0.0925674	0.193476	0.260683	0.200317	0.17819	0.242177	0.282253	0.167188	0.339845	0.103915	0.198195	0.314412	0.155292	0.196459	0.223653	0.325406	0.175103	0.169763	0.201181	0.278691	0.17004	0.187073	0.316607	0.160477	0.236274	0.13825	0.109354	0.212685	0.0557943	0.236484	0.367707	0.255626	0.260816	0.19888
86	0.166769	0.226139	0.324452	0.296895	0.379646	0.138654	0.238935	0.378948	0.0836978	0.101114	0.194562	0.254166	0.199028	0.187613	0.269642	0.274341	0.174836	0.368051	0.125041	0.200214	0.31719	0.188623	0.30548	0.255505	0.330256	0.183825	0.174161	0.203768	0.283761	0.177356	0.199253	0.316607	0.155767	0.236274	0.147953	0.13327	0.231711	0.0702947	0.224091	0.376305	0.346959	0.27986	0.218486
87	0.175321	0.21857	0.338745	0.301762	0.390661	0.159544	0.230612	0.362401	0.0762952	0.10649	0.193476	0.246945	0.162048	0.190807	0.249547	0.277487	0.17028	0.392251	0.130661	0.194978	0.314954	0.221634	0.30548	0.242399	0.336024	0.181159	0.188272	0.202899	0.293765	0.189031	0.199253	0.324803	0.161165	0.226207	0.165698	0.149768	0.246753	0.086858	0.224091	0.383517	0.340284	0.293273	0.23325
88	0.191349	0.201588	0.366813	0.312421	0.392868	0.173308	0.247457	0.411608	0.0762952	0.125244	0.200231	0.237919	0.158178	0.191326	0.260485	0.284991	0.171308	0.376888	0.132544	0.194978	0.314954	0.233418	0.30548	0.228804	0.347167	0.196711	0.198966	0.22028	0.294218	0.193853	0.205109	0.380222	0.174465	0.219625	0.165698	0.169168	0.238545	0.103801	0.226262	0.390596	0.340284	0.307946	0.255779
89	0.20805	0.173115	0.364618	0.315068	0.403086	0.153389	0.252804	0.382498	0.0762952	0.134182	0.208527	0.237919	0.166668	0.18607	0.253849	0.292549	0.155687	0.369589	0.172804	0.215056	0.313058	0.223391	0.30548	0.212178	0.350799	0.217941	0.228484	0.235395	0.280872	0.196838	0.222659	0.370825	0.197142	0.224983	0.178954	0.212484	0.230208	0.121621	0.255301	0.395486	0.337687	0.327122	0.256944
90	0.237021	0.167213	0.371221	0.316224	0.387498	0.179349	0.267621	0.390771	0.0836978	0.15789	0.213965	0.235098	0.169762	0.18607	0.26511	0.300658	0.142485	0.37424	0.195588	0.2368	0.313058	0.223391	0.312581	0.226421	0.365763	0.224373	0.22599	0.270298	0.258488	0.239677	0.253942	0.378101	0.217419	0.336379	0.197103	0.171652	0.216727	0.168818	0.266806	0.36309	0.337687	0.340484	0.29507
91	0.254806	0.188195	0.381792	0.319652	0.387498	0.184687	0.30073	0.366559	0.14279	0.191117	0.24651	0.306209	0.178103	0.18607	0.280082	0.35066	0.142485	0.383243	0.216512	0.249956	0.344213	0.229887	0.364582	0.244643	0.375346	0.241139	0.225578	0.259731	0.246591	0.256664	0.367294	0.38573	0.235814	0.336379	0.215148	0.225593	0.215479	0.168818	0.287129	0.358243	0.354261	0.382019	0.318963
92	0.288092	0.20714	0.400091	0.31762	0.392884	0.210995	0.309488	0.370452	0.139629	0.206616	0.258432	0.314278	0.189291	0.206894	0.29897	0.35066	0.213094	0.383243	0.234174	0.280608	0.457824	0.264845	0.364029	0.263507	0.38341	0.255116	0.228987	0.259731	0.244127	0.289372	0.367294	0.404637	0.256596	0.351774	0.247494	0.221642	0.232421	0.200274	0.314122	0.379078	0.375057	0.405172	0.33805
93	0.321131	0.240591	0.417839	0.313613	0.425411	0.245581	0.295489	0.396754	0.139629	0.225605	0.274945	0.342798	0.20655	0.294945	0.276873	0.361894	0.226141	0.404553	0.262837	0.286641	0.457824	0.323871	0.374275	0.292549	0.394276	0.281266	0.238223	0.276599	0.236269	0.319668	0.367294	0.396022	0.274711	0.35529	0.269428	0.221642	0.232421	0.277622	0.338102	0.410433	0.387175	0.428983	0.343518
94	0.349041	0.259916	0.437715	0.313613	0.480001	0.256382	0.288246	0.405609	0.160787	0.226496	0.302303	0.342798	0.250986	0.294945	0.261631	0.369578	0.252765	0.432817	0.258862	0.287537	0.457824	0.323871	0.374275	0.285318	0.411155	0.302921	0.27407	0.280383	0.236269	0.340741	0.367294	0.409676	0.29971	0.349476	0.282983	0.230619	0.247921	0.289574	0.361375	0.401971	0.402662	0.431089	0.356353
95	0.36621	0.270574	0.454365	0.315426	0.485982	0.250734	0.281038	0.412939	0.160787	0.213332	0.32429	0.356069	0.260981	0.311202	0.242842	0.377646	0.274938	0.420249	0.271408	0.265114	0.470675	0.329806	0.379152	0.285318	0.425421	0.313085	0.305485	0.29192	0.433133	0.366992	0.367294	0.422257	0.318988	0.281083	0.293649	0.245835	0.267015	0.289574	0.390465	0.409826	0.409771	0.438538	0.356353
96	0.380294	0.279142	0.469491	0.328105	0.506935	0.250734	0.276109	0.434446	0.163286	0.232026	0.343491	0.374151	0.27807	0.317659	0.242842	0.400742	0.297866	0.439878	0.278537	0.251087	0.470675	0.334003	0.393348	0.306668	0.440755	0.327219	0.301307	0.298139	0.453596	0.392867	0.375256	0.43415	0.33033	0.281083	0.302272	0.270805	0.273982	0.304434	0.418671	0.423807	0.425558	0.462259	0.372663
97	0.39902	0.293602	0.489333	0.392927	0.518043	0.287456	0.291689	0.448756	0.203205	0.246648	0.355659	0.415351	0.293821	0.331388	0.443737	0.461454	0.332193	0.484783	0.269302	0.24944	0.47438	0.341324	0.410683	0.320383	0.447421	0.410224	0.301307	0.306849	0.455622	0.422263	0.375256	0.459704	0.327696	0.348168	0.317144	0.301648	0.276334	0.351959	0.44048	0.423807	0.457832	0.514149	0.401554
98	0.43049	0.296982	0.50681	0.420787	0.522914	0.351786	0.362753	0.476821	0.361997	0.268572	0.361996	0.423076	0.303565	0.347585	0.443737	0.477205	0.326116	0.512679	0.291012	0.261002	0.47438	0.351137	0.412578	0.34286	0.462953	0.433694	0.327554	0.323717	0.457163	0.440221	0.375256	0.470401	0.323258	0.369082	0.369239	0.320839	0.286208	0.309681	0.450697	0.435778	0.478385	0.517677	0.418753
99	0.442949	0.299993	0.521309	0.439064	0.549588	0.351786	0.371624	0.462203	0.372517	0.27291	0.369884	0.426893	0.311179	0.368719	0.445823	0.503792	0.31672	0.512679	0.303447	0.461019	0.484607	0.348056	0.401868	0.364652	0.449776	0.444622	0.312603	0.365912	0.462024	0.440221	0.375256	0.473423	0.323258	0.387836	0.372565	0.346829	0.370819	0.301162	0.461317	0.444336	0.484514	0.516364	0.421394
100	0.447294	0.299993	0.513273	0.450561	0.583821	0.372765	0.381875	0.462203	0.372517	0.27291	0.364964	0.43937	0.313609	0.406594	0.454628	0.503792	0.31672	0.539415	0.318288	0.461019	0.484607	0.320731	0.401868	0.376292	0.446846	0.467138	0.312603	0.359322	0.472545	0.440221	0.374314	0.473815	0.323258	0.405676	0.382509	0.37528	0.377356	0.301162	0.468109	0.444336	0.494422	0.515596	0.433587

## Sheet: ED2i
Extended Data Figure 2i	Testes volume
File	Sex	Genotype	Testes1 volume	Testes2 volume
M1	Male	Oregon R	0.00367805	0.00537492
M10	Male	Oregon R	0.00622153	0.00627956
M1A	Male	Oregon R	0.00733723	0.00380785
M1B	Male	Oregon R	0.00557866	0.00606571
M1C	Male	Oregon R	0.00546688	0.00607821
M1D	Male	Oregon R	0.00520963	0.00443241
M1E	Male	Oregon R	0.00385913	0.0061417
M2	Male	Oregon R	0.00411397	0.00284555
M2A	Male	Oregon R	0.00436236	0.00333683
M2B	Male	Oregon R	0.0061334	0.00652451
M2C	Male	Oregon R	0.002498	0.00642981
M2D	Male	Oregon R	0.00820799	0.00781837
M2E	Male	Oregon R	0.00323488	0.00583933
M3	Male	Oregon R	0.00506454	0.00618596
M4	Male	Oregon R	0.00755461	0.00377611
M5	Male	Oregon R	0.00266038	0.00467514
M6	Male	Oregon R	0.00668094	0.00641781
M7	Male	Oregon R	0.00484293	0.00448407
M8	Male	Oregon R	0.00656095	0.00429956
M9	Male	Oregon R	0.00489153	0.00454307
OR_Virgin_Male_01	Male	Oregon R	0.00258701	0.00197057
OR_Virgin_Male_02	Male	Oregon R	0.00646153	0.00467631
OR_Virgin_Male_03	Male	Oregon R	0.00926524	0.00982891
OR_Virgin_Male_04	Male	Oregon R	0.00870353	0.00932154
OR_Virgin_Male_05	Male	Oregon R	0.00586815	0.00767141
OR_Virgin_Male_06	Male	Oregon R	0.00872716	0.00860492
OR_Virgin_Male_07	Male	Oregon R	0.00788128	0.0116211
OR_Virgin_Male_08	Male	Oregon R	0.0118784	0.0102139
OR_Virgin_Male_09	Male	Oregon R	0.0095203	0.0108634
OR_Virgin_Male_10	Male	Oregon R	0.0123336	7.89e-07
OR_Virgin_Male_11	Male	Oregon R	0.00849189	0.0083857
OR_Virgin_Male_12	Male	Oregon R	0.00637859	0.0100068
OR_Virgin_Male_13	Male	Oregon R	0.00713158	0.00832735
OR_Virgin_Male_14	Male	Oregon R	0.00924194	0.0116622
OR_Virgin_Male_15	Male	Oregon R	0.0122595	0.0138848
OR_Virgin_Male_16	Male	Oregon R	0.00408945	0.00347933
OR_Virgin_Male_17	Male	Oregon R	0.00484499	0.0111448
OR_Virgin_Male_18	Male	Oregon R	0.0115321	0.0128335
OR_Virgin_Male_19	Male	Oregon R	1.39e-07	0.0138269
OR_Virgin_Male_20	Male	Oregon R	0.00949489	0.0080952
OR_Virgin_Male_21	Male	Oregon R	0.00923565	0.0091651
OR_Virgin_Male_22	Male	Oregon R	0.0106499	0.0117282
OR_Virgin_Male_23	Male	Oregon R	0.0114005	0.0105225
OR_Virgin_Male_25	Male	Oregon R	0.00878814	0.0113763
OR_Virgin_Male_26	Male	Oregon R	0.0102797	0.0100766
OR_Virgin_Male_27	Male	Oregon R	0.00943713	0.0137754
OR_Virgin_Male_28	Male	Oregon R	0.00829545	0.00690105
OR_Virgin_Male_29	Male	Oregon R	0.0101812	0.0120871
OR_Virgin_Male_30	Male	Oregon R	0.0132771	0.0135918
OR_Virgin_Male_31	Male	Oregon R	0.00625405	0.00709172
OR_Virgin_Male_32	Male	Oregon R	0.0116555	0.0123057
OR_Virgin_Male_33	Male	Oregon R	0.00231812	0.0126027
OR_Virgin_Male_34	Male	Oregon R	0.0101103	0.00818044
OR_Virgin_Male_35	Male	Oregon R	0.00805018	0.0100441
OR_Virgin_Male_36	Male	Oregon R	0.00553296	0.010723
OR_Virgin_Male_37	Male	Oregon R	0.0107032	0.0108836
OR_Virgin_Male_38	Male	Oregon R	0.0115066	0.00829095
OR_Virgin_Male_39	Male	Oregon R	0.0106678	0.0125292
OR_Virgin_Male_40	Male	Oregon R	0.0109373	0.0107844
OR_Virgin_Male_41	Male	Oregon R	0.0103251	0.0120944
OR_Virgin_Male_42	Male	Oregon R	0.00867366	0.0067422
OR_Virgin_Male_43	Male	Oregon R	0.00475226	0.00446555
OR_Virgin_Male_44	Male	Oregon R	0.00827939	0.00578592

## Sheet: ED2j_part1
Extended Data Figure 2j	Proximity gut to ovary control
	Fly
Position along gut length	V1	V2	V3	V4	V5	V6	V7	V8	V9	V10	V11	V12	V13	V14	V15	V16	V17	V18	V19	V20	V21	V22	V23	V24	V25	V26	V27	V28	V29	V30	V31	V32	V33	V34	V35	V36	V37	V38	V39	V40	V41	V42	V43
1	0.593058	1.01842	0.793113	0.81115	0.666954	0.693321	0.837919	0.851216	0.679903	0.745033	0.740752	0.71423	0.540852	0.720708	0.804057	0.796161	0.782205	0.814235	0.76189	0.875944	0.713067	0.819907	0.837804	0.787247	0.916459	0.662033	0.661286	0.677053	0.846256	0.839582	0.916629	0.706231	0.801041	0.720737	0.844328	0.942947	0.977743	0.767133	0.885493	0.850363	0.791764	0.771001	0.77922
2	0.527967	0.982405	0.720595	0.776009	0.629742	0.661465	0.797869	0.813485	0.637268	0.686138	0.72707	0.680086	0.475927	0.668986	0.760039	0.755682	0.737344	0.783537	0.706659	0.860448	0.662208	0.758113	0.766129	0.757724	0.865985	0.604908	0.630303	0.64448	0.81333	0.77329	0.86633	0.674287	0.754006	0.677076	0.812361	0.908213	0.940617	0.74721	0.841215	0.804412	0.762338	0.747614	0.705232
3	0.432935	0.917949	0.680824	0.725418	0.597895	0.622298	0.764902	0.794275	0.607338	0.622763	0.690187	0.647775	0.425141	0.637242	0.695774	0.719781	0.704816	0.740599	0.644882	0.828915	0.604264	0.695013	0.708064	0.724491	0.811583	0.560137	0.575704	0.605396	0.753644	0.737227	0.809788	0.630363	0.729689	0.59823	0.769567	0.85092	0.923967	0.696013	0.788569	0.770429	0.725566	0.683595	0.644253
4	0.391917	0.879752	0.611611	0.688187	0.528986	0.594445	0.731338	0.753536	0.566636	0.548856	0.678195	0.616737	0.381635	0.5931	0.629871	0.682541	0.654009	0.661759	0.606458	0.805587	0.548559	0.635256	0.628902	0.701877	0.766658	0.494674	0.475566	0.517807	0.685174	0.691067	0.753765	0.580925	0.645789	0.539753	0.729112	0.81202	0.882478	0.667572	0.737492	0.727563	0.636001	0.640835	0.589073
5	0.335533	0.820754	0.550766	0.615886	0.450768	0.546746	0.649957	0.607788	0.485192	0.471714	0.6321	0.511392	0.346811	0.506229	0.577516	0.619587	0.641404	0.609869	0.520574	0.648278	0.489212	0.582326	0.585781	0.653595	0.71709	0.448266	0.435544	0.42146	0.612259	0.647438	0.702244	0.493628	0.579545	0.479382	0.601537	0.746207	0.824897	0.622052	0.644493	0.66626	0.574166	0.601287	0.545965
6	0.282726	0.736285	0.508718	0.543361	0.39198	0.48701	0.573002	0.573055	0.4025	0.422455	0.542606	0.434238	0.30831	0.440448	0.524617	0.563827	0.506202	0.546747	0.475056	0.600276	0.430922	0.537183	0.531646	0.533811	0.670592	0.386319	0.384148	0.38261	0.572128	0.597481	0.645498	0.450887	0.481418	0.411268	0.559988	0.671763	0.742906	0.528178	0.585421	0.582567	0.515392	0.504005	0.4778
7	0.221914	0.691087	0.451706	0.484495	0.342784	0.41552	0.516562	0.543507	0.344374	0.370688	0.463725	0.367906	0.253576	0.405974	0.463162	0.521595	0.479981	0.492715	0.41738	0.547751	0.397901	0.464059	0.485615	0.471138	0.595261	0.336174	0.319918	0.329009	0.510219	0.512138	0.597812	0.38824	0.405415	0.345271	0.517585	0.601044	0.685258	0.45057	0.536143	0.527251	0.454469	0.468055	0.415854
8	0.172157	0.641337	0.408682	0.418069	0.284463	0.376849	0.450814	0.462365	0.318253	0.31961	0.411879	0.331991	0.130001	0.359651	0.399756	0.48562	0.453636	0.456481	0.381328	0.458765	0.349262	0.422262	0.434703	0.411004	0.557399	0.285434	0.107554	0.281222	0.445645	0.481994	0.538592	0.343473	0.370089	0.290589	0.455538	0.546544	0.626803	0.409479	0.487251	0.503451	0.397815	0.426031	0.362321
9	0.109923	0.605315	0.352759	0.367494	0.233651	0.338967	0.40079	0.416771	0.265153	0.262153	0.362322	0.282947	0.100711	0.324436	0.355279	0.417953	0.416006	0.406333	0.31626	0.436241	0.316964	0.384845	0.331667	0.368573	0.518354	0.228771	0.0937291	0.235724	0.397642	0.425908	0.47546	0.269239	0.303521	0.238766	0.396977	0.485447	0.574986	0.334125	0.420548	0.442715	0.34862	0.377455	0.299332
10	0.0283979	0.513014	0.289487	0.330803	0.196591	0.280471	0.357304	0.374654	0.213864	0.216528	0.316643	0.233223	0.0572687	0.303813	0.32976	0.353927	0.308755	0.386725	0.282519	0.22099	0.300571	0.329041	0.306129	0.302474	0.463917	0.210937	0.0788578	0.194323	0.373842	0.379642	0.414877	0.21527	0.276585	0.187718	0.246892	0.43123	0.528859	0.294012	0.363682	0.408553	0.302881	0.357616	0.250303
11	0.0200835	0.50323	0.267205	0.307866	0.188312	0.24126	0.332836	0.37409	0.204422	0.201213	0.314255	0.21275	0.0976774	0.281794	0.300128	0.353927	0.284285	0.362809	0.279085	0.228574	0.287586	0.29849	0.304459	0.297264	0.393906	0.210937	0.1116	0.166508	0.311272	0.351906	0.394441	0.209889	0.271026	0.174542	0.311488	0.425361	0.525236	0.277581	0.352634	0.390404	0.294582	0.351596	0.252187
12	0.045439	0.545821	0.289987	0.314491	0.23091	0.276585	0.347656	0.394466	0.203265	0.226823	0.343867	0.252285	0.111629	0.312275	0.321961	0.386412	0.345288	0.372204	0.299092	0.341582	0.290343	0.323286	0.338664	0.324226	0.42832	0.228157	0.132311	0.217814	0.360349	0.378921	0.409997	0.240241	0.267335	0.256643	0.334796	0.449115	0.560165	0.311169	0.386209	0.40688	0.323285	0.368816	0.278516
13	0.0532327	0.53126	0.275019	0.298817	0.23162	0.265764	0.32856	0.375858	0.190581	0.206538	0.340005	0.250038	0.154229	0.315429	0.310405	0.373024	0.345288	0.360476	0.295873	0.31719	0.293461	0.344241	0.316694	0.338341	0.418194	0.239724	0.122482	0.216384	0.370846	0.371695	0.395529	0.243152	0.23358	0.250828	0.322584	0.418883	0.542501	0.278171	0.369392	0.401273	0.314725	0.354305	0.257514
14	0.0454418	0.480741	0.220934	0.250672	0.204411	0.213464	0.268694	0.332646	0.19371	0.189099	0.308869	0.220303	0.0725062	0.269053	0.26295	0.334463	0.278214	0.284938	0.268404	0.266532	0.278745	0.306124	0.254509	0.288153	0.371878	0.223865	0.104749	0.210694	0.32661	0.322085	0.329609	0.181914	0.161553	0.256268	0.264391	0.361386	0.490602	0.219967	0.33232	0.362292	0.267204	0.285159	0.211619
15	0.0279493	0.452257	0.162891	0.20921	0.203407	0.140517	0.238046	0.315544	0.173452	0.163826	0.293264	0.171508	0.103439	0.250485	0.234652	0.288004	0.253832	0.263243	0.218033	0.251797	0.24622	0.274787	0.197502	0.241408	0.319874	0.219473	0.0572707	0.186467	0.265343	0.274443	0.266192	0.154471	0.114999	0.151312	0.201813	0.31125	0.427648	0.18676	0.257291	0.297299	0.219334	0.217544	0.181346
16	0.0124551	0.42415	0.119153	0.160028	0.207497	0.107442	0.198076	0.306822	0.133665	0.104982	0.192377	0.169068	0.0642022	0.212005	0.206135	0.255185	0.233595	0.235322	0.203884	0.20304	0.207628	0.229416	0.172121	0.214773	0.300941	0.170862	0.0496777	0.167001	0.23927	0.243046	0.237616	0.137842	0.0632849	0.160459	0.14889	0.281759	0.363776	0.134681	0.216153	0.280166	0.223597	0.179995	0.159256
17	0.0604318	0.409313	0.0719493	0.160188	0.20442	0.0973572	0.17825	0.292263	0.0996297	0.074285	0.23949	0.187551	0.0432725	0.194928	0.187224	0.246499	0.216163	0.177144	0.208121	0.188489	0.208599	0.201804	0.158684	0.204603	0.28373	0.173399	0.0570021	0.184194	0.250704	0.228684	0.206008	0.148474	0.0496805	0.17088	0.163	0.261151	0.348617	0.0968158	0.185587	0.282807	0.223115	0.15149	0.178106
18	0.0877477	0.383728	0.050603	0.135301	0.196678	0.1023	0.177687	0.277498	0.114882	0.0725963	0.262975	0.190374	0.0528166	0.172265	0.162991	0.246499	0.202355	0.153809	0.153064	0.154972	0.251211	0.184134	0.128173	0.178763	0.262131	0.196092	0.100651	0.199204	0.239983	0.206735	0.153607	0.155665	0.0448793	0.141374	0.151633	0.238989	0.318978	0.0659727	0.136401	0.268097	0.189261	0.151776	0.202722
19	0.0972631	0.369809	0.0417415	0.141838	0.20871	0.0881387	0.190143	0.248148	0.125704	0.0874695	0.279136	0.194194	0.0592315	0.155009	0.138588	0.212043	0.209517	0.121649	0.146991	0.163969	0.218904	0.167269	0.121412	0.192875	0.222322	0.192359	0.123671	0.225495	0.247513	0.203533	0.157596	0.144948	0.0558981	0.16306	0.146729	0.233823	0.299479	0.0926606	0.131306	0.245351	0.169416	0.127304	0.243988
20	0.116732	0.339257	0.108471	0.100001	0.213404	0.113285	0.157331	0.213838	0.12817	0.134955	0.287474	0.236347	0.0679127	0.120569	0.0972697	0.207214	0.21861	0.0940911	0.133114	0.1216	0.218904	0.161095	0.10958	0.206533	0.214803	0.175886	0.152875	0.235078	0.256365	0.266094	0.156224	0.230928	0.091853	0.20194	0.138049	0.257158	0.267019	0.0931584	0.136602	0.314721	0.177074	0.114557	0.254472
21	0.128658	0.308263	0.0950713	0.0804523	0.190028	0.140888	0.163537	0.18806	0.140911	0.172463	0.270611	0.240363	0.0550578	0.064206	0.0821732	0.181688	0.198826	0.111297	0.111523	0.110095	0.208401	0.13539	0.123642	0.210105	0.194652	0.206411	0.157019	0.247231	0.233179	0.217127	0.135688	0.283159	0.0980291	0.222991	0.145182	0.250075	0.188618	0.102476	0.112847	0.299128	0.186722	0.120472	0.233112
22	0.114349	0.299077	0.0735305	0.0828091	0.168607	0.10686	0.115345	0.155909	0.157783	0.178267	0.253434	0.247291	0.0489168	0.064206	0.070782	0.147929	0.165604	0.125506	0.0990345	0.192656	0.184066	0.141152	0.119121	0.220765	0.174357	0.182848	0.147847	0.27089	0.211311	0.199263	0.123114	0.256558	0.0913186	0.229431	0.130547	0.233159	0.183723	0.0800293	0.0820557	0.251864	0.172441	0.0828387	0.254479
23	0.0971728	0.318437	0.045781	0.0402287	0.132143	0.0581267	0.1059	0.139208	0.151203	0.123142	0.233046	0.24542	0.048477	0.0755604	0.0628904	0.122331	0.138649	0.145733	0.0889749	0.13558	0.161479	0.15094	0.0801832	0.199153	0.165212	0.187005	0.106828	0.237564	0.194927	0.143204	0.100776	0.244741	0.0991583	0.268557	0.11157	0.181848	0.20218	0.0842543	0.0626435	0.224151	0.143401	0.0515695	0.251359
24	0.17266	0.316447	0.0049796	0.0264727	0.121082	0.03702	0.0759728	0.129137	0.138134	0.0390555	0.214644	0.251777	0.038816	0.0744446	0.0833637	0.0996281	0.101601	0.147551	0.0749041	0.115367	0.164591	0.0874703	0.0296694	0.20075	0.153526	0.200705	0.0636254	0.204997	0.192183	0.123115	0.0943828	0.202395	0.127277	0.233909	0.127278	0.144694	0.190677	0.0632807	0.0357424	0.195509	0.139144	0.0251528	0.242561
25	0.165049	0.292668	0.00351395	0.015948	0.0839546	0.0186387	0.0496805	0.131512	0.114341	0.0134174	0.146772	0.293089	0.0127005	0.0429874	0.0929941	0.0454396	0.0884492	0.138671	0.0739029	0.0853844	0.117476	0.0695869	0.0443367	0.176214	0.154716	0.178665	0.111493	0.175738	0.194172	0.0903964	0.0759722	0.203022	0.0746562	0.178579	0.123314	0.111653	0.172697	0.0573195	0.022826	0.185068	0.127349	0.0250313	0.219872
26	0.168775	0.261385	0.00351395	0.0278413	0.0587614	0.0093214	0.00704938	0.12449	0.116862	0.00248981	0.124845	0.289428	0.00931192	0.0214245	0.0797176	0.0408358	0.0869984	0.106164	0.0642572	0.0785386	0.0779885	0.0717392	0.0408429	0.091454	0.0451651	0.150919	0.126813	0.15257	0.161402	0.0452325	0.0435537	0.189045	0.015149	0.152698	0.0874667	0.0779036	0.129133	0.0536357	0.0111438	0.15453	0.102687	0.0370176	0.183605
27	0.0542709	0.192444	0.0127035	0.0142993	0.0278364	0.0159488	0.00704938	0.120183	0.0985282	0.00248981	0.0990046	0.245571	0.0116847	0.038977	0.0387368	0.0465133	0.0632835	0.069631	0.0408358	0.0750655	0.0459834	0.0460502	0.0356577	0.0496104	0.0387338	0.122127	0.140778	0.108556	0.128608	0.0357392	0.0183059	0.149988	0.0102719	0.100497	0.0496741	0.0177907	0.0951351	0.0370183	0.0111438	0.113936	0.0553443	0.0380101	0.152753
28	0.0313031	0.184639	0.0258845	0.0142993	0.00787184	0.0159488	0.00556737	0.123691	0.0486062	0.0189711	0.0587086	0.191769	0.0147384	0.0174351	0.0196111	0.0701576	0.039999	0.0532315	0.0408358	0.0817095	0.0234957	0.0460502	0.0370231	0.0218514	0.0301872	0.0862492	0.146454	0.0968466	0.14186	0.0309013	0.0183059	0.0931975	0.00556284	0.0747412	0.0093214	0.0124591	0.0757689	0.0145222	0.0102706	0.087536	0.0159457	0.0183004	0.127856
29	0.0134117	0.16192	0.0300919	0.0226909	0.00787184	0.0167111	0.00556737	0.122836	0.0134174	0.0145266	0.0218537	0.174097	0.0230938	0.0174351	0.0191272	0.0934577	0.036259	0.0272781	0.0299824	0.0291493	0.0393733	0.0460502	0.0370231	0.0194537	0.0301872	0.0459829	0.150507	0.0781813	0.141641	0.0176106	0.0183059	0.0704279	0.00609668	0.0686842	0.0182983	0.0124591	0.0856723	0.0183059	0.0102706	0.0550585	0.00931463	0.0194524	0.0883854
30	0.012449	0.114348	0.0285068	0.0234973	0.00787184	0.00497454	0.00556737	0.0938619	0.0134174	0.00352112	0.0218537	0.0825088	0.0315988	0.0174351	0.0174308	0.108931	0.039999	0.0174344	0.0410677	0.00786864	0.0591885	0.0427012	0.0370231	0.0181316	0.0346822	0.0628455	0.164296	0.0582847	0.0736927	0.0111393	0.0102706	0.0479638	0.00609668	0.0592408	0.0418109	0.00898553	0.0905959	0.0183059	0.014088	0.0250302	0.0149456	0.0191258	0.0807215
31	0.00430662	0.119647	0.0327548	0.018133	0.0153547	0.0102645	0.00352112	0.0868937	0.0149456	0.00352112	0.0241458	0.0599106	0.0315988	0.0189664	0.0167081	0.0636814	0.0264703	0.0136427	0.0479632	0.00703506	0.0426235	0.0237575	0.0370231	0.0136409	0.0346822	0.0573195	0.123941	0.0337785	0.0598589	0.0108458	0.00787345	0.0469844	0.00746265	0.0214163	0.0418109	0.00898553	0.0835475	0.0124551	0.00931869	0.0189711	0.0102731	0.0191337	0.0771877
32	0.00863077	0.1395	0.026002	0.0142993	0.0153547	0.00351395	0.00555831	0.0756424	0.0114163	0.00430661	0.0241458	0.0705541	0.0102608	0.0373538	0.0153531	0.0483497	0.0183024	0.0202303	0.0536965	0.0342324	0.0264731	0.015358	0.00498973	0.00826689	0.0619504	0.0684122	0.0877161	0.0449598	0.0602202	0.0327521	0.0244012	0.0479638	0.0176063	0.0122037	0.07029	0.0129471	0.0845823	0.0140916	0.0055719	0.00898553	0.0149456	0.0126926	0.0525241
33	0.00610288	0.132995	0.0214245	0.0142993	0.0153547	0.0124571	0.00825468	0.0740689	0.00704938	0.00931869	0.0279533	0.0641604	0.0102608	0.0458421	0.00352828	0.0333166	0.0250277	0.0610951	0.0666286	0.0183031	0.0327536	0.0218508	0.00498973	0.00931869	0.0504825	0.0690443	0.0703405	0.0565592	0.0639141	0.038818	0.0244012	0.0479638	0.00931057	0.0153539	0.0749426	0.0143099	0.0861413	0.0102755	0.0165216	0.0127015	0.0176063	0.00609668	0.0425499
34	0.0102755	0.179577	0.0249061	0.0250217	0.018133	0.0124571	0.00931328	0.0755604	0.00704938	0.00351753	0.0576496	0.0666278	0.0202341	0.0634777	0.00861908	0.0448215	0.0250277	0.07783	0.106393	0.0153547	0.0509649	0.0449593	0.00498973	0.0127055	0.0973891	0.0622994	0.0685088	0.0655408	0.0922911	0.0640671	0.0214222	0.037766	0.0616948	0.00787024	0.0700692	0.022415	0.0946417	0.0174351	0.0203886	0.038249	0.028284	0.00787504	0.0425499
35	0.0114185	0.171455	0.0249061	0.0282827	0.0399208	0.0191337	0.0159488	0.109804	0.0183059	0.00248982	0.113273	0.0821634	0.0202341	0.0491696	0.0181358	0.0640126	0.0586558	0.116941	0.0828813	0.00747109	0.0736072	0.0495535	0.00498973	0.0151549	0.115926	0.0681416	0.0349511	0.0858891	0.0910439	0.0870006	0.0250292	0.0441225	0.0840284	0.0126975	0.0751078	0.0365966	0.114292	0.0174351	0.0203886	0.0525881	0.0737334	0.00826079	0.0566122
36	0.0105705	0.163647	0.0249061	0.0388984	0.0451609	0.0127055	0.0894294	0.130167	0.0228282	0.00248982	0.126202	0.0870006	0.0181344	0.0507871	0.0821257	0.0724185	0.0907668	0.152935	0.0750723	0.0127035	0.0987167	0.0933329	0.00704222	0.0114185	0.102294	0.0885893	0.0236251	0.0931598	0.086572	0.113416	0.0451665	0.0300911	0.0643024	0.0136409	0.0806403	0.0612414	0.124913	0.00747616	0.0253951	0.0596026	0.11617	0.00825468	0.0866078
37	0.0143099	0.180953	0.024016	0.0388984	0.0301939	0.0161436	0.0489191	0.152393	0.0183031	0.00352112	0.200814	0.0846898	0.0179598	0.0739014	0.0812995	0.0765386	0.135878	0.172965	0.0942524	0.0108598	0.108728	0.138649	0.00704222	0.0214275	0.0946477	0.105104	0.0167081	0.0939879	0.111375	0.130376	0.164309	0.0291458	0.0432681	0.0338702	0.0863159	0.0756066	0.133383	0.00747616	0.0362583	0.0727175	0.129716	0.0153564	0.065968
38	0.0510864	0.195953	0.0186401	0.0574319	0.0594927	0.0167081	0.111873	0.201138	0.0161436	0.0102608	0.218615	0.089909	0.0202341	0.111264	0.117997	0.126	0.167725	0.195176	0.0942524	0.0747793	0.121287	0.145733	0.0181323	0.0663025	0.15211	0.116277	0.0196079	0.0999338	0.150587	0.15908	0.11413	0.133808	0.032463	0.058125	0.0868893	0.119337	0.156084	0.00556963	0.0670446	0.0990928	0.178333	0.0153564	0.074611
39	0.00609874	0.323431	0.0186401	0.094685	0.0949432	0.0555118	0.127695	0.21713	0.0176127	0.0940265	0.23226	0.0848726	0.0303977	0.155952	0.179216	0.172103	0.16138	0.232316	0.117528	0.126808	0.143336	0.16852	0.121517	0.0903631	0.19745	0.141374	0.0127015	0.0951722	0.185084	0.191083	0.229778	0.131659	0.0264703	0.0824694	0.0996542	0.208123	0.211768	0.00556963	0.121619	0.17059	0.20726	0.0663473	0.0751078
40	0.00431832	0.359584	0.0491747	0.143873	0.123313	0.0759325	0.155994	0.291221	0.0551214	0.0940265	0.230074	0.0864717	0.0767408	0.183199	0.202487	0.221206	0.183017	0.240343	0.157724	0.134955	0.171073	0.189392	0.135782	0.135943	0.231783	0.158274	0.0246488	0.0916503	0.22367	0.198031	0.22243	0.120088	0.022415	0.0956313	0.105428	0.233542	0.315364	0.065358	0.176214	0.203272	0.274975	0.099433	0.0987481
41	0.00826079	0.359584	0.0612488	0.183858	0.154467	0.0913478	0.155371	0.251079	0.0764967	0.0822449	0.237055	0.123465	0.0568307	0.176916	0.202487	0.242299	0.18479	0.223486	0.157987	0.146754	0.184938	0.203315	0.137233	0.164029	0.241822	0.175456	0.0656854	0.116649	0.21482	0.199559	0.216858	0.112516	0.00825773	0.125655	0.110593	0.220867	0.320428	0.065358	0.19053	0.219066	0.261997	0.103777	0.16647
42	0.0108551	0.346163	0.038418	0.091718	0.148242	0.0698103	0.134981	0.217006	0.0773443	0.0375173	0.233698	0.142724	0.0508432	0.154307	0.166171	0.193325	0.174559	0.18748	0.137376	0.167151	0.195085	0.170712	0.0396097	0.128778	0.209355	0.143227	0.0685487	0.139562	0.197014	0.191282	0.164893	0.0901905	0.0250207	0.127428	0.10683	0.183477	0.297432	0.047959	0.0992803	0.217262	0.219303	0.0692711	0.16647
43	0.00248982	0.313715	0.0270555	0.0914472	0.139117	0.0159488	0.120621	0.178056	0.0241463	0.00704938	0.221502	0.128412	0.00610081	0.111847	0.140388	0.159837	0.175126	0.174552	0.111041	0.0387407	0.18284	0.128176	0.016142	0.109586	0.162322	0.0656912	0.0189711	0.144709	0.172396	0.157018	0.0883503	0.0639712	0.0102706	0.123716	0.0904932	0.177693	0.257242	0.0127035	0.0881018	0.209263	0.142006	0.0547194	0.148246
44	0.0127035	0.295287	0.0301939	0.0349478	0.146895	0.0278432	0.0449598	0.1571	0.0278441	0.0167021	0.230593	0.10913	0.0159488	0.0867509	0.0846964	0.136984	0.148851	0.130184	0.109834	0.0387407	0.128921	0.118156	0.016142	0.113906	0.190969	0.0870433	0.0499864	0.167577	0.162396	0.167123	0.118839	0.10401	0.00862492	0.14999	0.0904932	0.168984	0.250453	0.0127035	0.0726374	0.191541	0.135391	0.0778274	0.13703
45	0.0127015	0.292379	0.0183024	0.0114185	0.150445	0.02128	0.0393742	0.130073	0.053926	0.0228282	0.225207	0.100182	0.0055719	0.0446824	0.0432745	0.130423	0.141374	0.0973627	0.0506052	0.0438377	0.136281	0.0938559	0.0293603	0.110684	0.173251	0.0928291	0.0711229	0.191976	0.164592	0.119744	0.132758	0.129374	0.00249487	0.160633	0.0440562	0.155774	0.208445	0.0153523	0.0191337	0.16624	0.127616	0.0626461	0.13703
46	0.00352112	0.278696	0.0114119	0.0105705	0.126098	0.0250292	0.0161436	0.0850252	0.0542128	0.0102645	0.194611	0.121291	0.00747616	0.015952	0.0287173	0.102446	0.116493	0.111297	0.0233629	0.0273878	0.0864347	0.0272809	0.0183031	0.126889	0.151959	0.0991909	0.0680517	0.196458	0.118468	0.0794398	0.00704222	0.129496	0.00249487	0.165661	0.0114185	0.124415	0.177235	0.0147384	0.00996427	0.144518	0.124069	0.0295707	0.15925
47	0.0102731	0.217422	0.0108598	0.00352112	0.118834	0.0250292	0.0157533	0.0367683	0.0882387	0.0434845	0.167138	0.140183	0.00248474	0.00498973	0.028505	0.0708179	0.100645	0.0937284	0.016142	0.0035247	0.0614968	0.0163329	0.0143099	0.122132	0.126446	0.13578	0.0599657	0.183742	0.0826234	0.0384157	0.00497961	0.156544	0.00609874	0.249788	0.00248982	0.142464	0.177235	0.0183059	0.00609874	0.152761	0.0509041	0.0145222	0.169966
48	0.014309	0.231784	0.00352111	0.00431247	0.118834	0.0168934	0.0161436	0.0420405	0.0534635	0.0208384	0.14056	0.159931	0.00248474	0.00431832	0.0264765	0.0590269	0.0892863	0.0275058	0.0093241	0.0055651	0.0614968	0.0311995	0.0174351	0.0831442	0.126446	0.132826	0.0508501	0.173555	0.0741147	0.0390581	0.00556963	0.143163	0.00249993	0.183882	0.00610081	0.111738	0.1645	0.0200835	0.0105729	0.0909374	0.0513364	0.00610701	0.153708
49	0.0114185	0.269051	0.00352111	0.0134136	0.106335	0.0168934	0.0196111	0.0692738	0.0553377	0.0114141	0.150424	0.122128	0.00609874	0.0636727	0.0174373	0.0706471	0.104631	0.0757686	0.0093214	0.0476398	0.100371	0.0334117	0.0218537	0.0659263	0.131686	0.108013	0.0417451	0.157587	0.132198	0.0390581	0.0206861	0.138542	0.0143063	0.125933	0.0346789	0.135758	0.160993	0.0159465	0.0102731	0.0971979	0.0881386	0.00610701	0.183808
50	0.0316	0.296541	0.017785	0.0143063	0.106364	0.0145231	0.034684	0.0868985	0.026119	0.00788305	0.173097	0.150221	0.0151549	0.0602717	0.0269379	0.0991618	0.115528	0.0927931	0.0911076	0.0218531	0.114263	0.0246559	0.0373524	0.09172	0.146312	0.113798	0.0636254	0.153118	0.143659	0.0679637	0.0559049	0.13858	0.050112	0.153058	0.0651167	0.129901	0.149409	0.0153523	0.0102731	0.130571	0.120758	0.0105657	0.180595
51	0.00897289	0.281968	0.0222785	0.0282827	0.102687	0.0161428	0.0788575	0.121465	0.0247773	0.0049796	0.180386	0.123019	0.0181295	0.0647348	0.07091	0.121977	0.145952	0.11499	0.107324	0.0176127	0.120702	0.0510899	0.00248474	0.096756	0.185271	0.125531	0.0640641	0.145903	0.146164	0.126032	0.160065	0.102446	0.0134146	0.135118	0.0504785	0.150491	0.151286	0.0153523	0.0319899	0.147744	0.159081	0.00609047	0.18988
52	0.0102731	0.280479	0.0246559	0.0447534	0.111514	0.0111438	0.120646	0.156443	0.0267086	0.00610081	0.198779	0.116417	0.0174329	0.0829145	0.123716	0.11839	0.152753	0.148435	0.104868	0.0191337	0.140183	0.088245	0.00747278	0.096756	0.145971	0.116702	0.0285033	0.134495	0.149477	0.159388	0.165271	0.0620526	0.0102706	0.110932	0.0354742	0.16572	0.160239	0.0174351	0.0380131	0.147803	0.162494	0.0070458	0.169471
53	0.00609254	0.254829	0.0246559	0.0303989	0.096558	0.0111438	0.0404613	0.142903	0.0316956	0.00248982	0.200317	0.109495	0.0174329	0.0874625	0.127854	0.0855637	0.119718	0.138049	0.102959	0.0163313	0.117523	0.0772249	0.00704938	0.0279579	0.123424	0.0942513	0.0301922	0.122507	0.134495	0.114266	0.154327	0.048606	0.0361664	0.107408	0.0408358	0.126564	0.143006	0.0174351	0.0176127	0.135506	0.14885	0.00352112	0.140205
54	0.0105729	0.223268	0.0234946	0.0259952	0.0672246	0.0147384	0.0159504	0.0906643	0.026119	0.00431831	0.133109	0.111403	0.0214222	0.0773443	0.0883127	0.0632369	0.103922	0.123089	0.0878868	0.0134155	0.0877103	0.058607	0.00556736	0.0196137	0.145634	0.0954604	0.0360869	0.097897	0.12444	0.102388	0.124016	0.0708631	0.064254	0.0867509	0.0577505	0.117578	0.11649	0.0191311	0.0191337	0.117681	0.107097	0.00352112	0.158626
55	0.00787824	0.205947	0.0127055	0.00556963	0.0356552	0.00557642	0.0250287	0.0429155	0.0179584	0.00556963	0.153266	0.130566	0.0122016	0.0594432	0.0328496	0.0459807	0.0719892	0.115313	0.0878868	0.0153564	0.0908009	0.0127035	0.00556736	0.0282858	0.119562	0.0844332	0.0316932	0.100213	0.12563	0.105667	0.0323767	0.0832569	0.0402296	0.0749032	0.0727601	0.10651	0.114151	0.0168956	0.0165216	0.081861	0.0823588	0.00352827	0.158626
56	0.0102719	0.208133	0.00352111	0.0168919	0.0300907	0.0145266	0.0183059	0.029255	0.0234952	0.0177878	0.123615	0.169769	0.0102608	0.0561724	0.0151549	0.0352161	0.0474424	0.103289	0.0987481	0.0176113	0.0891126	0.0127035	0.0108528	0.0371047	0.0783048	0.0877456	0.0518745	0.103858	0.11964	0.0922571	0.0159488	0.0986607	0.00826079	0.106604	0.0848726	0.0661615	0.113412	0.0134136	0.00996933	0.0797131	0.0803713	0.00431831	0.174641
57	0.0145266	0.230848	0.00351395	0.015948	0.0546667	0.00826384	0.0183059	0.0405323	0.0200822	0.0177878	0.0919592	0.180546	0.0102608	0.0291463	0.0105729	0.024657	0.0399946	0.103289	0.0230933	0.0251558	0.0715141	0.0282858	0.00931733	0.0167081	0.0451651	0.0987858	0.0954346	0.123239	0.12521	0.0105729	0.0159488	0.0896737	0.00430662	0.112598	0.00747278	0.0441259	0.110705	0.0124571	0.00352112	0.0797131	0.00788305	0.00431247	0.17489
58	0.00610701	0.15463	0.00351395	0.00497961	0.0230955	0.0093214	0.00704938	0.00610701	0.0224144	0.00556737	0.059188	0.160401	0.00609874	0.0191298	0.0191337	0.0191258	0.0586057	0.0200822	0.00898412	0.020236	0.0319892	0.038658	0.00931733	0.0402249	0.0394554	0.0781845	0.0954346	0.15257	0.0980312	0.0105633	0.0212764	0.0722058	0.00352112	0.147831	0.00247967	0.0396103	0.0954336	0.0114163	0.00352112	0.0673246	0.0217102	0.00431247	0.175512
59	0.00610701	0.133478	0.00351395	0.00352111	0.0189637	0.0151499	0.00704938	0.00248474	0.0275072	0.00351753	0.059604	0.201634	0.00430662	0.0055651	0.0191337	0.0191258	0.0564477	0.0424066	0.00747447	0.00431831	0.0163329	0.0407684	0.0108551	0.0684136	0.0451651	0.0508494	0.0881743	0.144902	0.0681479	0.0105633	0.0218508	0.104249	0.00352112	0.163747	0.00352112	0.0346884	0.0680132	0.0114163	0.0153539	0.0638233	0.0194537	0.00556284	0.177056
60	0.00788305	0.120363	0.00351395	0.00747278	0.00861907	0.0168934	0.0102608	0.00248474	0.0333173	0.00351395	0.0880277	0.187662	0.00430662	0.0055651	0.0176127	0.0191258	0.00609874	0.0234957	0.00747447	0.00248982	0.0163329	0.0214263	0.0108551	0.0789723	0.116603	0.0215681	0.0654034	0.0904953	0.0465209	0.0105633	0.00556963	0.082015	0.00931869	0.127298	0.00610288	0.0300911	0.060178	0.0237522	0.0136409	0.0449618	0.0194531	0.00610701	0.0631912
61	0.0055719	0.0831068	0.0093214	0.00747278	0.0102755	0.0168934	0.0145249	0.00352112	0.0208366	0.00431247	0.0742368	0.0801823	0.00247967	0.00248982	0.0191337	0.022962	0	0.0153523	0.00747447	0.00248982	0.0163329	0.0055651	0.0143099	0.0998717	0.116603	0.0202328	0.0457133	0.101259	0.00352112	0.0278413	0.00497961	0.0639712	0.0191311	0.13521	0.00351753	0.0380939	0.0657347	0.0224127	0.00826079	0.0418172	0.0194531	0.00431831	0.0954279
62	0.00704938	0.0537514	0.00249993	0.0134117	0.00825468	0.0250292	0.0093241	0.00897991	0.0218537	0.00431247	0.103172	0.0708179	0.00247967	0.00248982	0.00788305	0.0194518	0.00609668	0.0134155	0.00747447	0.00556284	0.0202341	0.0035247	0.0143099	0.0854616	0.116204	0.033315	0.045303	0.101259	0.00352112	0.00352112	0.00497961	0.0636773	0.00556736	0.170347	0.00248982	0.0420405	0.0420381	0.0224127	0.00248982	0.0451676	0.0215705	0.00431831	0.129879
63	0.00498467	0.0518735	0.00249993	0.0134117	0.0116825	0.0250292	0.0116836	0.00498467	0.0218537	0.0246519	0.12447	0.0685487	0.00555831	0.00786864	0.014524	0.0353044	0.0218537	0.0151499	0.0134174	0.00556284	0.0224144	0.0035247	0.0200835	0.0973572	0.116204	0.00556737	0.0318905	0.107442	0.00351395	0.00352112	0.00497961	0.0998734	0.00556284	0.187943	0.0035247	0.0986879	0.0473113	0.0196111	0.00248982	0.0611442	0.0145249	0.00248981	0.120209
64	0.00826689	0.176591	0.00352828	0.00898412	0.0208372	0.0376845	0.0127025	0.00498467	0.0642583	0.0444066	0.170582	0.100179	0.0116847	0.0127015	0.0147384	0.0673149	0.0200797	0.0246519	0.0127005	0.00248982	0.0206885	0.00430662	0.0200835	0.128532	0.116204	0.162201	0.0377664	0.11032	0.0652132	0.0278368	0.00431832	0.10175	0.0377587	0.214894	0.0035247	0.11964	0.0806884	0.0773443	0.00248982	0.136372	0.0215705	0.00248981	0.114997
65	0.00995921	0.183378	0.00352828	0.00825468	0.0465179	0.0550116	0.0127025	0.0412199	0.0913464	0.0724225	0.182044	0.125461	0.0111415	0.0174373	0.0177878	0.0996246	0.0611442	0.0250313	0.0127005	0.0205363	0.0186401	0.00248474	0.0200835	0.144172	0.127108	0.14694	0.0399215	0.208505	0.121286	0.0483432	0.00431832	0.139191	0.024657	0.245842	0.00610288	0.112151	0.0917577	0.0959144	0.00609461	0.185135	0.0257615	0.00248981	0.114997
66	0.00931733	0.195243	0.00249993	0.00825468	0.0463826	0.038978	0.0074694	0.0758947	0.0897365	0.11763	0.185819	0.120672	1.0128e-05	0.0165246	0.0177878	0.119043	0.0644023	0.0282845	0.0127005	0.0153564	0.0364323	0.00497454	0.0247803	0.159131	0.129619	0.0339593	0.0278459	0.208505	0.0950695	0.100028	0.00431832	0.121822	0.00556284	0.211899	0.00610288	0.0854894	0.114238	0.064254	0.0200803	0.189295	0.0129471	0.0300898	0.125112
67	0.00931869	0.268294	0.0181316	0.00496947	0.0731869	0.0448232	0.0181323	0.133112	0.089464	0.064639	0.211068	0.106917	1.0128e-05	0.0215681	0.0177878	0.137235	0.0946823	0.0282845	0.0127005	0.0153564	0.0486692	0.0261219	0.0167051	0.152529	0.146546	0.0417427	0.0246559	0.17374	0.0966239	0.10368	0.112788	0.086007	0.00351753	0.122328	0.0206916	0.079439	0.176215	0.0757657	0.018807	0.189295	0.0429161	0.0525866	0.0986225
68	0.015358	0.235132	0.0102608	0.00747616	0.0741108	0.0074694	0.0258806	0.104872	0.085748	0.0480834	0.186475	0.0824344	0.0093241	0.0234973	0.0177878	0.120365	0.0736091	0.035309	0.0129471	0.0176055	0.0255183	0.0392158	0.0241489	0.127952	0.137217	0.0404613	0.0230955	0.143828	0.0848392	0.0938566	0.0661619	0.0725939	0.0055719	0.122328	0.0122058	0.100834	0.192666	0.0550633	0.020236	0.202551	0.0429161	0.0624483	0.0964932
69	0.0458437	0.235132	0.00787344	0.00747616	0.0764229	0.00556736	0.0384124	0.0586042	0.0860734	0.032563	0.173329	0.0822419	0.00786864	0.0273933	0.0161436	0.127567	0.0389712	0.0708216	0.0102706	0.00352111	0.0129432	0.0122037	0.0129432	0.0836652	0.130073	0.0295733	0.0230955	0.142294	0.0610382	0.0891821	0.126368	0.02828	0.0055719	0.093326	0.0122058	0.127374	0.216174	0.0388991	0.0704712	0.100495	0.0561783	0.0631793	0.0991574
70	0.0396856	0.235132	0.00862492	0.00557642	0.0496764	0.00556736	0.0797161	0.0779466	0.0981183	0.0183059	0.152698	0.0157517	0.00430661	0.0111325	0.0273933	0.143871	0.0225411	0.096918	0.00897429	0.00352111	0.0214245	0.00746265	0.0105705	0.0522887	0.102962	0.0147384	0.0161436	0.0845834	0.0236289	0.0746542	0.159973	0.0153531	0.00610081	0.0458421	0.015952	0.150422	0.223937	0.0342361	0.0608405	0.0834748	0.0449559	0.0460445	0.0663414
71	0.0134127	0.106245	0.0055651	0.0070458	0.00352111	0.00556736	0.0535198	0.0226876	0.0498615	0.0275072	0.0024898	0.00556284	0.00786864	0.00249487	0.0230966	0.0628934	0.00556736	0.0604808	0.00556737	0.00351753	0.00610494	0.00248981	0.00703506	0.022826	0.0669542	0.00826079	0.0145266	0.0108574	0.00248474	0.0586558	0.0918596	0.00609461	0.00610081	0.0458421	0.0108598	0.13649	0.143224	0.0457813	0.0638164	0.0566669	0.0250302	0.0423998	0.0163283
72	0.0105657	0.075884	0.0055651	0.0035247	0.00352111	0.00556736	0.0225495	0.00497961	0.0406886	0.0396904	7.16158e-06	0.00497961	0.00248982	0.00249487	0.0159488	0.00248982	0.00556736	0.0562339	0.00897429	0.00351753	0.0127015	0.00556963	0.0129432	0.0114086	0.0568908	0.00826079	0.00746603	0.00351753	0.00248474	0.00352112	0.034592	0.00556284	0.00431832	0.0503611	0.0108598	0.103681	0.131842	0.0603769	0.0111393	0.0234946	0.0250302	0.0267058	0.0108598
73	0.0114185	0.0359971	0.0055651	0.0035247	0.00825773	0.00556736	0.00557189	0.00248981	0.0282845	0.0304018	7.16158e-06	0.00556963	0.00248982	7.16158e-06	0.0147333	0.00248982	0.00930786	0.0264731	0.0124561	0.00351753	0.0127015	0.00248981	0.0129432	0.00498467	0.0528231	0.00826079	0.00556737	0.00351753	0.00557189	0.00351753	0.00746434	0.00498973	0.00431832	0.0230955	0.0108598	0.0969815	0.090225	0.0603769	0.00609461	0.0143072	0.00746941	0.00897429	0.00430662
74	0.00609461	0.0224121	0.0055651	0.00557642	0.00430662	0.00556736	0.00557189	0.00248981	0.0165246	0.0257615	0.0024898	7.16158e-06	0.0111325	7.16158e-06	0.00248982	0.00746603	0.00930786	0.0105633	0.0122016	0.00351753	0.0127015	0.00248981	0.0129432	0.00931733	0.0528231	0.00747447	0.00556737	0.00497961	0.00248474	0.00351753	0.00746434	0.00498973	0.00610701	0.0360838	0.00248982	0.116702	0.0508491	0.0159472	0.00557189	0.00787985	0.00431832	0.00557642	0.00430662
75	0.00351395	0.0111302	0.00248981	0.0451631	0.00352112	0.00556736	0.00351753	0.00248981	0.0122016	0.0218548	0.00557189	0.00555831	0.0159457	7.16158e-06	0.00248982	7.16158e-06	0.00610494	0.00555831	0.0122016	0.00351753	0.0127015	0.00248981	0.0129432	0.00610494	0.0528231	0.00248981	0.0159488	0.00746265	0.00557189	0.00351753	0.00746434	0.0105693	0.00609668	0.0458437	0.00248982	0.0530563	0.0303977	0.00897711	0.00557189	0.00787985	0.00431832	0.00497961	0.0055719
76	0.00786703	0.00430662	0.00248981	0.00247967	0.00352112	0.00556736	0.00351753	0.00248981	0.0122016	0.0218548	0.00555831	0.00932275	0.00555831	0.0035247	0.00248982	7.16158e-06	0.00610494	0.00555831	0.0122016	0.00352111	0.0105693	0.00497454	0.0129432	0.00610494	0.0528231	0.00248981	0.00932275	0.00787664	0.00352112	0.00248982	0.00431246	0.0105693	0.00609668	0.0479611	0.00248982	0.0181274	0.018133	0.0127015	0.00557189	1.0128e-05	0.00431832	0.00497961	0.00351395
77	0.00431246	0.00430662	0.00248981	0.00247967	0.00352827	0.00556736	0.00351753	0.00609047	0.0122016	0.0203886	0.00555831	0.00826689	0.00248474	0.0105729	0.00248982	0.0093214	0.00610494	0.00431247	0.0114141	0.00351395	0.0105693	0.00497454	0.0105693	0.0111393	0.0528231	1.0128e-05	0.0191311	0.00787184	0.00352112	0.00248982	0.00431246	0.0145266	0.00352111	0.0673205	0.00248982	0.0121913	0.00609668	0.0134117	0.00557189	1.0128e-05	0.00431832	0.00556284	0.00610288
78	0.0182962	0.0127005	0.00431247	0.00352112	0.00863077	0.0250292	0.00351753	0.00249487	0.0127015	0.0165246	0.0111393	0.0206885	0.00248474	0.0102755	0.00248982	0.0114119	0.00431247	0.00555831	0.0102755	0.00351753	0.0202341	0.0035247	0.0143099	0.0111393	0.104312	1.0128e-05	0.0318905	0.00787184	0.00351395	0.00249487	0.00431246	0.0159457	0.00352111	0.0702043	0.00248982	0.020236	0.00431832	0.0149456	0.00557189	0.0126936	0.00609461	0.00248981	0.00826079
79	0.00609461	0.0134174	0.00352828	0.0055651	0.00609254	0.0191311	0.0093241	0.00249487	0.015948	0.00787184	0.0428426	0.0480907	0.00248474	0.0102755	0.00248982	0.0127025	0.00431247	0.00863077	0.00609047	0.00556284	0.0163329	0.0035247	0.0143099	0.0161428	0.104312	1.0128e-05	0.037769	0.017957	0.00351395	0.00249487	0.00431246	0.0241468	0.00556284	0.0557896	0.00248982	0.0105609	0.00431832	0.0196092	0.00557189	0.023096	0.0177878	0.00248981	0.0055719
80	0.00787345	0.015952	0.00249993	0.0055651	0.0055651	0.0163313	0.0102608	0.00248474	0.0208366	0.00431247	0.0418915	0.0513359	0.00248474	0.0102657	0.0134117	0.00787824	0.00431247	0.0145231	0.00609047	0.00352112	0.0163329	0.0035247	0.0269379	0.0179626	0.0264755	0.00609461	0.0429167	0.00556737	0.00249487	0.00249487	0.00248982	0.0241489	0.00556284	0.0557896	0.00352112	0.00556736	0.00747278	0.0189618	0.00248982	0.0149456	0.0165246	0.00248981	0.0102682
81	0.00248474	0.0323705	0.00249993	0.0055651	0.00825468	0.0163313	0.0102608	0.00248474	0.0208366	0.00351395	0.0380919	0.0806459	0.00555831	0.00930786	0.0122058	0.00787824	0.00431247	0.0234957	0.00609047	0.00248982	0.0163329	0.0312032	0.0269379	0.0179626	0.0122037	0.00931869	0.0543845	0.00556737	0.00249487	0.0105633	0.00248982	0.0241489	0.00556736	0.057918	0.00247967	0.0194505	0.0114141	0.0189618	0.0102731	0.00430662	0.0145249	0.00556963	0.014309
82	0.0134174	0.0446175	0.00351395	0.00352111	0.00861907	0.0163313	0.0102608	0.00248474	0.025397	0.00351395	0.011137	0.0739082	0.00898132	0.00930786	0.0122058	0.00787824	0.00497961	0.0226887	0.00609047	0.00248982	0.00431832	0.0208378	0.0269379	0.0273942	0.0093241	0.0093214	0.0620469	0.00351395	0.00249487	0.0102694	0.00556284	0.0236299	0.00352112	0.0542126	0.00610081	0.0194511	0.0102608	0.02128	0.0102731	0.00746772	0.00431247	0.00556963	0.0237607
83	0.00351395	0.0475739	0.0246559	0.00352111	0.00787184	0.0163313	0.0105597	0.0182962	0.0224133	0.00248981	0.0035247	0.0746169	0.0134136	0.00930786	0.0122058	0.021277	0.00497961	0.0194511	0.00609874	0.00352111	0.00248982	0.0208378	0.0269379	0.0265904	0.0093241	0.0093214	0.0631374	0.00826079	0.0126945	0.0102694	0.0159488	0.0208378	0.00609668	0.0542126	0.00746941	0.0127035	0.00352111	0.0145222	0.0102731	0.00746772	0.00431247	0.00556963	0.0145231
84	0.00556737	0.0503601	0.0246559	0.0055651	0.00787184	0.0163313	0.0105597	0.0246544	0.0153564	0.00248981	0.0035247	0.0991595	0.0134136	0.00930786	0.0122058	0.0587086	0.00497961	0.0108598	0.0102706	0.00352111	0.00248982	0.0208378	0.0286127	0.0337823	0.0093241	0.014309	0.0689111	0.0403059	0.0224161	0.0105657	0.0183059	0.0250282	0.00609668	0.0672336	0.00746941	0.00556737	0.00352111	0.0145222	0.0102731	0.00746772	0.00609461	0.00556963	0.0283979
85	0.0116847	0.0409196	0.0236257	0.00996933	0.00787184	0.0163313	0.0206873	0.0167111	0.0153564	0.00352112	0.00747447	0.0800617	0.0168881	0.0167096	0.0122058	0.0529941	0.0129471	0.0108598	0.0102706	0.00352111	0.00248982	0.00897429	0.0269379	0.0127015	0.0093241	0.0102657	0.0781813	0.0575376	0.0328481	0.0105657	0.0183059	0.0260001	0.00609668	0.0415199	0.00826079	0.00556737	0.00556736	0.0145222	0.0093241	0.00610701	0.00557189	0.0176113	0.0499869
86	0.022415	0.037021	0.0236257	0.0214263	0.0134099	0.0163344	0.0246534	0.00703864	0.0161436	0.00352112	0.00826079	0.0705541	0.0177878	0.0206867	0.0191272	0.0441182	0.0194518	0.022274	0.0102706	0.00609461	0.00248982	0.00897429	0.0270555	0.00556284	0.0111415	0.00898272	0.125212	0.0906316	0.0219933	0.00787184	0.00610288	0.0320875	0.00704222	0.0415199	0.0145249	0.00556737	0.00747447	0.00556284	0.0093241	0.00747616	0.00557189	0.014735	0.0479559
87	0.0167066	0.0380144	0.0236257	0.0202328	0.0157565	0.0176106	0.0491704	0.0228282	0.0147384	0.00556963	0.00826079	0.0770315	0.0181344	0.0225522	0.00825774	0.0638671	0.0316	0.022274	0.0108598	0.0200784	0.00610288	0.0108598	0.0286127	0.00556284	0.013407	0.0174351	0.125212	0.111933	0.037759	0.00787184	0.0093214	0.0320875	0.00704222	0.0371047	0.0145249	0.00556737	0.0296741	0.00556284	0.0093241	0.0134042	0.0134155	0.00431832	0.076096
88	0.0168956	0.0465845	0.0236257	0.0159465	0.0167111	0.0177907	0.0757721	0.0642113	0.0208384	0.00556963	0.0285006	0.0845859	0.0218531	0.0264736	0.0256429	0.0884142	0.0316	0.0295707	0.0367683	0.0548388	0.0513945	0.0265876	0.0161389	0.0147316	0.0491153	0.0392133	0.127421	0.145712	0.0704726	0.0253951	0.0093214	0.0421099	0.00609461	0.0423337	0.0615955	0.00787345	0.0408413	0.00556284	0.0186374	0.0199285	0.0134155	0.0055651	0.0894642
89	0.0709118	0.0489207	0.0236257	0.0226876	0.0191337	0.0324685	0.0527648	0.0815576	0.0548907	0.00556963	0.037436	0.0845859	0.0333181	0.0269379	0.0357406	0.134918	0.0468523	0.0481523	0.0367683	0.0669011	0.0905323	0.0557901	0.0426274	0.0147316	0.058238	0.0532911	0.150998	0.148016	0.120673	0.0571054	0.0093214	0.0610429	0.0105633	0.0566736	0.0918589	0.0323767	0.05568	0.00556284	0.0208378	0.0568376	0.0153498	0.0189711	0.124597
90	0.0992547	0.181352	0.0236257	0.0288294	0.0191337	0.0251528	0.05754	0.100123	0.0467872	0.00556963	0.0557356	0.101595	0.0315988	0.0247803	0.0191272	0.121111	0.0406142	0.0481523	0.0367683	0.080529	0.0797158	0.0261229	0.0435612	0.0278468	0.0405385	0.0525814	0.174268	0.131847	0.145742	0.055734	0.0093214	0.0736527	0.056995	0.0702018	0.0719959	0.0327509	0.0606316	0.0183059	0.0208378	0.0753216	0.0473783	0.0491065	0.14019
91	0.0948153	0.171676	0.0236257	0.0234973	0.0157565	0.0236267	0.0448951	0.10992	0.0377657	0.0189711	0.0390552	0.176763	0.0218531	0.0247803	0.0191272	0.0899431	0.0260011	0.0532315	0.0303969	0.0843979	0.0370146	0.0124561	0.0421108	0.0299858	0.0376855	0.048279	0.150507	0.106917	0.150941	0.0279524	0.0183059	0.0736527	0.0114141	0.0783417	0.0452991	0.027509	0.052761	0.0183059	0.0186374	0.0866157	0.0174344	0.0215693	0.161153
92	0.0661619	0.07929	0.0246559	0.0129393	0.0134099	0.0236267	0.02564	0.0895687	0.028505	0.00248981	0.0286127	0.164972	0.0134136	0.0196105	0.0196111	0.0713839	0.0260011	0.0194511	0.022415	0.0392126	0.0111438	0.022826	0.0420348	0.0194537	0.0301872	0.0424036	0.110005	0.105899	0.111486	0.0157565	0.0183059	0.0661111	0.00609668	0.0717304	0.0247783	0.00556737	0.0251432	0.0145222	0.0166991	0.0478272	0.00746772	0.0176113	0.132522
93	0.0568848	0.0548388	0.0246559	0.00996933	0.00787184	0.0174373	0.0186387	0.0359985	0.0153564	0.00248981	0.00826079	0.137534	0.0134136	0.0167096	0.0122058	0.0606836	0.0129471	0.017785	0.0102706	0.0159504	0.00557642	0.0208378	0.0286127	0.0228227	0.013407	0.0161397	0.0781813	0.0693589	0.0672761	0.0127025	0.0183059	0.0421099	0.00609668	0.0686842	0.0102669	0.00556737	0.00352111	0.0145222	0.0114163	0.0134136	0.00746772	0.0176113	0.121801
94	0.0417415	0.0503601	0.0236257	0.00996933	0.00787184	0.0163313	0.0208378	0.0255173	0.0153564	0.00248981	0.0035247	0.0800617	0.0168881	0.0167096	0.0122058	0.0529941	0.0134136	0.0108598	0.0102706	0.0108598	0.00248982	0.00897429	0.0269379	0.0194537	0.0093241	0.0124561	0.0781813	0.0465198	0.0328481	0.0105657	0.0183059	0.031694	0.011413	0.0415199	0.00610288	0.00556737	0.00352111	0.0145222	0.0102731	0.00610701	0.0122016	0.00556963	0.0561713
95	0.0183059	0.0338679	0.0236257	0.00931463	0.00930786	0.0234957	0.0202303	0.0255173	0.0161436	0.00352112	0.00826079	0.0465861	0.0177878	0.0206867	7.16158e-06	0.0572665	0.0183045	0.0177821	0.0102706	0.00609461	0.0102657	0.00897429	0.0243991	0.00556284	0.0241489	0.0122037	0.125012	0.0504776	0.0214234	0.0105657	0.0228194	0.0250282	0.00704222	0.0415199	0.00610288	0.00556737	0.00556736	0.00556284	0.0102706	0.00351395	0.0122016	0.00556963	0.0218485
96	0.0111438	0.0396103	0.0236257	0.00931463	0.0157565	0.0163344	0.031594	0.012446	0.0208384	0.00352112	0.00826079	0.0476393	0.0177878	0.0206867	7.16158e-06	0.0476329	0.0301964	0.0127015	0.0102706	0.0196124	0.0153564	0.00897429	0.0181344	0.0224144	0.0308041	0.00431832	0.132758	0.0737394	0.0074694	0.00747616	0.0228194	0.0260001	0.00609461	0.0371047	0.0143072	0.00787345	0.0126965	0.00556284	0.0035247	0.00787824	0.00431247	0.00556284	0.0215705
97	0.0108598	0.0453046	0.0236257	0.00931463	0.0167111	0.0269379	0.0325646	0.0134155	0.0265885	0.00556963	0.0265904	0.0785428	0.0181344	0.0264736	7.16158e-06	0.0698033	0.0316	0.0127015	0.0179626	0.0236289	0.023493	0.0196124	0.0136409	0.015358	0.0308041	0.00431832	0.132758	0.070864	0.0357417	0.00747616	0.0367639	0.0214275	0.00557189	0.0371047	0.0153506	0.00747616	0.0261219	0.00556284	0.0157485	0.0134136	0.00431247	0.00352112	0.038658
98	0.0127015	0.0612973	0.0236257	0.00931463	0.0167111	0.0255208	0.0800628	0.0335017	0.0265885	0.00352828	0.0265904	0.094126	0.0181344	0.0308012	7.16158e-06	0.0870006	0.0316	0.0127015	0.0423317	0.036172	0.0457119	0.0518152	0.0161389	0.00351395	0.0520481	0.011137	0.144217	0.0906639	0.0357417	0.00747616	0.0253951	0.0214275	0.00249487	0.0423337	0.0446163	0.00747616	0.0322762	0.00556284	0.0489233	0.0300936	0.0147316	0.0161373	0.0663471
99	0.0151549	0.0752789	0.0273961	0.00898132	0.0167111	0.0278432	0.122868	0.0304978	0.0257635	0.00352828	0.0265904	0.094126	0.0346851	0.0937949	7.16158e-06	0.0816715	0.0408388	0.0226876	0.0705155	0.0562337	0.108964	0.0518152	0.0196137	0.00351395	0.0736493	0.0236267	0.140803	0.112847	0.0653541	0.0318905	0.0253951	0.0414471	0.00249487	0.0414449	0.0970064	0.00747616	0.0496137	0.00897429	0.0539846	0.0519372	0.0392951	0.0176127	0.0478338
100	0.015948	0.116254	0.0318913	0.00897991	0.0174373	0.0493635	0.113505	0.074573	0.039451	0.00352828	0.0265904	0.113661	0.0437727	0.137349	0.0174308	0.088103	0.0528231	0.026119	0.075895	0.0727601	0.105783	0.0751134	0.0205412	0.0194505	0.0890065	0.0236267	0.143916	0.130686	0.0585022	0.0842567	0.0261195	0.0722112	0.00431832	0.0412184	0.109641	0.0279506	0.069051	0.0181316	0.0598641	0.0542133	0.0851333	0.0269388	0.0468545

## Sheet: ED2j_part2
Extended Data Figure 2j	Proximity gut to ovary ovoD1
	Fly
Position along gut length	V1	V2	V3	V4	V5	V6	V7	V8	V9	V10	V11	V12	V13	V14	V15	V16	V17	V18	V19	V20	V21	V22	V23	V24	V25	V26	V27	V28	V29
1	1.09784	1.14901	1.10163	1.15505	1.09784	1.18349	1.05974	1.21966	1.19234	1.14249	1.18349	1.11885	0.855773	1.12015	1.21665	1.35175	0.988327	1.22499	1.03573	1.0442	1.11885	1.22164	1.05937	1.07886	1.22164	1.05565	1.0174	1.0618	0.917876
2	1.07336	1.1015	1.06099	1.12193	1.07336	1.17841	1.00274	1.16959	1.14584	1.08589	1.17841	1.06443	0.815613	1.06709	1.16199	1.2968	0.955552	1.16426	0.983243	0.984549	1.06443	1.18199	0.982743	1.01769	1.18199	1.01428	0.989474	1.02357	0.908755
3	0.967139	1.04879	1.01279	1.07541	0.967139	1.14931	0.957365	1.10708	1.09551	1.04834	1.14931	1.00746	0.767799	1.02786	1.1139	1.24514	0.920711	1.12501	0.95209	0.965193	1.00746	1.13562	0.951243	0.982941	1.13562	0.961734	0.951241	0.981275	0.826874
4	0.921975	0.999077	0.954579	1.04324	0.921975	1.08649	0.913129	1.0681	1.03643	1.00156	1.08649	0.968339	0.705793	0.972857	1.06601	1.1967	0.845026	1.0572	0.897089	0.898146	0.968339	1.09347	0.88143	0.936068	1.09347	0.914873	0.906495	0.915543	0.765819
5	0.885228	0.929236	0.921094	0.967233	0.885228	1.00668	0.86007	1.02283	0.992267	0.945545	1.00668	0.930656	0.665756	0.927662	1.01056	1.1472	0.827888	0.997115	0.834857	0.854682	0.930656	1.0405	0.837001	0.893711	1.0405	0.853317	0.855866	0.874048	0.715094
6	0.831824	0.885575	0.877156	0.918144	0.831824	0.957579	0.814825	0.961878	0.930566	0.865925	0.957579	0.862392	0.617301	0.882451	0.978171	1.07897	0.772627	0.943481	0.797623	0.814685	0.862392	0.986515	0.770459	0.82511	0.986515	0.798634	0.807103	0.819632	0.66375
7	0.770066	0.829947	0.825726	0.865735	0.770066	0.897043	0.777152	0.930758	0.87871	0.825046	0.897043	0.804707	0.576346	0.839947	0.908087	1.03253	0.720167	0.886844	0.742361	0.772521	0.804707	0.926184	0.71645	0.751815	0.926184	0.776062	0.751264	0.752618	0.608766
8	0.730683	0.775883	0.821997	0.819857	0.730683	0.837874	0.723451	0.862221	0.823659	0.763795	0.837874	0.744765	0.527465	0.78116	0.860748	0.987743	0.667532	0.832289	0.676719	0.735501	0.744765	0.900892	0.663888	0.703345	0.900892	0.717894	0.715794	0.718467	0.570426
9	0.71026	0.726287	0.733606	0.77543	0.71026	0.803061	0.666371	0.803898	0.768791	0.706044	0.803061	0.704985	0.486759	0.724707	0.78708	0.912794	0.610704	0.785444	0.624574	0.702098	0.704985	0.848214	0.612738	0.667906	0.848214	0.639864	0.69121	0.658706	0.525555
10	0.664608	0.661169	0.696542	0.718889	0.664608	0.747032	0.608312	0.755422	0.720532	0.654203	0.747032	0.649006	0.44084	0.668746	0.748358	0.872511	0.573367	0.730881	0.5742	0.658754	0.649006	0.780582	0.554842	0.602478	0.780582	0.586485	0.627651	0.609319	0.491137
11	0.59284	0.622744	0.656128	0.674063	0.59284	0.702168	0.573687	0.718285	0.664831	0.615484	0.702168	0.605203	0.407639	0.613397	0.6861	0.82622	0.529379	0.678642	0.538077	0.618385	0.605203	0.739923	0.510033	0.5574	0.739923	0.551615	0.5848	0.573518	0.464446
12	0.549832	0.550581	0.601906	0.612207	0.549832	0.639013	0.528121	0.650959	0.607141	0.549128	0.639013	0.559536	0.371507	0.555989	0.628161	0.774367	0.482553	0.612322	0.477884	0.57208	0.559536	0.682731	0.459099	0.500673	0.682731	0.481036	0.540886	0.526295	0.428583
13	0.492764	0.478855	0.558309	0.566356	0.492764	0.575861	0.486983	0.613185	0.561384	0.494676	0.575861	0.514798	0.313874	0.494991	0.574504	0.72667	0.425148	0.553799	0.432859	0.520589	0.514798	0.636918	0.410912	0.436267	0.636918	0.434827	0.508647	0.471542	0.357681
14	0.438777	0.443649	0.523105	0.520892	0.438777	0.50259	0.414316	0.541729	0.506828	0.443586	0.50259	0.459239	0.279636	0.44377	0.518584	0.666007	0.367041	0.48967	0.409456	0.500031	0.459239	0.569263	0.349687	0.392533	0.569263	0.370074	0.464997	0.414948	0.31344
15	0.378256	0.402521	0.495402	0.470126	0.378256	0.454162	0.381237	0.490649	0.443549	0.393476	0.454162	0.432926	0.267483	0.406094	0.437856	0.613761	0.329939	0.457074	0.35758	0.436492	0.432926	0.508963	0.33518	0.358513	0.508963	0.324889	0.43068	0.332621	0.283296
16	0.336056	0.379141	0.467966	0.430346	0.336056	0.403994	0.323885	0.438135	0.403479	0.34161	0.403994	0.399165	0.222239	0.367059	0.403043	0.566774	0.295722	0.386647	0.320835	0.432053	0.399165	0.474657	0.294964	0.28985	0.474657	0.275777	0.390972	0.29774	0.26449
17	0.308725	0.305968	0.409424	0.382395	0.308725	0.338884	0.308618	0.379545	0.361135	0.285072	0.338884	0.335339	0.194083	0.29004	0.378508	0.524027	0.253982	0.332414	0.285895	0.408326	0.335339	0.44911	0.18903	0.251025	0.44911	0.229016	0.369281	0.255137	0.243179
18	0.279761	0.222133	0.361176	0.378805	0.279761	0.296464	0.288355	0.338431	0.316333	0.224943	0.296464	0.309987	0.172227	0.279524	0.323348	0.463611	0.237387	0.305028	0.272257	0.403642	0.309987	0.448994	0.180754	0.218559	0.448994	0.211454	0.379233	0.255137	0.223349
19	0.275182	0.222898	0.385655	0.351958	0.275182	0.293662	0.226328	0.316561	0.319413	0.205275	0.293662	0.297791	0.194886	0.272209	0.308747	0.429348	0.238885	0.198791	0.258631	0.43411	0.297791	0.468576	0.190954	0.205977	0.468576	0.211454	0.38658	0.287301	0.234022
20	0.303295	0.222113	0.395887	0.351958	0.303295	0.299178	0.297865	0.289092	0.331329	0.212929	0.299178	0.313503	0.227769	0.287125	0.297205	0.408537	0.281818	0.191436	0.248309	0.463553	0.313503	0.499466	0.201993	0.223372	0.499466	0.222837	0.40216	0.287154	0.245601
21	0.35812	0.218121	0.374154	0.362435	0.35812	0.343082	0.339571	0.292994	0.355157	0.227531	0.343082	0.339402	0.256195	0.319088	0.308132	0.403068	0.299003	0.234859	0.248309	0.504182	0.339402	0.473261	0.27047	0.233796	0.473261	0.227172	0.402355	0.282226	0.260418
22	0.369795	0.218121	0.365205	0.379233	0.369795	0.31682	0.352448	0.3498	0.421152	0.234409	0.31682	0.369515	0.259365	0.329062	0.342685	0.350314	0.316231	0.276063	0.243639	0.527481	0.369515	0.460767	0.269437	0.297504	0.460767	0.233779	0.399646	0.29901	0.260418
23	0.33627	0.219494	0.358907	0.36681	0.33627	0.298815	0.366598	0.358713	0.411679	0.232826	0.298815	0.382283	0.243019	0.347021	0.346159	0.408537	0.3374	0.312899	0.23426	0.526398	0.382283	0.449001	0.278443	0.311554	0.449001	0.249567	0.393822	0.309648	0.232896
24	0.307603	0.234411	0.346618	0.353932	0.307603	0.288366	0.352648	0.357462	0.43786	0.245138	0.288366	0.379003	0.243019	0.321825	0.352758	0.486974	0.3374	0.321577	0.222972	0.504518	0.379003	0.421272	0.274619	0.341001	0.421272	0.249567	0.386146	0.315665	0.219453
25	0.28427	0.241561	0.344494	0.33705	0.28427	0.297175	0.333089	0.357107	0.443114	0.245138	0.297175	0.373463	0.231483	0.319919	0.347562	0.486974	0.327842	0.29031	0.191565	0.49931	0.373463	0.40095	0.270933	0.346219	0.40095	0.260706	0.371025	0.332407	0.214804
26	0.249371	0.240478	0.339918	0.317916	0.249371	0.27787	0.311496	0.344467	0.431715	0.264699	0.27787	0.35246	0.212334	0.319919	0.32047	0.486974	0.326645	0.275947	0.176059	0.489297	0.35246	0.3816	0.245312	0.343436	0.3816	0.276647	0.352083	0.337804	0.202693
27	0.224894	0.223546	0.327556	0.297716	0.224894	0.258861	0.30028	0.333416	0.385657	0.276325	0.258861	0.344614	0.199507	0.307426	0.306535	0.189191	0.308645	0.267072	0.176059	0.488322	0.344614	0.354064	0.20762	0.349985	0.354064	0.279946	0.348967	0.338839	0.195636
28	0.204336	0.218916	0.313181	0.272073	0.204336	0.194483	0.24973	0.299484	0.339668	0.248239	0.194483	0.314345	0.192926	0.295607	0.284247	0.153428	0.308645	0.246587	0.178392	0.42513	0.314345	0.344304	0.17862	0.339383	0.344304	0.276405	0.331143	0.320384	0.187366
29	0.182184	0.195732	0.308279	0.262069	0.182184	0.12461	0.22446	0.274342	0.292042	0.221965	0.12461	0.282631	0.187017	0.28163	0.272241	0.137678	0.199855	0.214642	0.181706	0.382425	0.282631	0.33838	0.166596	0.255975	0.33838	0.265337	0.30248	0.297958	0.1743
30	0.152858	0.167768	0.294329	0.239631	0.152858	0.0935233	0.209873	0.249364	0.237679	0.17308	0.0935233	0.251468	0.170003	0.275254	0.24208	0.126987	0.182036	0.143013	0.16215	0.340083	0.251468	0.328134	0.164522	0.222434	0.328134	0.243013	0.292073	0.281266	0.160145
31	0.127574	0.123696	0.268085	0.215277	0.127574	0.0359001	0.195155	0.179422	0.199344	0.132233	0.0359001	0.23621	0.152069	0.252532	0.173254	0.116293	0.169465	0.0934819	0.16215	0.332461	0.23621	0.285076	0.154114	0.186136	0.285076	0.223768	0.292073	0.275197	0.121022
32	0.140273	0.112301	0.267231	0.215277	0.140273	0.0281475	0.172753	0.173253	0.179036	0.112882	0.0281475	0.204935	0.144346	0.217797	0.159224	0.105792	0.161416	0.114641	0.130641	0.332461	0.204935	0.243945	0.13292	0.160885	0.243945	0.209985	0.281423	0.262027	0.116628
33	0.156384	0.144316	0.268085	0.215277	0.156384	0.0973949	0.172753	0.180823	0.140404	0.129035	0.0973949	0.197874	0.149733	0.196275	0.173254	0.112063	0.161066	0.183304	0.0433584	0.323181	0.197874	0.224088	0.141301	0.172146	0.224088	0.216333	0.268072	0.275197	0.110615
34	0.170438	0.148234	0.301335	0.2082	0.170438	0.0944905	0.172753	0.193202	0.149878	0.156691	0.0944905	0.197874	0.157909	0.186037	0.173254	0.121132	0.161066	0.220797	0.0394746	0.323181	0.197874	0.241294	0.141301	0.210658	0.241294	0.230497	0.268072	0.283852	0.110615
35	0.181354	0.155036	0.293404	0.226019	0.181354	0.103206	0.184661	0.24323	0.159576	0.176162	0.103206	0.197874	0.162312	0.186691	0.185569	0.130769	0.161066	0.220797	0.0394746	0.320707	0.197874	0.237981	0.141301	0.260285	0.237981	0.230497	0.250959	0.294329	0.110615
36	0.219711	0.1739	0.301335	0.224685	0.219711	0.180429	0.188831	0.246358	0.194456	0.186597	0.180429	0.195705	0.187648	0.190954	0.20711	0.503076	0.161066	0.229684	0.042335	0.334709	0.195705	0.240402	0.146265	0.277885	0.240402	0.224611	0.23264	0.310999	0.110418
37	0.244136	0.190681	0.30041	0.224685	0.244136	0.218813	0.197542	0.252809	0.187088	0.186597	0.218813	0.187205	0.187648	0.200216	0.20711	0.503076	0.159054	0.245063	0.042335	0.329149	0.187205	0.232396	0.146265	0.261619	0.232396	0.224611	0.223637	0.310999	0.0984652
38	0.269127	0.205614	0.281058	0.213442	0.269127	0.225377	0.197542	0.252809	0.207887	0.192701	0.225377	0.176237	0.170312	0.200216	0.192384	0.503076	0.159054	0.250978	0.042335	0.319081	0.176237	0.250559	0.160662	0.228771	0.250559	0.20997	0.215695	0.308506	0.0984652
39	0.27794	0.206669	0.281058	0.224685	0.27794	0.193124	0.197542	0.243374	0.24505	0.202695	0.193124	0.175768	0.16921	0.20945	0.197144	0.471362	0.159054	0.226997	0.042335	0.313596	0.175768	0.249381	0.166331	0.20421	0.249381	0.18887	0.215695	0.303227	0.107378
40	0.283474	0.210279	0.281058	0.23189	0.283474	0.192229	0.193784	0.221234	0.266977	0.227382	0.192229	0.172444	0.101515	0.215087	0.197144	0.471362	0.147055	0.219276	0.044739	0.313596	0.172444	0.236644	0.166331	0.153455	0.236644	0.17054	0.215695	0.285284	0.0884516
41	0.237387	0.19671	0.260286	0.23904	0.237387	0.191394	0.193784	0.207366	0.1975	0.233796	0.191394	0.175768	0.0603932	0.226767	0.200969	0.46	0.1447	0.20464	0.05015	0.285939	0.175768	0.244992	0.141022	0.110416	0.244992	0.147182	0.215695	0.270342	0.0836008
42	0.199869	0.163561	0.232683	0.248999	0.199869	0.157344	0.193784	0.210373	0.194578	0.150517	0.157344	0.187182	0.0439625	0.234244	0.206141	0.253182	0.144034	0.187996	0.0779419	0.253587	0.187182	0.228677	0.123838	0.0807402	0.228677	0.0451334	0.221724	0.220935	0.100473
43	0.188688	0.152892	0.205157	0.237507	0.188688	0.108946	0.165151	0.232792	0.142702	0.130068	0.108946	0.195748	0.0337758	0.188462	0.194028	0.244761	0.142269	0.172145	0.0984205	0.226734	0.195748	0.246437	0.0845781	0.0461802	0.246437	0.034156	0.249362	0.206099	0.088007
44	0.152176	0.0839144	0.205157	0.237948	0.152176	0.10919	0.163591	0.228376	0.148507	0.102324	0.10919	0.192868	0.0385845	0.19783	0.191136	0.24648	0.153629	0.149992	0.122346	0.264472	0.192868	0.274984	0.0618723	0.0258937	0.274984	0.0570556	0.282545	0.186033	0.114212
45	0.160606	0.116372	0.229427	0.266369	0.160606	0.118918	0.178226	0.249522	0.165885	0.0897698	0.118918	0.215489	0.0897251	0.237144	0.206458	0.38429	0.161312	0.139434	0.145657	0.331397	0.215489	0.290534	0.0896237	0.0575808	0.290534	0.0822416	0.324169	0.183046	0.146114
46	0.203655	0.164177	0.2858	0.298636	0.203655	0.140272	0.22182	0.288459	0.182639	0.131465	0.140272	0.261504	0.124984	0.30535	0.232477	0.3863	0.171151	0.134155	0.158116	0.367679	0.261504	0.356267	0.13034	0.0942718	0.356267	0.128661	0.338446	0.241398	0.177716
47	0.203655	0.197539	0.327405	0.280266	0.203655	0.137135	0.245167	0.298676	0.193736	0.13634	0.137135	0.269437	0.135376	0.306828	0.258878	0.421796	0.191322	0.131137	0.152319	0.36981	0.269437	0.355447	0.217119	0.111135	0.355447	0.155076	0.32788	0.288948	0.213422
48	0.190313	0.199825	0.328975	0.265389	0.190313	0.118667	0.231103	0.294915	0.186806	0.157985	0.118667	0.233498	0.11804	0.254492	0.245985	0.430718	0.18928	0.145729	0.120842	0.358074	0.233498	0.254744	0.173677	0.140365	0.254744	0.135965	0.285659	0.311052	0.197584
49	0.201206	0.190415	0.293404	0.236608	0.201206	0.118667	0.207224	0.252207	0.192657	0.170514	0.118667	0.214441	0.124085	0.22211	0.214865	0.430718	0.173067	0.177714	0.0853977	0.338278	0.214441	0.240039	0.146265	0.140365	0.240039	0.114641	0.274051	0.308506	0.16849
50	0.226325	0.217482	0.293404	0.236462	0.226325	0.141446	0.197938	0.252809	0.232329	0.22515	0.141446	0.212013	0.140686	0.221329	0.214865	0.45184	0.173067	0.214057	0.0433584	0.339455	0.212013	0.255383	0.146265	0.222526	0.255383	0.157135	0.255088	0.312784	0.147445
51	0.213769	0.206586	0.328975	0.236608	0.213769	0.165016	0.207224	0.27746	0.254693	0.22515	0.165016	0.229933	0.195038	0.221329	0.224975	0.464153	0.173067	0.225959	0.0853977	0.35864	0.229933	0.288732	0.160662	0.266108	0.288732	0.174555	0.268072	0.322159	0.16849
52	0.206141	0.22188	0.328975	0.25731	0.206141	0.168822	0.209557	0.296151	0.254699	0.239863	0.168822	0.265881	0.195038	0.279889	0.239768	0.464153	0.18928	0.200947	0.120842	0.387983	0.265881	0.307423	0.16182	0.24203	0.307423	0.174555	0.278782	0.333808	0.188572
53	0.21293	0.236846	0.327099	0.262069	0.21293	0.147651	0.231103	0.32014	0.273856	0.229458	0.147651	0.304941	0.181877	0.290676	0.25965	0.464153	0.18928	0.200947	0.135667	0.404639	0.304941	0.3262	0.189677	0.227345	0.3262	0.228011	0.310886	0.348477	0.195636
54	0.222228	0.240478	0.320954	0.270243	0.222228	0.146225	0.240276	0.340098	0.247396	0.195018	0.146225	0.310676	0.180268	0.277837	0.277821	0.408537	0.195074	0.177736	0.152861	0.417068	0.310676	0.346152	0.201509	0.227345	0.346152	0.228011	0.331143	0.334302	0.195636
55	0.204336	0.222214	0.313181	0.282554	0.204336	0.132717	0.247695	0.307962	0.247396	0.160422	0.132717	0.310676	0.185103	0.296856	0.25965	0.200961	0.202687	0.137674	0.172892	0.40496	0.310676	0.355535	0.18903	0.218763	0.355535	0.236196	0.348967	0.320384	0.195976
56	0.167739	0.187163	0.294329	0.297716	0.167739	0.138053	0.258985	0.293988	0.217604	0.122386	0.138053	0.282265	0.199147	0.287349	0.230732	0.194559	0.203208	0.1291	0.191565	0.385716	0.282265	0.39519	0.176836	0.111677	0.39519	0.201465	0.348967	0.282982	0.200448
57	0.138522	0.0972233	0.260897	0.2769	0.138522	0.0603179	0.227403	0.208291	0.191661	0.0639545	0.0603179	0.239771	0.145995	0.252996	0.177939	0.192694	0.191954	0.121423	0.191565	0.357205	0.239771	0.30923	0.13187	0.0775016	0.30923	0.164806	0.348967	0.221591	0.200513
58	0.123687	0.084735	0.190635	0.248422	0.123687	0.0596601	0.172093	0.165444	0.1245	0.0153286	0.0596601	0.193537	0.0867193	0.229664	0.146112	0.173776	0.190361	0.0461821	0.191565	0.30139	0.193537	0.317112	0.105467	0.0664321	0.317112	0.13714	0.348967	0.183615	0.204425
59	0.102577	0.0377831	0.176162	0.197672	0.102577	0.0593757	0.141946	0.133339	0.111714	0.015048	0.0593757	0.145985	0.0398052	0.195521	0.122913	0.175171	0.131001	0.0461821	0.176059	0.259082	0.145985	0.310209	0.0341435	0.0296513	0.310209	0.0631328	0.336218	0.132392	0.113532
60	0.0801944	0.0451357	0.153568	0.169904	0.0801944	0.152889	0.100351	0.101384	0.067661	0.0245103	0.152889	0.0981029	0.0125243	0.156127	0.103292	0.196328	0.0625213	0.0693205	0.181203	0.20725	0.0981029	0.284157	0.00659372	0.01252	0.284157	0.0341565	0.302166	0.0798742	0.0981069
61	0.0325838	0.0467451	0.140027	0.156714	0.0325838	0.178122	0.0775016	0.115616	0.069563	0.0409931	0.178122	0.0730981	0.008842	0.115127	0.119106	0.227837	0.0272035	0.117597	0.118374	0.179774	0.0730981	0.258683	0.00659372	0.0106414	0.258683	0.0243321	0.264942	0.0528549	0.0374393
62	0.00933062	0.0754458	0.0929689	0.146437	0.00933062	0.197031	0.0623002	0.128792	0.102404	0.0507607	0.197031	0.0481204	0.00834811	0.0872666	0.133703	0.241419	0.00885401	0.142859	0.064163	0.161715	0.0481204	0.216519	0.008844	0.0197964	0.216519	0.030096	0.225638	0.0331158	0.00511649
63	0.0528549	0.124219	0.116748	0.146673	0.0528549	0.1838	0.0502367	0.16104	0.132526	0.060894	0.1838	0.0720192	0.00834811	0.0809479	0.174899	0.264794	0.0121646	0.183899	0.0361314	0.110141	0.0720192	0.222603	0.00979128	0.0450298	0.222603	0.0303744	0.190498	0.047484	0.0147572
64	0.0684966	0.129739	0.124678	0.143073	0.0684966	0.168769	0.107589	0.176463	0.159279	0.145427	0.168769	0.0912696	0.008842	0.0738121	0.203539	0.262055	0.0388044	0.222826	0.0292035	0.0996498	0.0912696	0.233691	0.0758426	0.0627224	0.233691	0.0451263	0.191006	0.118224	0.00933441
65	0.0904934	0.122773	0.157801	0.128249	0.0904934	0.168769	0.104957	0.185389	0.139189	0.134352	0.168769	0.131535	0.00932303	0.0892428	0.184652	0.258138	0.0388044	0.176136	0.0564415	0.116596	0.131535	0.200304	0.0614564	0.0210723	0.200304	0.0161644	0.175474	0.142616	0.0252027
66	0.140029	0.147916	0.170266	0.150514	0.140029	0.142852	0.123231	0.185666	0.133758	0.136156	0.142852	0.165655	0.0172085	0.129808	0.193377	0.24035	0.0642324	0.166879	0.0822324	0.130267	0.165655	0.205271	0.0858083	0.0158918	0.205271	0.0373206	0.171532	0.168202	0.0278271
67	0.142762	0.13634	0.170266	0.140803	0.142762	0.13209	0.119395	0.170545	0.129971	0.139652	0.13209	0.149667	0.00834811	0.140372	0.19787	0.223463	0.0818129	0.166879	0.0608158	0.149325	0.149667	0.1448	0.0880564	0.0489217	0.1448	0.0418298	0.169107	0.168202	0.0106314
68	0.175469	0.163592	0.184942	0.188739	0.175469	0.148881	0.125782	0.166672	0.115659	0.157214	0.148881	0.149667	0.00834811	0.157797	0.192948	0.20997	0.0970891	0.182569	0.0460812	0.172214	0.149667	0.146378	0.0880564	0.0776038	0.146378	0.0623084	0.129332	0.181594	0.0072211
69	0.17947	0.191203	0.193946	0.188739	0.17947	0.152378	0.120734	0.150886	0.100564	0.143652	0.152378	0.131995	0.0181918	0.157797	0.163717	0.197589	0.0966798	0.20462	0.0237896	0.191021	0.131995	0.1069	0.111165	0.097344	0.1069	0.0869643	0.129332	0.179101	0.0072211
70	0.190749	0.174378	0.212735	0.177246	0.190749	0.150597	0.158818	0.154164	0.172755	0.144591	0.150597	0.139433	0.0174605	0.162037	0.166275	0.192656	0.0983773	0.218384	0.0422346	0.200539	0.139433	0.0810579	0.111165	0.097344	0.0810579	0.109475	0.148237	0.179101	0.0072211
71	0.174175	0.156821	0.215882	0.171868	0.174175	0.1417	0.158818	0.139464	0.103633	0.111527	0.1417	0.130269	0.0150515	0.161416	0.166275	0.18578	0.121635	0.231987	0.0394746	0.221728	0.130269	0.0778282	0.123838	0.105249	0.0778282	0.101298	0.184936	0.189245	0.032982
72	0.160884	0.156821	0.232683	0.170494	0.160884	0.0933429	0.146827	0.151635	0.0821805	0.099176	0.0933429	0.130269	0.0110475	0.161416	0.159546	0.17847	0.114828	0.226483	0.0394746	0.220486	0.130269	0.0988221	0.114035	0.09757	0.0988221	0.0633473	0.212503	0.1982	0.0596601
73	0.164857	0.122096	0.219935	0.192844	0.164857	0.0380146	0.133707	0.160527	0.107912	0.0994837	0.0380146	0.151726	0.0367282	0.188752	0.150218	0.17847	0.126024	0.152586	0.042335	0.25706	0.151726	0.166544	0.114035	0.0799227	0.166544	0.08636	0.250959	0.211352	0.110615
74	0.164857	0.0836055	0.158806	0.190277	0.164857	0.0335161	0.138722	0.186994	0.103929	0.0995658	0.0335161	0.162386	0.0504096	0.199054	0.1465	0.170466	0.1378	0.109947	0.0498819	0.299535	0.162386	0.181035	0.111253	0.0676592	0.181035	0.103965	0.268072	0.248894	0.116628
75	0.0881628	0.0586391	0.137017	0.190277	0.0881628	0.0267174	0.148479	0.179853	0.0769344	0.0957292	0.0267174	0.168821	0.0504096	0.192408	0.112255	0.129331	0.150363	0.068681	0.102576	0.28432	0.168821	0.202808	0.110426	0.0369663	0.202808	0.103965	0.281423	0.186901	0.112294
76	0.0881628	0.0481204	0.111564	0.202722	0.0881628	0.0267174	0.160885	0.0944951	0.0911204	0.0581901	0.0267174	0.165259	0.10056	0.192408	0.112255	0.112063	0.150363	0.0649752	0.16215	0.275316	0.165259	0.227743	0.110426	0.0364958	0.227743	0.193062	0.286955	0.180626	0.106894
77	0.0812258	0.0481204	0.0915059	0.202722	0.0812258	0.00416769	0.161233	0.0944951	0.141969	0.0393656	0.00416769	0.182454	0.112294	0.195417	0.113869	0.105792	0.141231	0.0514405	0.201171	0.275316	0.182454	0.248716	0.121997	0.0281488	0.248716	0.194364	0.2826	0.155709	0.111945
78	0.0881628	0.131473	0.111564	0.219619	0.0881628	0.0425538	0.150222	0.122137	0.165621	0.0636192	0.0425538	0.183216	0.138556	0.195417	0.166104	0.0770966	0.148822	0.0150398	0.217387	0.275316	0.183216	0.263039	0.125375	0.0346659	0.263039	0.226325	0.277033	0.155709	0.149412
79	0.233955	0.127438	0.0960973	0.271616	0.233955	0.0586391	0.151034	0.124216	0.168881	0.0886051	0.0586391	0.288714	0.137177	0.201057	0.166104	0.0510165	0.148822	0.007226	0.217387	0.242851	0.288714	0.259222	0.153693	0.049899	0.259222	0.252913	0.266138	0.151294	0.207286
80	0.230707	0.126994	0.108075	0.271616	0.230707	0.0801989	0.153687	0.130374	0.196859	0.102201	0.0801989	0.288714	0.136659	0.23714	0.166104	0.0458974	0.148822	0.007226	0.217387	0.244512	0.288714	0.27045	0.203385	0.0701802	0.27045	0.252913	0.266138	0.157964	0.18583
81	0.249086	0.127438	0.111564	0.271616	0.249086	0.0885575	0.153687	0.143311	0.212838	0.11121	0.0885575	0.291594	0.136659	0.212747	0.166104	0.0458974	0.158231	0.007226	0.217387	0.244512	0.291594	0.286345	0.154114	0.0596618	0.286345	0.269311	0.266138	0.174681	0.207534
82	0.249086	0.130241	0.111564	0.219619	0.249086	0.0751527	0.153687	0.158156	0.250669	0.194663	0.0751527	0.292679	0.136659	0.212747	0.166104	0.0510165	0.167424	0.0102191	0.217387	0.277033	0.292679	0.286458	0.154114	0.0740454	0.286458	0.269311	0.274382	0.216506	0.207534
83	0.239373	0.145754	0.135	0.246629	0.239373	0.0893879	0.153687	0.172854	0.263782	0.225334	0.0893879	0.257959	0.166756	0.272387	0.189611	0.0711748	0.177589	0.0270333	0.217387	0.28432	0.257959	0.289209	0.154114	0.236909	0.289209	0.271624	0.2826	0.25796	0.208621
84	0.239373	0.145754	0.173549	0.2769	0.239373	0.13736	0.166305	0.201235	0.310085	0.226333	0.13736	0.257959	0.180778	0.272387	0.197239	0.0916401	0.263826	0.0466436	0.217387	0.320371	0.257959	0.3031	0.166596	0.236909	0.3031	0.292035	0.288892	0.265541	0.219429
85	0.239373	0.152326	0.27734	0.2769	0.239373	0.112725	0.214426	0.212161	0.285303	0.22149	0.112725	0.257959	0.180778	0.291081	0.197239	0.107665	0.272255	0.0704313	0.213429	0.362334	0.257959	0.310718	0.154114	0.233391	0.310718	0.309872	0.30287	0.270284	0.236026
86	0.16856	0.152326	0.27734	0.305165	0.16856	0.11659	0.22446	0.244224	0.266897	0.18435	0.11659	0.257959	0.181419	0.292721	0.241223	0.126987	0.272255	0.0897196	0.213429	0.382425	0.257959	0.327197	0.154114	0.144158	0.327197	0.306342	0.312277	0.270284	0.197121
87	0.144554	0.154454	0.173549	0.306197	0.144554	0.11715	0.214426	0.246688	0.247205	0.153037	0.11715	0.257959	0.174978	0.290916	0.222709	0.145151	0.263826	0.0951413	0.219995	0.359769	0.257959	0.33026	0.161882	0.140644	0.33026	0.300643	0.312277	0.249992	0.197121
88	0.13628	0.151522	0.148038	0.296273	0.13628	0.0857611	0.166252	0.192322	0.208537	0.0970851	0.0857611	0.292173	0.160129	0.2663	0.174684	0.1378	0.230425	0.0735136	0.219995	0.335642	0.292173	0.327587	0.153693	0.114445	0.327587	0.262682	0.30287	0.197833	0.2076
89	0.0938946	0.109461	0.125547	0.280875	0.0938946	0.0267194	0.150222	0.17722	0.146676	0.0443494	0.0267194	0.268542	0.13124	0.218444	0.118229	0.145151	0.178323	0.0522741	0.219995	0.298449	0.268542	0.306874	0.153124	0.0644378	0.306874	0.212255	0.297146	0.174681	0.180271
90	0.0801474	0.0564368	0.114031	0.271616	0.0801474	0.00416769	0.0846826	0.116747	0.0818114	0.00294401	0.00416769	0.147034	0.0889975	0.214091	0.0849456	0.108558	0.148822	0.00659372	0.213429	0.270465	0.147034	0.28518	0.0628649	0.0292035	0.28518	0.166283	0.297146	0.13041	0.14557
91	0.044739	0.00510262	0.081011	0.202722	0.044739	0.00978404	0.0401292	0.0748706	0.0451318	0.00294401	0.00978404	0.122956	0.0245045	0.154113	0.0510179	0.0968571	0.113986	0.00660177	0.195199	0.223603	0.122956	0.244425	0.00978405	0.00510956	0.244425	0.134216	0.278443	0.108839	0.123905
92	0.00932873	0.00510262	0.0510172	0.125649	0.00932873	0.0309439	0.0188902	0.0414138	0.00659909	0.00295001	0.0309439	0.0794931	0.0102191	0.0901562	0.0350334	0.132558	0.0957274	0.0065964	0.155126	0.159982	0.0794931	0.200624	0.00932113	0.0072211	0.200624	0.083495	0.27319	0.108839	0.0761417
93	0.0121632	0.00294401	0.0216862	0.0788896	0.0121632	0.0317725	0.00933252	0.0197999	0.00590001	0.00295001	0.0317725	0.0688114	0.0102191	0.0354	0.0210756	0.135515	0.0673426	0.0106364	0.0651747	0.122701	0.0688114	0.167583	0.00932113	0.0072211	0.167583	0.0532706	0.22463	0.108839	0.0252125
94	0.0121632	0.00294401	0.0216862	0.0400237	0.0121632	0.0317725	0.00933252	0.0197999	0.00885	0.00510262	0.0317725	0.0563697	0.00418042	0.0245103	0.0515312	0.118076	0.0673426	0.0212728	0.00659372	0.107261	0.0563697	0.109786	0.00885	0.00833538	0.109786	0.0561323	0.19895	0.108839	0.0206603
95	0.0135291	0.00659909	0.0216862	0.0347871	0.0135291	0.0451365	0.0110347	0.0197999	0.00417193	0.00510262	0.0451365	0.0563697	0.00418042	0.0220806	0.0538417	0.0791586	0.0781133	0.0273559	0.00659372	0.102446	0.0563697	0.0761965	0.00885	0.00833538	0.0761965	0.0239674	0.175872	0.117454	0.0206603
96	0.0369653	0.0396962	0.0216862	0.0347871	0.0369653	0.0226625	0.0110443	0.0245161	0.00417193	0.00510262	0.0226625	0.0578905	0.00511648	0.0245103	0.0538417	0.0665524	0.205836	0.026554	0.208041	0.154337	0.0578905	0.0887036	0.00885	0.0110411	0.0887036	0.0253845	0.185763	0.108839	0.0206603
97	0.0523647	0.0561355	0.0216862	0.0400237	0.0523647	0.0158796	0.015894	0.0356534	0.0121632	0.00510262	0.0158796	0.101295	0.00511648	0.101647	0.007226	0.0415144	0.231407	0.026554	0.208833	0.178713	0.101295	0.108598	0.00885	0.0222792	0.108598	0.0668235	0.19205	0.108839	0.02672
98	0.0913139	0.0831334	0.0232375	0.106453	0.0913139	0.00978767	0.144467	0.0356534	0.0434644	0.0132009	0.00978767	0.161313	0.0453266	0.119611	0.007226	0.0172065	0.231407	0.0110411	0.208833	0.183428	0.161313	0.113228	0.060464	0.0361339	0.113228	0.12142	0.19895	0.108839	0.057282
99	0.109793	0.0985171	0.0510172	0.126197	0.109793	0.0110475	0.15147	0.0356534	0.0824935	0.0132009	0.0110475	0.164914	0.0730449	0.196952	0.007226	0.00590001	0.136404	0.00416769	0.208833	0.197694	0.164914	0.172122	0.0799284	0.0515274	0.172122	0.148089	0.21146	0.108839	0.131473
100	0.139937	0.0975807	0.0619569	0.180562	0.139937	0.0110475	0.15147	0.0443534	0.118589	0.0542432	0.0110475	0.189605	0.103929	0.253604	0.166104	0.00590001	0.113986	0.00511649	0.208896	0.197694	0.189605	0.201863	0.191143	0.0544834	0.201863	0.23035	0.226829	0.118707	0.15115

## Sheet: ED2k,l
Extended Data Figure 2k,l	ovoD1 gut and ovary volumes
Fly	Organ	Genotype	Volume (mm^3)
ovoD1_1	Gut	ovoD1	0.0666003
ovoD1_13	Gut	ovoD1	0.0554666
ovoD1_16	Gut	ovoD1	0.04744
ovoD1_18	Gut	ovoD1	0.0610608
ovoD1_19	Gut	ovoD1	0.0633498
ovoD1_2	Gut	ovoD1	0.046746
ovoD1_21	Gut	ovoD1	0.0543625
ovoD1_23	Gut	ovoD1	0.0681924
ovoD1_25	Gut	ovoD1	0.062129
ovoD1_27	Gut	ovoD1	0.065176
ovoD1_29	Gut	ovoD1	0.051514
ovoD1_3	Gut	ovoD1	0.0380164
ovoD1_30	Gut	ovoD1	0.0422793
ovoD1_31	Gut	ovoD1	0.0475801
ovoD1_32	Gut	ovoD1	0.0693709
ovoD1_34	Gut	ovoD1	0.0373775
ovoD1_35	Gut	ovoD1	0.049953
ovoD1_36	Gut	ovoD1	0.0586719
ovoD1_37	Gut	ovoD1	0.0301309
ovoD1_38	Gut	ovoD1	0.0612813
ovoD1_39	Gut	ovoD1	0.0469819
ovoD1_4	Gut	ovoD1	0.0365111
ovoD1_41	Gut	ovoD1	0.0466375
ovoD1_42	Gut	ovoD1	0.0550833
ovoD1_4a	Gut	ovoD1	0.0530458
ovoD1_5a	Gut	ovoD1	0.0651058
ovoD1_6	Gut	ovoD1	0.0370852
ovoD1_7	Gut	ovoD1	0.0471113
ovoD1_8	Gut	ovoD1	0.0673294
ovoD1_1_invert	Ovary	ovoD1	0.00911794
ovoD1_13_invert	Ovary	ovoD1	0.00791225
ovoD1_16_invert	Ovary	ovoD1	0.011083
ovoD1_18_invert	Ovary	ovoD1	0.0117222
ovoD1_19_invert	Ovary	ovoD1	0.00926841
ovoD1_2_invert	Ovary	ovoD1	0.00837149
ovoD1_21_invert	Ovary	ovoD1	0.0101305
ovoD1_23_invert	Ovary	ovoD1	0.0153167
ovoD1_25_invert	Ovary	ovoD1	0.00946925
ovoD1_27_invert	Ovary	ovoD1	0.0120396
ovoD1_29_invert	Ovary	ovoD1	0.0085379
ovoD1_30_invert	Ovary	ovoD1	0.0978253
ovoD1_31_invert	Ovary	ovoD1	0.00973585
ovoD1_32_invert	Ovary	ovoD1	0.00929364
ovoD1_34_invert	Ovary	ovoD1	0.00698397
ovoD1_35_invert	Ovary	ovoD1	0.00865806
ovoD1_36_invert	Ovary	ovoD1	0.010893
ovoD1_37_invert	Ovary	ovoD1	0.00655021
ovoD1_38_invert	Ovary	ovoD1	0.0117781
ovoD1_39_invert	Ovary	ovoD1	0.00770866
ovoD1_4	Ovary	ovoD1	0.0051433
ovoD1_4_invert	Ovary	ovoD1	0.00715209
ovoD1_41_invert	Ovary	ovoD1	0.00780526
ovoD1_42_invert	Ovary	ovoD1	0.0110759
ovoD1_5	Ovary	ovoD1	0.0109744
ovoD1_6_invert	Ovary	ovoD1	0.00703664
ovoD1_7_invert	Ovary	ovoD1	0.00863655
ovoD1_8_invert	Ovary	ovoD1	0.115666
V1	Ovary	OregonR	0.282908
V10	Ovary	OregonR	0.193027
V10T	Ovary	OregonR	0.366913
V12T	Ovary	OregonR	0.265458
V13T	Ovary	OregonR	0.303527
V14T	Ovary	OregonR	0.347452
V15T	Ovary	OregonR	0.268585
V16T	Ovary	OregonR	0.13135
V17T	Ovary	OregonR	0.228602
V18T	Ovary	OregonR	0.344377
V1A	Ovary	OregonR	0.167542
V1B	Ovary	OregonR	0.114225
V1C	Ovary	OregonR	0.0644799
V1D	Ovary	OregonR	0.136279
V1E	Ovary	OregonR	0.0747265
V1T	Ovary	OregonR	0.393307
V2	Ovary	OregonR	0.2054
V20T	Ovary	OregonR	0.267226
V21T	Ovary	OregonR	0.300636
V22T	Ovary	OregonR	0.356365
V23T	Ovary	OregonR	0.375603
V24T	Ovary	OregonR	0.393974
V25T	Ovary	OregonR	0.138984
V26T	Ovary	OregonR	0.333148
V27T	Ovary	OregonR	0.395877
V28T	Ovary	OregonR	0.351895
V29T	Ovary	OregonR	0.300832
V2A	Ovary	OregonR	0.158017
V2B	Ovary	OregonR	0.152939
V2C	Ovary	OregonR	0.122639
V2D	Ovary	OregonR	0.108998
V2E	Ovary	OregonR	0.14141
V2T	Ovary	OregonR	0.269656
V3	Ovary	OregonR	0.191716
V31T	Ovary	OregonR	0.394503
V32T	Ovary	OregonR	0.334079
V33T	Ovary	OregonR	0.133496
V34T	Ovary	OregonR	0.380037
V35T	Ovary	OregonR	0.182656
V36T	Ovary	OregonR	0.328318
V37T	Ovary	OregonR	0.304143
V38T	Ovary	OregonR	0.267431
V39T	Ovary	OregonR	0.309107
V3T	Ovary	OregonR	0.363801
V4	Ovary	OregonR	0.2766
V40T	Ovary	OregonR	0.287973
V41T	Ovary	OregonR	0.241962
V42T	Ovary	OregonR	0.349622
V43T	Ovary	OregonR	0.326676
V44T	Ovary	OregonR	0.345895
V4T	Ovary	OregonR	0.349631
V5	Ovary	OregonR	0.144154
V5T	Ovary	OregonR	0.262988
V6	Ovary	OregonR	0.201382
V6T	Ovary	OregonR	0.246786
V7	Ovary	OregonR	0.134802
V7T	Ovary	OregonR	0.273913
V8	Ovary	OregonR	0.215865
V9	Ovary	OregonR	0.14161
V9T	Ovary	OregonR	0.327601
OR_Virgin_F_01_Rec	Gut	OregonR	0.0778629
OR_Virgin_F_02_Rec	Gut	OregonR	0.0653566
OR_Virgin_F_03_Rec	Gut	OregonR	0.0748179
OR_Virgin_F_04_Rec	Gut	OregonR	0.0554558
OR_Virgin_F_05_Rec	Gut	OregonR	0.0680922
OR_Virgin_F_06_Rec	Gut	OregonR	0.0648599
OR_Virgin_F_07_Rec	Gut	OregonR	0.0500323
OR_Virgin_F_08_Rec	Gut	OregonR	0.0695425
OR_Virgin_F_09_Rec	Gut	OregonR	0.0696138
OR_Virgin_F_10_Rec	Gut	OregonR	0.0579994
OR_Virgin_F_11_Rec	Gut	OregonR	0.0551954
OR_Virgin_F_12_Rec	Gut	OregonR	0.0665559
OR_Virgin_F_13_Rec	Gut	OregonR	0.0568443
OR_Virgin_F_14_Rec	Gut	OregonR	0.0535235
OR_Virgin_F_15_Rec	Gut	OregonR	0.0405481
OR_Virgin_F_16_Rec	Gut	OregonR	0.0587421
OR_Virgin_F_17_Rec	Gut	OregonR	0.0663866
OR_Virgin_F_18_Rec	Gut	OregonR	0.0585549
OR_Virgin_F_20_Rec	Gut	OregonR	0.0448729
OR_Virgin_F_21_Rec	Gut	OregonR	0.0644616
OR_Virgin_F_22_Rec	Gut	OregonR	0.0640226
OR_Virgin_F_23_Rec	Gut	OregonR	0.0491556
OR_Virgin_F_24_Rec	Gut	OregonR	0.092278
OR_Virgin_F_25_Rec	Gut	OregonR	0.0388
OR_Virgin_F_26_Rec	Gut	OregonR	0.0557525
OR_Virgin_F_27_Rec	Gut	OregonR	0.0920342
OR_Virgin_F_28_Rec	Gut	OregonR	0.0702833
OR_Virgin_F_29_Rec	Gut	OregonR	0.0857146
OR_Virgin_F_30_Rec	Gut	OregonR	0.0731379
OR_Virgin_F_31_Rec	Gut	OregonR	0.0735771
OR_Virgin_F_32_Rec	Gut	OregonR	0.0729969
OR_Virgin_F_33_Rec	Gut	OregonR	0.0538295
OR_Virgin_F_34_Rec	Gut	OregonR	0.082655
OR_Virgin_F_35_Rec	Gut	OregonR	0.0484856
OR_Virgin_F_36_Rec	Gut	OregonR	0.061883
OR_Virgin_F_37_Rec	Gut	OregonR	0.0875066
OR_Virgin_F_38_Rec	Gut	OregonR	0.0551048
OR_Virgin_F_39_Rec	Gut	OregonR	0.0933806
OR_Virgin_F_40_Rec	Gut	OregonR	0.0850478
OR_Virgin_F_41_Rec	Gut	OregonR	0.0905195
OR_Virgin_F_42_Rec	Gut	OregonR	0.076308
OR_Virgin_F_43_Rec	Gut	OregonR	0.0915911
OR_Virgin_F_44_Rec	Gut	OregonR	0.0716103

[truncated: 4 more sheets: ED2m_part1, ED2m_part2, ED2n,o, ED2p,q,r]
