# Supplementary material for: The sex of organ geometry
Source: Nature. 2024 May 29;630(8016):392–400. doi: 10.1038/s41586-024-07463-4 (PMC11168936; doi:10.1038/s41586-024-07463-4)
Supplement: Supplementary file 14 — Source Data Extended Data Fig. 3 [file 41586_2024_7463_MOESM14_ESM.xlsx]

## Sheet: ED3a,c
Extended Data Figure 3a,c	Gut curvature tracheation correlation in males
Sex	Curvature	Intensity
Male	1.58661	29.3121
Male	1.67181	25.3851
Male	1.69085	22.7474
Male	1.64507	20.2549
Male	1.56553	18.6574
Male	1.50228	18.3471
Male	1.49402	18.4978
Male	1.52896	19.4894
Male	1.58064	21.7159
Male	1.644	23.116
Male	1.69599	23.673
Male	1.75914	24.7981
Male	1.84788	26.4464
Male	2.0192	27.1012
Male	2.3363	27.1854
Male	2.74833	26.871
Male	3.22033	26.9227
Male	3.65959	26.2356
Male	4.0002	25.4362
Male	4.19775	25.9718
Male	4.30406	27.2447
Male	4.37904	28.9641
Male	4.4596	30.6218
Male	4.59669	32.9249
Male	4.81026	34.8721
Male	5.06621	36.3255
Male	5.36682	37.3502
Male	5.68755	39.7169
Male	6.03159	41.0402
Male	6.33934	42.1727
Male	6.61817	42.2828
Male	6.77417	39.9747
Male	6.82668	38.3386
Male	6.89197	38.3461
Male	6.94647	39.3324
Male	7.10397	39.4311
Male	7.29264	37.7418
Male	7.5209	37.0067
Male	7.68603	38.4844
Male	7.85238	40.4044
Male	7.98368	39.3276
Male	8.11911	37.4102
Male	8.28066	37.2244
Male	8.40585	37.968
Male	8.50415	39.1567
Male	8.55155	39.4082
Male	8.56907	40.9233
Male	8.49504	42.6087
Male	8.42298	43.947
Male	8.40161	44.138
Male	8.43159	44.8151
Male	8.56132	47.8446
Male	8.74137	52.2835
Male	9.04777	56.1055
Male	9.36119	58.0383
Male	9.87983	64.1224
Male	10.5714	68.1433
Male	11.4506	69.7548
Male	12.3556	74.1142
Male	13.144	76.1651
Male	13.537	75.0848
Male	13.5929	72.0829
Male	13.5414	73.4232
Male	13.7119	75.7658
Male	14.0686	73.0067
Male	14.5177	70.2924
Male	14.7612	65.5183
Male	14.6471	62.824
Male	14.1398	61.4434
Male	13.2187	59.975
Male	11.9227	56.6263
Male	10.6787	52.9854
Male	9.52986	53.2341
Male	8.59361	57.0194
Male	7.97057	57.2062
Male	7.64918	50.9871
Male	7.61419	46.8566
Male	7.81733	46.5128
Male	8.22445	46.3367
Male	8.70466	42.6571
Male	9.15005	40.9534
Male	9.45959	40.9944
Male	9.57056	41.0399
Male	9.48035	41.2912
Male	9.18987	40.7676
Male	8.79237	41.4535
Male	8.17651	41.3574
Male	7.49174	42.3523
Male	6.69319	42.0375
Male	5.98483	41.1784
Male	5.44131	40.2989
Male	5.12406	39.8723
Male	4.94822	39.5392
Male	5.02803	39.0014
Male	5.28212	41.3886
Male	5.65284	46.9441

## Sheet: ED3b
Extended Data Figure 3b	Gut curvature tracheation correlation in female
Sex	Curvature	Intensity
Female	1.50635	27.4423
Female	1.72924	21.0244
Female	1.97221	16.4855
Female	2.02748	13.6866
Female	1.97145	13.2426
Female	1.9276	13.2954
Female	1.95554	15.0171
Female	2.03968	18.6682
Female	2.1935	24.3728
Female	2.43689	28.8778
Female	2.81988	29.3405
Female	3.34967	28.1264
Female	3.89223	28.6616
Female	4.16819	27.9793
Female	4.16006	24.8259
Female	4.09226	25.7836
Female	4.09301	28.2361
Female	4.07819	28.2418
Female	4.0454	27.8088
Female	4.12597	33.6796
Female	4.42122	38.5959
Female	4.81458	39.8065
Female	5.14229	41.0292
Female	5.35027	39.5602
Female	5.52492	39.9002
Female	5.85511	42.2468
Female	6.20532	41.6532
Female	6.42073	38.4945
Female	6.39004	37.5841
Female	6.24252	41.8463
Female	6.08238	44.8041
Female	5.84822	43.6618
Female	5.47661	42.8296
Female	5.25681	43.0389
Female	5.25874	46.2247
Female	5.37813	49.1412
Female	5.46379	43.462
Female	5.42837	40.6998
Female	5.33277	41.5607
Female	5.31272	40.6833
Female	5.4579	37.5741
Female	5.68876	39.3768
Female	5.83295	41.7406
Female	5.91527	45.1042
Female	6.01533	44.9112
Female	6.24761	41.1144
Female	6.70138	42.1349
Female	7.2743	43.5238
Female	7.73165	49.923
Female	8.0039	55.9386
Female	8.23977	53.9977
Female	8.50306	58.9568
Female	8.91179	62.7162
Female	9.44932	68.1959
Female	10.0929	67.0526
Female	10.8098	64.2643
Female	11.28	62.8002
Female	11.5645	60.7555
Female	12.1463	64.7571
Female	12.9865	63.2273
Female	13.3687	59.3536
Female	12.6557	54.5582
Female	11.3685	52.8974
Female	10.2333	56.5805
Female	9.54878	60.8713
Female	9.08861	59.1447
Female	8.52986	60.7789
Female	7.73605	60.9155
Female	7.04633	52.08
Female	6.61429	48.2742
Female	6.39807	48.8042
Female	6.39267	49.7007
Female	6.50066	44.8123
Female	6.56215	41.6167
Female	6.48405	40.4867
Female	6.18992	44.0687
Female	5.82158	48.7356
Female	5.46974	46.6105
Female	5.14169	40.9499
Female	4.97973	41.4757
Female	4.84732	38.2302
Female	4.80669	35.133
Female	4.90288	34.6998
Female	5.07589	34.3185
Female	5.15646	32.6149
Female	5.12791	33.6733
Female	5.01882	33.8458
Female	4.79853	35.8366
Female	4.48715	33.297
Female	4.09015	32.4102
Female	3.7118	33.9964
Female	3.37264	35.0135
Female	3.04797	36.6969
Female	2.8542	37.6107
Female	2.84514	38.5834
Female	3.05727	43.2488
Female	3.3736	41.194
Female	3.68597	38.6555

## Sheet: ED3d_left
Extended Data Figure 3d (left)	trh TS > Bax gut shape PCA plot
Fly	Sex	Genoptype	PC1	PC2
211104_trhbaxTS_3day_f2	Female	trh TS > Bax	0.426757	0.0263983
211104_trhbaxTS_3day_f3	Female	trh TS > Bax	-0.104316	-0.107831
211104_trhbaxTS_3day_f4	Female	trh TS > Bax	-0.176784	-0.122573
211104_trhbaxTS_3day_f6	Female	trh TS > Bax	-0.0719187	0.0247955
211104_trhbaxTS_3day_f7	Female	trh TS > Bax	0.0227079	-0.0750674
211104_trhbaxTS_3day_f8	Female	trh TS > Bax	0.109643	-0.124655
211104_trhbaxTS_3day_f9	Female	trh TS > Bax	-0.00111397	0.142817
211104_trhbaxTS_3day_m1	Male	trh TS > Bax	-0.222341	-0.113312
211104_trhbaxTS_3day_m10	Male	trh TS > Bax	-0.261544	-0.238407
211104_trhbaxTS_3day_m11	Male	trh TS > Bax	-0.179263	-0.0292917
211104_trhbaxTS_3day_m2	Male	trh TS > Bax	-0.094913	0.0423224
211104_trhbaxTS_3day_m3	Male	trh TS > Bax	-0.067598	0.0418688
211104_trhbaxTS_3day_m4	Male	trh TS > Bax	-0.0364674	0.209809
211104_trhbaxTS_3day_m5	Male	trh TS > Bax	-0.00860582	0.0463546
211104_trhbaxTS_3day_m6	Male	trh TS > Bax	-0.0871808	0.050486
211104_trhbaxTS_3day_m7	Male	trh TS > Bax	-0.241718	-0.194463
211104_trhbaxTS_3day_m8	Male	trh TS > Bax	-0.0746597	0.0736587
211104_trhbaxTS_3day_m9	Male	trh TS > Bax	-0.136546	0.0373109
211105_trhbaxTS_3day_f10	Female	trh TS > Bax	0.422149	-0.0133093
211105_trhbaxTS_3day_f11	Female	trh TS > Bax	0.140592	0.0693622
211105_trhbaxTS_3day_f12	Female	trh TS > Bax	-0.287861	-0.0832899
211105_trhbaxTS_3day_f13	Female	trh TS > Bax	0.366834	0.0756503
211105_trhbaxTS_3day_f14	Female	trh TS > Bax	0.0130491	0.115879
211105_trhbaxTS_3day_f15	Female	trh TS > Bax	0.142495	0.0939199
211105_trhbaxTS_3day_f16	Female	trh TS > Bax	-0.290672	-0.203376
211105_trhbaxTS_3day_m13	Male	trh TS > Bax	-0.0973201	0.0393347
211105_trhbaxTS_3day_m14	Male	trh TS > Bax	-0.145369	0.0777075
211105_trhbaxTS_3day_m15	Male	trh TS > Bax	-0.209085	-0.285696
211105_trhbaxTS_3day_m16	Male	trh TS > Bax	-0.0537749	0.164029
211105_trhbaxTS_3day_m17	Male	trh TS > Bax	-0.158267	0.0427103
211105_trhbaxTS_3day_m18	Male	trh TS > Bax	0.00306704	0.0505192
211105_trhbaxTS_3day_m19	Male	trh TS > Bax	-0.25047	-0.0787667
211105_trhbaxTS_3day_m20	Male	trh TS > Bax	-0.296298	-0.206288
211105_trhbaxTS_3day_m21	Male	trh TS > Bax	-0.0926965	0.0174882
211105_trhbaxTS_3day_m22	Male	trh TS > Bax	-0.141993	-0.0597748
211108_trhbaxTS_3day_f17	Female	trh TS > Bax	-0.20104	-0.254033
211108_trhbaxTS_3day_f18	Female	trh TS > Bax	0.182458	-0.128967
211108_trhbaxTS_3day_f19	Female	trh TS > Bax	0.132792	-0.172056
211108_trhbaxTS_3day_f20	Female	trh TS > Bax	0.345005	-0.0367531
211108_trhbaxTS_3day_f21	Female	trh TS > Bax	-0.145914	0.126133
211108_trhbaxTS_3day_f22	Female	trh TS > Bax	0.418206	-0.0260649
211108_trhbaxTS_3day_f23	Female	trh TS > Bax	0.38982	0.00354136
211108_trhbaxTS_3day_f24	Female	trh TS > Bax	0.076316	-0.165507
211108_trhbaxTS_3day_f25	Female	trh TS > Bax	-0.0659757	0.109632
211108_trhbaxTS_3day_m23	Male	trh TS > Bax	-0.139662	-0.00450193
211108_trhbaxTS_3day_m24	Male	trh TS > Bax	-0.252381	-0.221205
211108_trhbaxTS_3day_m25	Male	trh TS > Bax	-0.0300091	-0.122386
211108_trhbaxTS_3day_m26	Male	trh TS > Bax	-0.126596	0.0742651
211108_trhbaxTS_3day_m27	Male	trh TS > Bax	-0.139328	-0.114288
211108_trhbaxTS_3day_m28	Male	trh TS > Bax	0.020347	0.221796
211108_trhbaxTS_3day_m29	Male	trh TS > Bax	-0.128593	-0.0491903
trhbaxTS_1	Female	trh TS > Bax	0.0891388	-0.197745
trhbaxTS_10_B	Male	trh TS > Bax	-0.226991	-0.0571763
trhbaxTS_11_B	Female	trh TS > Bax	-0.0194435	-0.0921586
trhbaxTS_13_B	Female	trh TS > Bax	0.12224	-0.0710631
trhbaxTS_14_B	Female	trh TS > Bax	-0.0404882	-0.128205
trhbaxTS_15_B	Female	trh TS > Bax	0.184575	-0.0961837
trhbaxTS_16_B	Female	trh TS > Bax	-0.146896	-0.265654
trhbaxTS_17_B	Female	trh TS > Bax	-0.215517	-0.216617
trhbaxTS_18_B	Female	trh TS > Bax	-0.267331	-0.260772
trhbaxTS_19_C	Male	trh TS > Bax	-0.204598	-0.0926341
trhbaxTS_2	Female	trh TS > Bax	0.106144	-0.0538974
trhbaxTS_20_C	Female	trh TS > Bax	-0.206178	-0.31173
trhbaxTS_21_C	Female	trh TS > Bax	-0.0261548	-0.081706
trhbaxTS_22_C	Female	trh TS > Bax	-0.0837841	-0.0873854
trhbaxTS_23_C	Male	trh TS > Bax	-0.13122	0.209808
trhbaxTS_24_D	Male	trh TS > Bax	-0.0688991	0.160786
trhbaxTS_27	Male	trh TS > Bax	-0.0959098	-0.0928172
trhbaxTS_3	Female	trh TS > Bax	0.432728	0.112765
trhbaxTS_4	Female	trh TS > Bax	0.0895296	0.0800762
trhbaxTS_5	Female	trh TS > Bax	0.143862	-0.0900789
trhbaxTS_6	Male	trh TS > Bax	-0.123705	0.145799
trhbaxTS_7	Female	trh TS > Bax	0.168165	-0.0923558
trhbaxTS_8_B	Female	trh TS > Bax	-0.16472	0.100803
trhbaxTS_9_B	Male	trh TS > Bax	-0.143036	-0.148306
trhw1118_34	Female	trh TS > Ctrl	0.300619	0.00810887
trhw1118_35	Female	trh TS > Ctrl	0.521946	-0.0138809
trhw1118_36	Female	trh TS > Ctrl	0.379962	0.121021
trhw1118_37	Female	trh TS > Ctrl	0.262643	-0.0561557
trhw1118_38	Female	trh TS > Ctrl	0.534557	-0.0582399
trhw1118_39	Male	trh TS > Ctrl	-0.105105	-0.0713106
trhw1118_40	Female	trh TS > Ctrl	0.207137	-0.193591
trhw1118_42	Female	trh TS > Ctrl	0.242298	-0.207126
trhw1118_43	Male	trh TS > Ctrl	0.0308272	0.0894289
trhw1118_44	Male	trh TS > Ctrl	-0.106563	0.14009
trhw1118_45	Male	trh TS > Ctrl	-0.0960204	0.105039
trhw1118_46	Female	trh TS > Ctrl	0.465156	-0.0175445
trhw1118control_1	Male	trh TS > Ctrl	-0.0932013	0.19407
trhw1118control_11	Female	trh TS > Ctrl	0.456967	-0.0178814
trhw1118control_12	Female	trh TS > Ctrl	0.468948	-0.0216054
trhw1118control_14	Male	trh TS > Ctrl	-0.0530932	0.139515
trhw1118control_15	Male	trh TS > Ctrl	-0.0762977	0.168851
trhw1118control_16	Male	trh TS > Ctrl	-0.108305	0.212562
trhw1118control_17	Male	trh TS > Ctrl	-0.132075	0.0775257
trhw1118control_18	Male	trh TS > Ctrl	-0.100207	0.0250229
trhw1118control_19	Male	trh TS > Ctrl	-0.070507	0.105932
trhw1118control_2	Male	trh TS > Ctrl	-0.195365	0.0967298
trhw1118control_20	Female	trh TS > Ctrl	0.437016	-0.248662
trhw1118control_21	Female	trh TS > Ctrl	0.287607	-0.14795
trhw1118control_22	Male	trh TS > Ctrl	-0.0874586	0.195635
trhw1118control_23	Female	trh TS > Ctrl	0.282718	-0.0720589
trhw1118control_24	Female	trh TS > Ctrl	0.466376	0.0395511
trhw1118control_25	Male	trh TS > Ctrl	-0.071185	0.136416
trhw1118control_26	Male	trh TS > Ctrl	-0.0506924	0.225394
trhw1118control_27	Male	trh TS > Ctrl	-0.0878017	0.135588
trhw1118control_28	Male	trh TS > Ctrl	-0.132565	0.136248
trhw1118control_29	Male	trh TS > Ctrl	-0.0739756	0.151696
trhw1118control_3	Male	trh TS > Ctrl	-0.084666	0.146674
trhw1118control_30	Male	trh TS > Ctrl	-0.0501884	0.180432
trhw1118control_31	Male	trh TS > Ctrl	-0.086884	0.138819
trhw1118control_32	Male	trh TS > Ctrl	-0.126482	0.185546
trhw1118control_33	Male	trh TS > Ctrl	-0.0756449	-0.0228966
trhw1118control_4	Male	trh TS > Ctrl	-0.00133358	0.230288
trhw1118control_5	Male	trh TS > Ctrl	-0.145873	0.115769
trhw1118control_6	Male	trh TS > Ctrl	-0.0978444	0.0984365
trhw1118control_7	Male	trh TS > Ctrl	-0.113877	0.166654
trhw1118control_8	Male	trh TS > Ctrl	-0.117547	0.131615
trhw1118control_9	Male	trh TS > Ctrl	-0.169495	0.129959

## Sheet: ED3d_right
Extended Data Figure 3d (right)	trh TS > Bax gut length
Fly	Sex	Genotype	Gut length
211104_trhbaxTS_3day_f2	Female	trh TS > Bax	6.74191
211104_trhbaxTS_3day_f3	Female	trh TS > Bax	4.30443
211104_trhbaxTS_3day_f4	Female	trh TS > Bax	4.15374
211104_trhbaxTS_3day_f6	Female	trh TS > Bax	3.75598
211104_trhbaxTS_3day_f7	Female	trh TS > Bax	4.33644
211104_trhbaxTS_3day_f8	Female	trh TS > Bax	5.00004
211104_trhbaxTS_3day_f9	Female	trh TS > Bax	4.88523
211104_trhbaxTS_3day_m1	Male	trh TS > Bax	3.86999
211104_trhbaxTS_3day_m10	Male	trh TS > Bax	3.14098
211104_trhbaxTS_3day_m11	Male	trh TS > Bax	3.82192
211104_trhbaxTS_3day_m2	Male	trh TS > Bax	3.83836
211104_trhbaxTS_3day_m3	Male	trh TS > Bax	3.83525
211104_trhbaxTS_3day_m4	Male	trh TS > Bax	4.89288
211104_trhbaxTS_3day_m5	Male	trh TS > Bax	3.71571
211104_trhbaxTS_3day_m6	Male	trh TS > Bax	3.73207
211104_trhbaxTS_3day_m7	Male	trh TS > Bax	3.26971
211104_trhbaxTS_3day_m8	Male	trh TS > Bax	4.42945
211104_trhbaxTS_3day_m9	Male	trh TS > Bax	3.91803
211105_trhbaxTS_3day_f10	Female	trh TS > Bax	6.78622
211105_trhbaxTS_3day_f11	Female	trh TS > Bax	5.1286
211105_trhbaxTS_3day_f12	Female	trh TS > Bax	3.50216
211105_trhbaxTS_3day_f13	Female	trh TS > Bax	6.12513
211105_trhbaxTS_3day_f14	Female	trh TS > Bax	5.03057
211105_trhbaxTS_3day_f15	Female	trh TS > Bax	5.44841
211105_trhbaxTS_3day_f16	Female	trh TS > Bax	3.30897
211105_trhbaxTS_3day_m13	Male	trh TS > Bax	4.11319
211105_trhbaxTS_3day_m14	Male	trh TS > Bax	3.98723
211105_trhbaxTS_3day_m15	Male	trh TS > Bax	2.86256
211105_trhbaxTS_3day_m16	Male	trh TS > Bax	4.49951
211105_trhbaxTS_3day_m17	Male	trh TS > Bax	4.03084
211105_trhbaxTS_3day_m18	Male	trh TS > Bax	3.94098
211105_trhbaxTS_3day_m19	Male	trh TS > Bax	3.37892
211105_trhbaxTS_3day_m20	Male	trh TS > Bax	2.57716
211105_trhbaxTS_3day_m21	Male	trh TS > Bax	3.39924
211105_trhbaxTS_3day_m22	Male	trh TS > Bax	3.66788
211108_trhbaxTS_3day_f17	Female	trh TS > Bax	3.49117
211108_trhbaxTS_3day_f18	Female	trh TS > Bax	4.8976
211108_trhbaxTS_3day_f19	Female	trh TS > Bax	5.1997
211108_trhbaxTS_3day_f20	Female	trh TS > Bax	6.0687
211108_trhbaxTS_3day_f21	Female	trh TS > Bax	3.95682
211108_trhbaxTS_3day_f22	Female	trh TS > Bax	6.60994
211108_trhbaxTS_3day_f23	Female	trh TS > Bax	6.84922
211108_trhbaxTS_3day_f24	Female	trh TS > Bax	4.78877
211108_trhbaxTS_3day_f25	Female	trh TS > Bax	4.9232
211108_trhbaxTS_3day_m23	Male	trh TS > Bax	3.95926
211108_trhbaxTS_3day_m24	Male	trh TS > Bax	2.87092
211108_trhbaxTS_3day_m25	Male	trh TS > Bax	3.84067
211108_trhbaxTS_3day_m26	Male	trh TS > Bax	3.91875
211108_trhbaxTS_3day_m27	Male	trh TS > Bax	3.35062
211108_trhbaxTS_3day_m28	Male	trh TS > Bax	4.60493
211108_trhbaxTS_3day_m29	Male	trh TS > Bax	3.58403
trhbaxTS_1	Female	trh TS > Bax	5.77918
trhbaxTS_10_B	Male	trh TS > Bax	3.37924
trhbaxTS_11_B	Female	trh TS > Bax	4.16833
trhbaxTS_13_B	Female	trh TS > Bax	4.31056
trhbaxTS_14_B	Female	trh TS > Bax	4.14999
trhbaxTS_15_B	Female	trh TS > Bax	4.8108
trhbaxTS_16_B	Female	trh TS > Bax	3.5709
trhbaxTS_17_B	Female	trh TS > Bax	3.55932
trhbaxTS_18_B	Female	trh TS > Bax	3.31464
trhbaxTS_19_C	Male	trh TS > Bax	3.48853
trhbaxTS_2	Female	trh TS > Bax	5.49663
trhbaxTS_20_C	Female	trh TS > Bax	3.20709
trhbaxTS_21_C	Female	trh TS > Bax	4.1732
trhbaxTS_22_C	Female	trh TS > Bax	4.5301
trhbaxTS_23_C	Male	trh TS > Bax	3.98471
trhbaxTS_24_D	Male	trh TS > Bax	4.085
trhbaxTS_27	Male	trh TS > Bax	3.76035
trhbaxTS_3	Female	trh TS > Bax	6.85672
trhbaxTS_4	Female	trh TS > Bax	4.72801
trhbaxTS_5	Female	trh TS > Bax	4.85949
trhbaxTS_6	Male	trh TS > Bax	4.52501
trhbaxTS_7	Female	trh TS > Bax	4.58348
trhbaxTS_8_B	Female	trh TS > Bax	4.40874
trhbaxTS_9_B	Male	trh TS > Bax	3.23287
trhw1118_34	Female	trh TS > Ctrl	6.62519
trhw1118_35	Female	trh TS > Ctrl	7.25805
trhw1118_36	Female	trh TS > Ctrl	5.7982
trhw1118_37	Female	trh TS > Ctrl	5.64942
trhw1118_38	Female	trh TS > Ctrl	7.5191
trhw1118_39	Male	trh TS > Ctrl	4.49939
trhw1118_40	Female	trh TS > Ctrl	6.26215
trhw1118_42	Female	trh TS > Ctrl	5.82902
trhw1118_43	Male	trh TS > Ctrl	4.26533
trhw1118_44	Male	trh TS > Ctrl	4.29667
trhw1118_45	Male	trh TS > Ctrl	4.48936
trhw1118_46	Female	trh TS > Ctrl	6.41758
trhw1118control_1	Male	trh TS > Ctrl	4.40888
trhw1118control_11	Female	trh TS > Ctrl	7.20906
trhw1118control_12	Female	trh TS > Ctrl	6.505
trhw1118control_14	Male	trh TS > Ctrl	4.26403
trhw1118control_15	Male	trh TS > Ctrl	4.59707
trhw1118control_16	Male	trh TS > Ctrl	4.36206
trhw1118control_17	Male	trh TS > Ctrl	3.9326
trhw1118control_18	Male	trh TS > Ctrl	3.7597
trhw1118control_19	Male	trh TS > Ctrl	4.54805
trhw1118control_2	Male	trh TS > Ctrl	4.28333
trhw1118control_20	Female	trh TS > Ctrl	6.80629
trhw1118control_21	Female	trh TS > Ctrl	5.93611
trhw1118control_22	Male	trh TS > Ctrl	4.37259
trhw1118control_23	Female	trh TS > Ctrl	6.12237
trhw1118control_24	Female	trh TS > Ctrl	7.81006
trhw1118control_25	Male	trh TS > Ctrl	4.29101
trhw1118control_26	Male	trh TS > Ctrl	4.50506
trhw1118control_27	Male	trh TS > Ctrl	4.90475
trhw1118control_28	Male	trh TS > Ctrl	4.30284
trhw1118control_29	Male	trh TS > Ctrl	4.09114
trhw1118control_3	Male	trh TS > Ctrl	4.52475
trhw1118control_30	Male	trh TS > Ctrl	4.5098
trhw1118control_31	Male	trh TS > Ctrl	4.33568
trhw1118control_32	Male	trh TS > Ctrl	4.44749
trhw1118control_33	Male	trh TS > Ctrl	3.83256
trhw1118control_4	Male	trh TS > Ctrl	4.3971
trhw1118control_5	Male	trh TS > Ctrl	4.37525
trhw1118control_6	Male	trh TS > Ctrl	4.20843
trhw1118control_7	Male	trh TS > Ctrl	4.45122
trhw1118control_8	Male	trh TS > Ctrl	4.18984
trhw1118control_9	Male	trh TS > Ctrl	4.49501

## Sheet: ED3e_left
Extended Data Figure 3e (left)	Hand > bnlRNAi gut shape PCA plot
Fly	Sex	Genotype	PC1	PC2
211201_Droso_handbnlRNAi_female_handbnlRNAi_f1	Female	Hand > bnlRNAi	0.13703	0.0570415
211201_Droso_handbnlRNAi_female_handbnlRNAi_f2	Female	Hand > bnlRNAi	0.339125	0.0716104
211201_Droso_handbnlRNAi_female_handbnlRNAi_f3	Female	Hand > bnlRNAi	0.28585	-0.0838872
211201_Droso_handbnlRNAi_female_handbnlRNAi_f4	Female	Hand > bnlRNAi	0.175609	0.0149283
211201_Droso_handbnlRNAi_female_handbnlRNAi_f5	Female	Hand > bnlRNAi	0.34889	-0.0789452
211201_Droso_handbnlRNAi_female_handbnlRNAi_f6	Female	Hand > bnlRNAi	0.113383	0.0130885
211201_Droso_handbnlRNAi_female_handbnlRNAi_f7	Female	Hand > bnlRNAi	0.336011	0.161796
211201_Droso_handbnlRNAi_female_handbnlRNAi_f8	Female	Hand > bnlRNAi	-0.0132694	0.106232
211201_Droso_handbnlRNAi_female_handbnlRNAi_f9	Female	Hand > bnlRNAi	0.172443	0.237852
211201_Droso_handbnlRNAi_male_handbnlRNAi_m1	Male	Hand > bnlRNAi	-0.222719	0.01103
211201_Droso_handbnlRNAi_male_handbnlRNAi_m2	Male	Hand > bnlRNAi	-0.26786	0.0239453
211201_Droso_handbnlRNAi_male_handbnlRNAi_m3	Male	Hand > bnlRNAi	-0.227912	0.0902641
211202_handbnlRNAi_m10	Male	Hand > bnlRNAi	-0.220194	0.0487373
211202_handbnlRNAi_m11	Male	Hand > bnlRNAi	-0.314379	0.0900372
211202_handbnlRNAi_m4	Male	Hand > bnlRNAi	-0.16123	-0.0403459
211202_handbnlRNAi_m5	Male	Hand > bnlRNAi	-0.170708	-0.0686946
211202_handbnlRNAi_m6	Male	Hand > bnlRNAi	-0.245427	-0.0732604
211202_handbnlRNAi_m7	Male	Hand > bnlRNAi	-0.184209	-0.121919
211202_handbnlRNAi_m8	Male	Hand > bnlRNAi	-0.268785	0.172276
211202_handbnlRNAi_m9	Male	Hand > bnlRNAi	-0.300581	-0.0644359
211202_handGDcontrol_f1	Female	Hand > Ctrl	0.304425	0.0426637
211202_handGDcontrol_f2	Female	Hand > Ctrl	0.34151	-0.0990341
211202_handGDcontrol_f3	Female	Hand > Ctrl	0.360841	-0.0354445
211202_handGDcontrol_f4	Female	Hand > Ctrl	0.282646	-0.0339355
211202_handGDcontrol_f5	Female	Hand > Ctrl	0.375542	0.0821521
211202_handGDcontrol_f6	Female	Hand > Ctrl	-0.0673389	-0.0553228
211202_handGDcontrol_f7	Female	Hand > Ctrl	0.130108	-0.117797
211202_handGDcontrol_f8	Female	Hand > Ctrl	0.355053	-0.0494135
211202_handGDcontrol_f9	Female	Hand > Ctrl	0.328722	0.00185915
211202_handGDcontrol_m1	Male	Hand > Ctrl	-0.151922	-0.067617
211202_handGDcontrol_m10	Male	Hand > Ctrl	-0.178932	-0.129928
211202_handGDcontrol_m11	Male	Hand > Ctrl	-0.18107	-0.208242
211202_handGDcontrol_m2	Male	Hand > Ctrl	-0.172025	-0.0908999
211202_handGDcontrol_m3	Male	Hand > Ctrl	-0.181983	-0.209425
211202_handGDcontrol_m4	Male	Hand > Ctrl	-0.19527	-0.159712
211202_handGDcontrol_m5	Male	Hand > Ctrl	-0.162452	0.0240195
211202_handGDcontrol_m6	Male	Hand > Ctrl	-0.20676	-0.155269
211202_handGDcontrol_m7	Male	Hand > Ctrl	-0.208898	-0.150369
211202_handGDcontrol_m8	Male	Hand > Ctrl	-0.113335	-0.170805
211202_handGDcontrol_m9	Male	Hand > Ctrl	-0.172453	-0.174402
211203_handbnlRNAi_f10	Female	Hand > bnlRNAi	0.341934	-0.0687813
211203_handbnlRNAi_f12	Female	Hand > bnlRNAi	0.387277	-0.0379363
211203_handbnlRNAi_f13	Female	Hand > bnlRNAi	0.220829	0.0326153
211203_handbnlRNAi_f14	Female	Hand > bnlRNAi	0.241613	0.0168499
211203_handbnlRNAi_m12	Male	Hand > bnlRNAi	-0.227632	0.206861
211203_handbnlRNAi_m13	Male	Hand > bnlRNAi	-0.265132	0.0783668
211203_handbnlRNAi_m14	Male	Hand > bnlRNAi	-0.170618	0.162106
211203_handbnlRNAi_m15	Male	Hand > bnlRNAi	-0.285858	0.0286403
211203_handbnlRNAi_m16	Male	Hand > bnlRNAi	-0.219526	-0.0334237
211203_handbnlRNAi_m17	Male	Hand > bnlRNAi	-0.279211	-0.0639992
211203_handbnlRNAi_m18	Male	Hand > bnlRNAi	-0.259059	0.016861
211203_handbnlRNAi_m19	Male	Hand > bnlRNAi	-0.293434	-0.0628118
211203_handbnlRNAi_m20	Male	Hand > bnlRNAi	-0.244719	0.060711
211203_handbnlRNAi_m21	Male	Hand > bnlRNAi	-0.257407	0.0200639
211203_handbnlRNAi_m22	Male	Hand > bnlRNAi	-0.307946	0.133773
211203_handGDcontrol_f10	Female	Hand > Ctrl	0.306383	-0.0307143
211203_handGDcontrol_f11	Female	Hand > Ctrl	0.366109	-0.069794
211203_handGDcontrol_f12	Female	Hand > Ctrl	0.354894	0.0173005
211203_handGDcontrol_f13	Female	Hand > Ctrl	0.336992	-0.0234539
211203_handGDcontrol_f14	Female	Hand > Ctrl	0.26366	0.0182743
221111_handGal4bnlRNAi_tube1_f3.traces	Female	Hand > bnlRNAi	0.321468	0.0295569
221111_handGal4bnlRNAi_tube1_f4.traces	Female	Hand > bnlRNAi	0.486756	-0.0923643
221111_handGal4bnlRNAi_tube1_f6.traces	Female	Hand > bnlRNAi	0.104869	0.0872775
221111_handGal4bnlRNAi_tube1_f8.traces	Female	Hand > bnlRNAi	0.142287	0.0224715
221111_handGal4bnlRNAi_tube1_m1.traces	Male	Hand > bnlRNAi	-0.229529	0.0403865
221111_handGal4bnlRNAi_tube1_m2.traces	Male	Hand > bnlRNAi	-0.302323	0.228807
221111_handGal4bnlRNAi_tube1_m5.traces	Male	Hand > bnlRNAi	-0.173138	-0.0340046
221111_handGal4bnlRNAi_tube1_m9.traces	Male	Hand > bnlRNAi	-0.251253	0.0860491
221111_handGal4w1118control_tube1_f10.traces	Female	Hand > Ctrl	0.260474	0.156736
221111_handGal4w1118control_tube1_f3.traces	Female	Hand > Ctrl	0.461184	0.0129805
221111_handGal4w1118control_tube1_f7.traces	Female	Hand > Ctrl	0.377268	-0.0409791
221111_handGal4w1118control_tube1_f8.traces	Female	Hand > Ctrl	0.211564	0.0762352
221111_handGal4w1118control_tube1_f9.traces	Female	Hand > Ctrl	0.383323	-0.0317257
221111_handGal4w1118control_tube1_m1.traces	Male	Hand > Ctrl	-0.13443	-0.0919188
221111_handGal4w1118control_tube1_m2.traces	Male	Hand > Ctrl	-0.219641	-0.169334
221111_handGal4w1118control_tube1_m4.traces	Male	Hand > Ctrl	-0.274545	-0.0552719
221111_handGal4w1118control_tube1_m5.traces	Male	Hand > Ctrl	-0.171351	0.115696
221111_handGal4w1118control_tube1_m6.traces	Male	Hand > Ctrl	-0.0928364	-0.150759
221114_handGal4bnlRNAi_tube2_f5.traces	Female	Hand > bnlRNAi	0.0974119	0.00432795
221114_handGal4bnlRNAi_tube2_f9.traces	Female	Hand > bnlRNAi	0.110461	0.157944
221114_handGal4bnlRNAi_tube2_m2.traces	Male	Hand > bnlRNAi	-0.165776	0.21008
221114_handGal4bnlRNAi_tube2_m3.traces	Male	Hand > bnlRNAi	-0.290066	0.112991
221114_handGal4bnlRNAi_tube2_m4.traces	Male	Hand > bnlRNAi	-0.0854488	0.104524
221114_handGal4bnlRNAi_tube2_m6.traces	Male	Hand > bnlRNAi	-0.173327	0.0596038
221114_handGal4bnlRNAi_tube2_m7.traces	Male	Hand > bnlRNAi	-0.261778	0.117489
221114_handGal4w1118control_tube2_f1.traces	Female	Hand > Ctrl	0.312942	0.049108
221114_handGal4w1118control_tube2_f4.traces	Female	Hand > Ctrl	0.0845694	0.0891188
221114_handGal4w1118control_tube2_f7.traces	Female	Hand > Ctrl	0.38715	-0.0280082
221114_handGal4w1118control_tube2_f9.traces	Female	Hand > Ctrl	0.265362	0.168575
221114_handGal4w1118control_tube2_m2.traces	Male	Hand > Ctrl	-0.216021	0.0529333
221114_handGal4w1118control_tube2_m3.traces	Male	Hand > Ctrl	-0.225717	0.040709
221114_handGal4w1118control_tube2_m5.traces	Male	Hand > Ctrl	-0.18686	0.00249462
221114_handGal4w1118control_tube2_m6.traces	Male	Hand > Ctrl	-0.139518	0.0567937
221114_handGal4w1118control_tube2_m8.traces	Male	Hand > Ctrl	-0.0537889	0.199627
221116_handGal4bnlRNAi_tube3_f1.traces	Female	Hand > bnlRNAi	0.180796	0.171587
221116_handGal4bnlRNAi_tube3_f10.traces	Female	Hand > bnlRNAi	0.14282	0.211708
221116_handGal4bnlRNAi_tube3_f2.traces	Female	Hand > bnlRNAi	-0.022121	0.0656228
221116_handGal4bnlRNAi_tube3_f7.traces	Female	Hand > bnlRNAi	0.335981	-0.0505067
221116_handGal4bnlRNAi_tube3_f9.traces	Female	Hand > bnlRNAi	0.0984621	0.257688
221116_handGal4bnlRNAi_tube3_m3.traces	Male	Hand > bnlRNAi	-0.234916	0.200106
221116_handGal4bnlRNAi_tube3_m4.traces	Male	Hand > bnlRNAi	-0.19389	0.0712635
221116_handGal4bnlRNAi_tube3_m5.traces	Male	Hand > bnlRNAi	-0.273726	0.0221843
221116_handGal4bnlRNAi_tube3_m6.traces	Male	Hand > bnlRNAi	-0.231512	0.162265
221116_handGal4bnlRNAi_tube3_m8.traces	Male	Hand > bnlRNAi	-0.278302	0.00707952
221116_handGal4w1118control_tube3_f10.traces	Female	Hand > Ctrl	0.216108	-0.132368
221116_handGal4w1118control_tube3_f3.traces	Female	Hand > Ctrl	0.377284	-0.0184185
221116_handGal4w1118control_tube3_f4.traces	Female	Hand > Ctrl	0.337146	0.0547862
221116_handGal4w1118control_tube3_f5.traces	Female	Hand > Ctrl	0.296484	0.134105
221116_handGal4w1118control_tube3_f6.traces	Female	Hand > Ctrl	-0.124781	0.0952299
221116_handGal4w1118control_tube3_f9.traces	Female	Hand > Ctrl	0.439982	0.0200583
221116_handGal4w1118control_tube3_m1.traces	Male	Hand > Ctrl	-0.183979	-0.0410493
221116_handGal4w1118control_tube3_m2.traces	Male	Hand > Ctrl	-0.259583	0.00844393
221116_handGal4w1118control_tube3_m7.traces	Male	Hand > Ctrl	-0.210071	-0.0997755
221116_handGal4w1118control_tube3_m8.traces	Male	Hand > Ctrl	-0.149421	-0.147071
230418_HandbnlRNAi_tube1_f1	Female	Hand > bnlRNAi	-0.0339353	0.0783807
230418_HandbnlRNAi_tube1_f2	Female	Hand > bnlRNAi	-0.0601318	0.102493
230418_HandbnlRNAi_tube1_f3	Female	Hand > bnlRNAi	0.16556	-0.0517232
230418_HandbnlRNAi_tube1_f4	Female	Hand > bnlRNAi	0.353216	-0.0588745
230418_HandbnlRNAi_tube1_m10	Male	Hand > bnlRNAi	-0.229714	0.113378
230418_HandbnlRNAi_tube1_m5	Male	Hand > bnlRNAi	-0.198893	0.116719
230418_HandbnlRNAi_tube1_m6	Male	Hand > bnlRNAi	-0.193795	0.125915
230418_HandbnlRNAi_tube1_m7	Male	Hand > bnlRNAi	-0.0710297	-0.155114
230418_HandbnlRNAi_tube1_m8	Male	Hand > bnlRNAi	-0.210116	0.122163
230418_HandbnlRNAi_tube1_m9	Male	Hand > bnlRNAi	-0.220687	0.0588234
230418_Handw1118Control_tube1_f1	Female	Hand > Ctrl	0.288852	-0.0502126
230418_Handw1118Control_tube1_f13	Female	Hand > Ctrl	0.141092	-0.19236
230418_Handw1118Control_tube1_f2	Female	Hand > Ctrl	0.0612106	-0.125434
230418_Handw1118Control_tube1_f3	Female	Hand > Ctrl	0.305729	-0.0676312
230418_Handw1118Control_tube1_f4	Female	Hand > Ctrl	0.323097	0.0786424
230418_Handw1118Control_tube1_f5	Female	Hand > Ctrl	0.321492	-0.0204494
230418_Handw1118Control_tube1_f6	Female	Hand > Ctrl	0.2977	-0.108849
230418_Handw1118Control_tube1_m10	Male	Hand > Ctrl	-0.147507	-0.177145
230418_Handw1118Control_tube1_m11	Male	Hand > Ctrl	-0.171789	-0.146916
230418_Handw1118Control_tube1_m12	Male	Hand > Ctrl	-0.162584	-0.14166
230418_Handw1118Control_tube1_m7	Male	Hand > Ctrl	-0.0714236	-0.186641
230418_Handw1118Control_tube1_m8	Male	Hand > Ctrl	-0.209666	-0.0833394
230418_Handw1118Control_tube1_m9	Male	Hand > Ctrl	-0.128797	-0.157198
230419_HandbnlRNAi_tube2_f1	Female	Hand > bnlRNAi	-0.0284265	0.0598116
230419_HandbnlRNAi_tube2_f2	Female	Hand > bnlRNAi	0.0419095	0.00737466
230419_HandbnlRNAi_tube2_f3	Female	Hand > bnlRNAi	0.0345368	0.162114
230419_HandbnlRNAi_tube2_f4	Female	Hand > bnlRNAi	0.24005	-0.0580167
230419_HandbnlRNAi_tube2_f5	Female	Hand > bnlRNAi	0.239215	-0.0365393
230419_HandbnlRNAi_tube2_m10	Male	Hand > bnlRNAi	-0.205445	-0.184811
230419_HandbnlRNAi_tube2_m6	Male	Hand > bnlRNAi	-0.166825	-0.041509
230419_HandbnlRNAi_tube2_m7	Male	Hand > bnlRNAi	-0.312488	0.0357353
230419_HandbnlRNAi_tube2_m8	Male	Hand > bnlRNAi	-0.215937	0.0438225
230419_HandbnlRNAi_tube2_m9	Male	Hand > bnlRNAi	-0.212502	0.130617
230419_Handw1118GDcontrol_tube2_f2	Female	Hand > Ctrl	0.29073	-0.121121
230419_Handw1118GDcontrol_tube2_f3	Female	Hand > Ctrl	0.29991	-0.0240767
230419_Handw1118GDcontrol_tube2_f4	Female	Hand > Ctrl	0.41345	0.00886224
230419_Handw1118GDcontrol_tube2_f5	Female	Hand > Ctrl	0.208771	0.016789
230419_Handw1118GDcontrol_tube2_m10	Female	Hand > Ctrl	-0.140949	-0.0211349
230419_Handw1118GDcontrol_tube2_m11	Male	Hand > Ctrl	-0.216614	-0.072246
230419_Handw1118GDcontrol_tube2_m12	Male	Hand > Ctrl	-0.197866	-0.117419
230419_Handw1118GDcontrol_tube2_m6	Male	Hand > Ctrl	-0.144951	-0.196254
230419_Handw1118GDcontrol_tube2_m7	Male	Hand > Ctrl	-0.190162	-0.114402
230419_Handw1118GDcontrol_tube2_m8	Male	Hand > Ctrl	-0.200932	-0.208765
230419_Handw1118GDcontrol_tube2_m9	Male	Hand > Ctrl	-0.112487	-0.134824

## Sheet: ED3e_part2
Extended Data Figure 3e (right)	Hand > bnlRNAi gut length
File	Sex	Genotype	Gut length
211201_Droso_handbnlRNAi_female_handbnlRNAi_f1	Female	Hand > bnlRNAi	5.3018
211201_Droso_handbnlRNAi_female_handbnlRNAi_f2	Female	Hand > bnlRNAi	5.93121
211201_Droso_handbnlRNAi_female_handbnlRNAi_f3	Female	Hand > bnlRNAi	5.79701
211201_Droso_handbnlRNAi_female_handbnlRNAi_f4	Female	Hand > bnlRNAi	5.53678
211201_Droso_handbnlRNAi_female_handbnlRNAi_f5	Female	Hand > bnlRNAi	6.51345
211201_Droso_handbnlRNAi_female_handbnlRNAi_f6	Female	Hand > bnlRNAi	5.11993
211201_Droso_handbnlRNAi_female_handbnlRNAi_f7	Female	Hand > bnlRNAi	5.63163
211201_Droso_handbnlRNAi_female_handbnlRNAi_f8	Female	Hand > bnlRNAi	5.18726
211201_Droso_handbnlRNAi_female_handbnlRNAi_f9	Female	Hand > bnlRNAi	5.76826
211201_Droso_handbnlRNAi_male_handbnlRNAi_m1	Male	Hand > bnlRNAi	3.57308
211201_Droso_handbnlRNAi_male_handbnlRNAi_m2	Male	Hand > bnlRNAi	3.91728
211201_Droso_handbnlRNAi_male_handbnlRNAi_m3	Male	Hand > bnlRNAi	3.94372
211202_handbnlRNAi_m10	Male	Hand > bnlRNAi	3.92556
211202_handbnlRNAi_m11	Male	Hand > bnlRNAi	3.76471
211202_handbnlRNAi_m4	Male	Hand > bnlRNAi	4.21199
211202_handbnlRNAi_m5	Male	Hand > bnlRNAi	3.65252
211202_handbnlRNAi_m6	Male	Hand > bnlRNAi	3.68086
211202_handbnlRNAi_m7	Male	Hand > bnlRNAi	3.87503
211202_handbnlRNAi_m8	Male	Hand > bnlRNAi	3.36059
211202_handbnlRNAi_m9	Male	Hand > bnlRNAi	3.8177
211202_handGDcontrol_f1	Female	Hand > Ctrl	5.80298
211202_handGDcontrol_f2	Female	Hand > Ctrl	6.80962
211202_handGDcontrol_f3	Female	Hand > Ctrl	5.9969
211202_handGDcontrol_f4	Female	Hand > Ctrl	5.7398
211202_handGDcontrol_f5	Female	Hand > Ctrl	6.09694
211202_handGDcontrol_f6	Female	Hand > Ctrl	5.68202
211202_handGDcontrol_f7	Female	Hand > Ctrl	5.39301
211202_handGDcontrol_f8	Female	Hand > Ctrl	6.14965
211202_handGDcontrol_f9	Female	Hand > Ctrl	5.89638
211202_handGDcontrol_m1	Male	Hand > Ctrl	3.7865
211202_handGDcontrol_m10	Male	Hand > Ctrl	3.96013
211202_handGDcontrol_m11	Male	Hand > Ctrl	3.9144
211202_handGDcontrol_m2	Male	Hand > Ctrl	3.83525
211202_handGDcontrol_m3	Male	Hand > Ctrl	3.9141
211202_handGDcontrol_m4	Male	Hand > Ctrl	4.01575
211202_handGDcontrol_m5	Male	Hand > Ctrl	3.69552
211202_handGDcontrol_m6	Male	Hand > Ctrl	3.96037
211202_handGDcontrol_m7	Male	Hand > Ctrl	3.86374
211202_handGDcontrol_m8	Male	Hand > Ctrl	4.18736
211202_handGDcontrol_m9	Male	Hand > Ctrl	3.92646
211203_handbnlRNAi_f10	Female	Hand > bnlRNAi	6.57388
211203_handbnlRNAi_f12	Female	Hand > bnlRNAi	6.19061
211203_handbnlRNAi_f13	Female	Hand > bnlRNAi	5.95887
211203_handbnlRNAi_f14	Female	Hand > bnlRNAi	6.44529
211203_handbnlRNAi_m12	Male	Hand > bnlRNAi	3.83868
211203_handbnlRNAi_m13	Male	Hand > bnlRNAi	3.73943
211203_handbnlRNAi_m14	Male	Hand > bnlRNAi	4.06936
211203_handbnlRNAi_m15	Male	Hand > bnlRNAi	4.20734
211203_handbnlRNAi_m16	Male	Hand > bnlRNAi	3.7671
211203_handbnlRNAi_m17	Male	Hand > bnlRNAi	3.61775
211203_handbnlRNAi_m18	Male	Hand > bnlRNAi	3.84814
211203_handbnlRNAi_m19	Male	Hand > bnlRNAi	3.63421
211203_handbnlRNAi_m20	Male	Hand > bnlRNAi	3.56575
211203_handbnlRNAi_m21	Male	Hand > bnlRNAi	3.85561
211203_handbnlRNAi_m22	Male	Hand > bnlRNAi	3.60864
211203_handGDcontrol_f10	Female	Hand > Ctrl	5.96679
211203_handGDcontrol_f11	Female	Hand > Ctrl	6.55524
211203_handGDcontrol_f12	Female	Hand > Ctrl	6.12994
211203_handGDcontrol_f13	Female	Hand > Ctrl	5.88445
211203_handGDcontrol_f14	Female	Hand > Ctrl	6.15578
221111_handGal4bnlRNAi_tube1_f3.traces	Female	Hand > bnlRNAi	6.45623
221111_handGal4bnlRNAi_tube1_f4.traces	Female	Hand > bnlRNAi	7.2946
221111_handGal4bnlRNAi_tube1_f6.traces	Female	Hand > bnlRNAi	5.38439
221111_handGal4bnlRNAi_tube1_f8.traces	Female	Hand > bnlRNAi	5.65456
221111_handGal4bnlRNAi_tube1_m1.traces	Male	Hand > bnlRNAi	3.3469
221111_handGal4bnlRNAi_tube1_m2.traces	Male	Hand > bnlRNAi	3.27913
221111_handGal4bnlRNAi_tube1_m5.traces	Male	Hand > bnlRNAi	3.41058
221111_handGal4bnlRNAi_tube1_m9.traces	Male	Hand > bnlRNAi	3.92666
221111_handGal4w1118control_tube1_f10.traces	Female	Hand > Ctrl	5.46321
221111_handGal4w1118control_tube1_f3.traces	Female	Hand > Ctrl	7.05139
221111_handGal4w1118control_tube1_f7.traces	Female	Hand > Ctrl	6.54316
221111_handGal4w1118control_tube1_f8.traces	Female	Hand > Ctrl	5.93741
221111_handGal4w1118control_tube1_f9.traces	Female	Hand > Ctrl	6.57097
221111_handGal4w1118control_tube1_m1.traces	Male	Hand > Ctrl	4.1936
221111_handGal4w1118control_tube1_m2.traces	Male	Hand > Ctrl	4.18746
221111_handGal4w1118control_tube1_m4.traces	Male	Hand > Ctrl	3.8947
221111_handGal4w1118control_tube1_m5.traces	Male	Hand > Ctrl	3.83914
221111_handGal4w1118control_tube1_m6.traces	Male	Hand > Ctrl	4.24936
221114_handGal4bnlRNAi_tube2_f5.traces	Female	Hand > bnlRNAi	5.54787
221114_handGal4bnlRNAi_tube2_f9.traces	Female	Hand > bnlRNAi	5.58951
221114_handGal4bnlRNAi_tube2_m2.traces	Male	Hand > bnlRNAi	3.5783
221114_handGal4bnlRNAi_tube2_m3.traces	Male	Hand > bnlRNAi	3.60702
221114_handGal4bnlRNAi_tube2_m4.traces	Male	Hand > bnlRNAi	3.84801
221114_handGal4bnlRNAi_tube2_m6.traces	Male	Hand > bnlRNAi	3.57265
221114_handGal4bnlRNAi_tube2_m7.traces	Male	Hand > bnlRNAi	3.65445
221114_handGal4w1118control_tube2_f1.traces	Female	Hand > Ctrl	6.24913
221114_handGal4w1118control_tube2_f4.traces	Female	Hand > Ctrl	4.96701
221114_handGal4w1118control_tube2_f7.traces	Female	Hand > Ctrl	6.49734
221114_handGal4w1118control_tube2_f9.traces	Female	Hand > Ctrl	6.1558
221114_handGal4w1118control_tube2_m2.traces	Male	Hand > Ctrl	3.64271
221114_handGal4w1118control_tube2_m3.traces	Male	Hand > Ctrl	3.85432
221114_handGal4w1118control_tube2_m5.traces	Male	Hand > Ctrl	4.31038
221114_handGal4w1118control_tube2_m6.traces	Male	Hand > Ctrl	3.29867
221114_handGal4w1118control_tube2_m8.traces	Male	Hand > Ctrl	2.61254
221116_handGal4bnlRNAi_tube3_f1.traces	Female	Hand > bnlRNAi	5.54543
221116_handGal4bnlRNAi_tube3_f10.traces	Female	Hand > bnlRNAi	5.03249
221116_handGal4bnlRNAi_tube3_f2.traces	Female	Hand > bnlRNAi	5.28122
221116_handGal4bnlRNAi_tube3_f7.traces	Female	Hand > bnlRNAi	6.10437
221116_handGal4bnlRNAi_tube3_f9.traces	Female	Hand > bnlRNAi	5.8613
221116_handGal4bnlRNAi_tube3_m3.traces	Male	Hand > bnlRNAi	3.4136
221116_handGal4bnlRNAi_tube3_m4.traces	Male	Hand > bnlRNAi	3.99306
221116_handGal4bnlRNAi_tube3_m5.traces	Male	Hand > bnlRNAi	3.90006
221116_handGal4bnlRNAi_tube3_m6.traces	Male	Hand > bnlRNAi	3.40919
221116_handGal4bnlRNAi_tube3_m8.traces	Male	Hand > bnlRNAi	3.8827
221116_handGal4w1118control_tube3_f10.traces	Female	Hand > Ctrl	5.93343
221116_handGal4w1118control_tube3_f3.traces	Female	Hand > Ctrl	6.87426
221116_handGal4w1118control_tube3_f4.traces	Female	Hand > Ctrl	5.60416
221116_handGal4w1118control_tube3_f5.traces	Female	Hand > Ctrl	5.90211
221116_handGal4w1118control_tube3_f6.traces	Female	Hand > Ctrl	3.60269
221116_handGal4w1118control_tube3_f9.traces	Female	Hand > Ctrl	6.67183
221116_handGal4w1118control_tube3_m1.traces	Male	Hand > Ctrl	4.25585
221116_handGal4w1118control_tube3_m2.traces	Male	Hand > Ctrl	3.71053
221116_handGal4w1118control_tube3_m7.traces	Male	Hand > Ctrl	4.11176
221116_handGal4w1118control_tube3_m8.traces	Male	Hand > Ctrl	4.19499
230418_HandbnlRNAi_tube1_f1	Female	Hand > bnlRNAi	3.93607
230418_HandbnlRNAi_tube1_f2	Female	Hand > bnlRNAi	4.94913
230418_HandbnlRNAi_tube1_f3	Female	Hand > bnlRNAi	5.38209
230418_HandbnlRNAi_tube1_f4	Female	Hand > bnlRNAi	6.05705
230418_HandbnlRNAi_tube1_m10	Male	Hand > bnlRNAi	4.12754
230418_HandbnlRNAi_tube1_m5	Male	Hand > bnlRNAi	4.03315
230418_HandbnlRNAi_tube1_m6	Male	Hand > bnlRNAi	3.95625
230418_HandbnlRNAi_tube1_m7	Male	Hand > bnlRNAi	3.84219
230418_HandbnlRNAi_tube1_m8	Male	Hand > bnlRNAi	3.96258
230418_HandbnlRNAi_tube1_m9	Male	Hand > bnlRNAi	4.03941
230418_Handw1118Control_tube1_f1	Female	Hand > Ctrl	6.22551
230418_Handw1118Control_tube1_f13	Female	Hand > Ctrl	5.64593
230418_Handw1118Control_tube1_f2	Female	Hand > Ctrl	5.07441
230418_Handw1118Control_tube1_f3	Female	Hand > Ctrl	5.82817
230418_Handw1118Control_tube1_f4	Female	Hand > Ctrl	6.3226
230418_Handw1118Control_tube1_f5	Female	Hand > Ctrl	6.03538
230418_Handw1118Control_tube1_f6	Female	Hand > Ctrl	5.61632
230418_Handw1118Control_tube1_m10	Male	Hand > Ctrl	3.98254
230418_Handw1118Control_tube1_m11	Male	Hand > Ctrl	4.07643
230418_Handw1118Control_tube1_m12	Male	Hand > Ctrl	4.11862
230418_Handw1118Control_tube1_m7	Male	Hand > Ctrl	4.26578
230418_Handw1118Control_tube1_m8	Male	Hand > Ctrl	3.71382
230418_Handw1118Control_tube1_m9	Male	Hand > Ctrl	3.93725
230419_HandbnlRNAi_tube2_f1	Female	Hand > bnlRNAi	4.91515
230419_HandbnlRNAi_tube2_f2	Female	Hand > bnlRNAi	4.33986
230419_HandbnlRNAi_tube2_f3	Female	Hand > bnlRNAi	4.49644
230419_HandbnlRNAi_tube2_f4	Female	Hand > bnlRNAi	5.80638
230419_HandbnlRNAi_tube2_f5	Female	Hand > bnlRNAi	5.31493
230419_HandbnlRNAi_tube2_m10	Male	Hand > bnlRNAi	3.93601
230419_HandbnlRNAi_tube2_m6	Male	Hand > bnlRNAi	4.0788
230419_HandbnlRNAi_tube2_m7	Male	Hand > bnlRNAi	3.14945
230419_HandbnlRNAi_tube2_m8	Male	Hand > bnlRNAi	3.91742
230419_HandbnlRNAi_tube2_m9	Male	Hand > bnlRNAi	4.06035
230419_Handw1118GDcontrol_tube2_f2	Female	Hand > Ctrl	6.10819
230419_Handw1118GDcontrol_tube2_f3	Female	Hand > Ctrl	6.14881
230419_Handw1118GDcontrol_tube2_f4	Female	Hand > Ctrl	6.41093
230419_Handw1118GDcontrol_tube2_f5	Female	Hand > Ctrl	6.42631
230419_Handw1118GDcontrol_tube2_m10	Male	Hand > Ctrl	4.08233
230419_Handw1118GDcontrol_tube2_m11	Male	Hand > Ctrl	3.9556
230419_Handw1118GDcontrol_tube2_m12	Male	Hand > Ctrl	3.87415
230419_Handw1118GDcontrol_tube2_m6	Male	Hand > Ctrl	4.04688
230419_Handw1118GDcontrol_tube2_m7	Male	Hand > Ctrl	3.92553
230419_Handw1118GDcontrol_tube2_m8	Male	Hand > Ctrl	4.01316
230419_Handw1118GDcontrol_tube2_m9	Male	Hand > Ctrl	4.13472

## Sheet: ED3f
Figure ED3f	Hand TS > bnlRNAi Total trachea length
Fly	Sex	Genotype	Total trachea length
HandG4ts-bnlGD-DSRF-QF6tom-VirginFemales_[ii0_Mark_and_Find_001_GDcontrolPos001_S001_Image_1]	Female	Hand TS > Ctrl	69542
HandG4ts-bnlGD-DSRF-QF6tom-VirginFemales_[ii1_Mark_and_Find_001_GDcontrolPos002_S001_Image_2]	Female	Hand TS > Ctrl	75827
HandG4ts-bnlGD-DSRF-QF6tom-VirginFemales_[ii10_Mark_and_Find_001_GDcontrolPos011_S001_Image_11]	Female	Hand TS > Ctrl	97164.4
HandG4ts-bnlGD-DSRF-QF6tom-VirginFemales_[ii11_Mark_and_Find_001_GDcontrolPos012_S001_Image_12]	Female	Hand TS > Ctrl	58063.7
HandG4ts-bnlGD-DSRF-QF6tom-VirginFemales_[ii12_Mark_and_Find_001_GDcontrolPos013_S001_Image_13]	Female	Hand TS > Ctrl	55505.1
HandG4ts-bnlGD-DSRF-QF6tom-VirginFemales_[ii13_Mark_and_Find_001_GDcontrol_Pos014_S001_Image_14]	Female	Hand TS > Ctrl	81269.9
HandG4ts-bnlGD-DSRF-QF6tom-VirginFemales_[ii14_Mark_and_Find_001_bnlGD_Pos015_S001_Image_15]	Female	Hand TS > bnlRNAi	29421.3
HandG4ts-bnlGD-DSRF-QF6tom-VirginFemales_[ii15_Mark_and_Find_001_bnlGD_Pos016_S001_Image_16]	Female	Hand TS > bnlRNAi	20776.2
HandG4ts-bnlGD-DSRF-QF6tom-VirginFemales_[ii16_Mark_and_Find_001_bnlGD_Pos017_S001_Image_17]	Female	Hand TS > bnlRNAi	27416.1
HandG4ts-bnlGD-DSRF-QF6tom-VirginFemales_[ii17_Mark_and_Find_001_bnlGD_Pos018_S001_Image_18]	Female	Hand TS > bnlRNAi	19870.9
HandG4ts-bnlGD-DSRF-QF6tom-VirginFemales_[ii18_Mark_and_Find_001_bnlGD_Pos019_S001_Image_19]	Female	Hand TS > bnlRNAi	3289.38
HandG4ts-bnlGD-DSRF-QF6tom-VirginFemales_[ii19_Mark_and_Find_001_bnlGD_Pos020_S001_Image_20]	Female	Hand TS > bnlRNAi	11145.7
HandG4ts-bnlGD-DSRF-QF6tom-VirginFemales_[ii2_Mark_and_Find_001_GDcontrolPos003_S001_Image_3]	Female	Hand TS > Ctrl	80378.2
HandG4ts-bnlGD-DSRF-QF6tom-VirginFemales_[ii20_Mark_and_Find_001_bnlGD_Pos021_S001_Image_21]	Female	Hand TS > bnlRNAi	7588.09
HandG4ts-bnlGD-DSRF-QF6tom-VirginFemales_[ii22_Mark_and_Find_001_bnlGD_Pos023_S001_Image_23]	Female	Hand TS > bnlRNAi	5272.64
HandG4ts-bnlGD-DSRF-QF6tom-VirginFemales_[ii23_Mark_and_Find_001_bnlGD_Pos024_S001_Image_24]	Female	Hand TS > bnlRNAi	1619.36
HandG4ts-bnlGD-DSRF-QF6tom-VirginFemales_[ii24_Mark_and_Find_001_bnlGD_Pos025_S001_Image_25]	Female	Hand TS > bnlRNAi	2395.03
HandG4ts-bnlGD-DSRF-QF6tom-VirginFemales_[ii26_Mark_and_Find_001_bnlGD_Pos027_S001_Image_27]	Female	Hand TS > bnlRNAi	13918.6
HandG4ts-bnlGD-DSRF-QF6tom-VirginFemales_[ii27_Mark_and_Find_001_bnlGD_Pos028_S001_Image_28]	Female	Hand TS > bnlRNAi	9669.93
HandG4ts-bnlGD-DSRF-QF6tom-VirginFemales_[ii28_Mark_and_Find_001_bnlGD_Pos029_S001_Image_29]	Female	Hand TS > bnlRNAi	4683.65
HandG4ts-bnlGD-DSRF-QF6tom-VirginFemales_[ii3_Mark_and_Find_001_GDcontrolPos004_S001_Image_4]	Female	Hand TS > Ctrl	64122.3
HandG4ts-bnlGD-DSRF-QF6tom-VirginFemales_[ii31_Mark_and_Find_001_bnlGD_Pos032_S001_Image_32]	Female	Hand TS > bnlRNAi	32402.1
HandG4ts-bnlGD-DSRF-QF6tom-VirginFemales_[ii32_Mark_and_Find_001_bnlGD_Pos033_S001_Image_33]	Female	Hand TS > bnlRNAi	2750.33
HandG4ts-bnlGD-DSRF-QF6tom-VirginFemales_[ii33_Mark_and_Find_001_bnlGD_Pos034_S001_Image_34]	Female	Hand TS > bnlRNAi	11665
HandG4ts-bnlGD-DSRF-QF6tom-VirginFemales_[ii4_Mark_and_Find_001_GDcontrolPos005_S001_Image_5]	Female	Hand TS > Ctrl	72538.9
HandG4ts-bnlGD-DSRF-QF6tom-VirginFemales_[ii5_Mark_and_Find_001_GDcontrolPos006_S001_Image_6]	Female	Hand TS > Ctrl	70485.3
HandG4ts-bnlGD-DSRF-QF6tom-VirginFemales_[ii6_Mark_and_Find_001_GDcontrolPos007_S001_Image_7]	Female	Hand TS > Ctrl	81652.4
HandG4ts-bnlGD-DSRF-QF6tom-VirginFemales_[ii7_Mark_and_Find_001_GDcontrolPos008_S001_Image_8]	Female	Hand TS > Ctrl	64429.3
HandG4ts-bnlGD-DSRF-QF6tom-VirginFemales_[ii8_Mark_and_Find_001_GDcontrolPos009_S001_Image_9]	Female	Hand TS > Ctrl	61708.5
HandG4ts-bnlGD-DSRF-QF6tom-VirginFemales_[ii9_Mark_and_Find_001_GDcontrolPos010_S001_Image_10]	Female	Hand TS > Ctrl	60525.4
HandG4ts-bnlGD-DSRF-QF6tom-VirginMales_[ii0_GDcontrol_Pos001_S001_Image_1]	Male	Hand TS > Ctrl	34153.3
HandG4ts-bnlGD-DSRF-QF6tom-VirginMales_[ii1_GDcontrol_Pos002_S001_Image_2]	Male	Hand TS > Ctrl	47632.8
HandG4ts-bnlGD-DSRF-QF6tom-VirginMales_[ii10_GDcontrol_Pos011_S001_Image_11]	Male	Hand TS > Ctrl	52584.8
HandG4ts-bnlGD-DSRF-QF6tom-VirginMales_[ii11_GDcontrol_Pos012_S001_Image_12]	Male	Hand TS > Ctrl	65738.1
HandG4ts-bnlGD-DSRF-QF6tom-VirginMales_[ii12_GDcontrol_Pos013_S001_Image_13]	Male	Hand TS > Ctrl	34623.6
HandG4ts-bnlGD-DSRF-QF6tom-VirginMales_[ii13_GDcontrol_Pos014_S001_Image_14]	Male	Hand TS > Ctrl	57494.2
HandG4ts-bnlGD-DSRF-QF6tom-VirginMales_[ii14_GDcontrol_Pos015_S001_Image_15]	Male	Hand TS > Ctrl	50144.6
HandG4ts-bnlGD-DSRF-QF6tom-VirginMales_[ii15_GDcontrol_Pos016_S001_Image_16]	Male	Hand TS > Ctrl	6407.9
HandG4ts-bnlGD-DSRF-QF6tom-VirginMales_[ii16_GDcontrol_Pos017_S001_Image_17]	Male	Hand TS > Ctrl	45347
HandG4ts-bnlGD-DSRF-QF6tom-VirginMales_[ii17_GDcontrol_Pos018_S001_Image_18]	Male	Hand TS > Ctrl	46549.2
HandG4ts-bnlGD-DSRF-QF6tom-VirginMales_[ii18_GDcontrol_Pos019_S001_Image_19]	Male	Hand TS > Ctrl	42075.4
HandG4ts-bnlGD-DSRF-QF6tom-VirginMales_[ii19_bnlGD_Pos001_S001_Image_20]	Male	Hand TS > bnlRNAi	6596.17
HandG4ts-bnlGD-DSRF-QF6tom-VirginMales_[ii2_GDcontrol_Pos003_S001_Image_3]	Male	Hand TS > Ctrl	47764.3
HandG4ts-bnlGD-DSRF-QF6tom-VirginMales_[ii20_bnlGD_Pos002_S001_Image_21]	Male	Hand TS > bnlRNAi	1451.56
HandG4ts-bnlGD-DSRF-QF6tom-VirginMales_[ii23_bnlGD_Pos005_S001_Image_24]	Male	Hand TS > bnlRNAi	6823.75
HandG4ts-bnlGD-DSRF-QF6tom-VirginMales_[ii24_bnlGD_Pos006_S001_Image_25]	Male	Hand TS > bnlRNAi	1072.46
HandG4ts-bnlGD-DSRF-QF6tom-VirginMales_[ii25_bnlGD_Pos007_S001_Image_26]	Male	Hand TS > bnlRNAi	2458.73
HandG4ts-bnlGD-DSRF-QF6tom-VirginMales_[ii26_bnlGD_Pos008_S001_Image_27]	Male	Hand TS > bnlRNAi	916.487
HandG4ts-bnlGD-DSRF-QF6tom-VirginMales_[ii27_bnlGD_Pos009_S001_Image_28]	Male	Hand TS > bnlRNAi	7556.3
HandG4ts-bnlGD-DSRF-QF6tom-VirginMales_[ii28_bnlGD_Pos010_S001_Image_29]	Male	Hand TS > bnlRNAi	6933.54
HandG4ts-bnlGD-DSRF-QF6tom-VirginMales_[ii29_bnlGD_Pos011_S001_Image_30]	Male	Hand TS > bnlRNAi	5847.83
HandG4ts-bnlGD-DSRF-QF6tom-VirginMales_[ii3_GDcontrol_Pos004_S001_Image_4]	Male	Hand TS > Ctrl	45278.5
HandG4ts-bnlGD-DSRF-QF6tom-VirginMales_[ii30_bnlGD_Pos012_S001_Image_31]	Male	Hand TS > bnlRNAi	1397.41
HandG4ts-bnlGD-DSRF-QF6tom-VirginMales_[ii32_bnlGD_Pos014_S001_Image_33]	Male	Hand TS > bnlRNAi	9829.81
HandG4ts-bnlGD-DSRF-QF6tom-VirginMales_[ii33_bnlGD_Pos015_S001_Image_34]	Male	Hand TS > bnlRNAi	861.605
HandG4ts-bnlGD-DSRF-QF6tom-VirginMales_[ii4_GDcontrol_Pos005_S001_Image_5]	Male	Hand TS > Ctrl	42682.1
HandG4ts-bnlGD-DSRF-QF6tom-VirginMales_[ii5_GDcontrol_Pos006_S001_Image_6]	Male	Hand TS > Ctrl	49118.3
HandG4ts-bnlGD-DSRF-QF6tom-VirginMales_[ii6_GDcontrol_Pos007_S001_Image_7]	Male	Hand TS > Ctrl	36309.3
HandG4ts-bnlGD-DSRF-QF6tom-VirginMales_[ii7_GDcontrol_Pos008_S001_Image_8]	Male	Hand TS > Ctrl	38383.1
HandG4ts-bnlGD-DSRF-QF6tom-VirginMales_[ii8_GDcontrol_Pos009_S001_Image_9]	Male	Hand TS > Ctrl	28554.2
HandG4ts-bnlGD-DSRF-QF6tom-VirginMales_[ii9_GDcontrol_Pos010_S001_Image_10]	Male	Hand TS > Ctrl	43685

## Sheet: ED3h
Figure ED3h	vm > bnlRNAi No DSRF-positive nuclei
Fly	Sex	Genotype	No DSRF-positive nuclei
vmbnlRIVF_1	Female	vm > bnlRNAi	43
vmbnlRIVF_2	Female	vm > bnlRNAi	12
vmbnlRIVF_3	Female	vm > bnlRNAi	41
vmbnlRIVF_4	Female	vm > bnlRNAi	49
vmbnlRIVF_5	Female	vm > bnlRNAi	23
vmbnlRIVF_6	Female	vm > bnlRNAi	42
vmbnlRIVF_7	Female	vm > bnlRNAi	60
vmbnlRIVF_8	Female	vm > bnlRNAi	86
vmbnlRIVF_9	Female	vm > bnlRNAi	83
vmbnlRIVF_10	Female	vm > bnlRNAi	28
vmbnlRIVF_11	Female	vm > bnlRNAi	29
vmbnlRIVF_12	Female	vm > bnlRNAi	30
vmbnlRIVF_13	Female	vm > bnlRNAi	59
vmbnlRIVF_14	Female	vm > bnlRNAi	34
vmbnlRIVF_15	Female	vm > bnlRNAi	14
vmbnlRIVF_16	Female	vm > bnlRNAi	66
vmbnlRIVF_17	Female	vm > bnlRNAi	39
vmbnlRIVF_18	Female	vm > bnlRNAi	41
vmbnlRIVF_19	Female	vm > bnlRNAi	67
vmbnlRIVF_20	Female	vm > bnlRNAi	42
vmbnlRIVF_21	Female	vm > bnlRNAi	63
vmbnlRIVF_22	Female	vm > bnlRNAi	36
vmbnlRIVF_23	Female	vm > bnlRNAi	92
vmbnlRIVF_24	Female	vm > bnlRNAi	61
vmbnlRIVM_1	Male	vm > bnlRNAi	14
vmbnlRIVM_2	Male	vm > bnlRNAi	48
vmbnlRIVM_3	Male	vm > bnlRNAi	20
vmbnlRIVM_4	Male	vm > bnlRNAi	24
vmbnlRIVM_5	Male	vm > bnlRNAi	9
vmbnlRIVM_6	Male	vm > bnlRNAi	5
vmbnlRIVM_7	Male	vm > bnlRNAi	10
vmbnlRIVM_8	Male	vm > bnlRNAi	32
vmbnlRIVM_9	Male	vm > bnlRNAi	8
vmbnlRIVM_10	Male	vm > bnlRNAi	6
vmbnlRIVM_11	Male	vm > bnlRNAi	15
vmbnlRIVM_12	Male	vm > bnlRNAi	7
vmbnlRIVM_13	Male	vm > bnlRNAi	3
vmbnlRIVM_14	Male	vm > bnlRNAi	7
vmbnlRIVM_15	Male	vm > bnlRNAi	26
vmbnlRIVM_16	Male	vm > bnlRNAi	13
vmbnlRIVM_17	Male	vm > bnlRNAi	15
vmbnlRIVM_18	Male	vm > bnlRNAi	13
vmbnlRIVM_19	Male	vm > bnlRNAi	7
vmbnlRIVM_20	Male	vm > bnlRNAi	15
vmGDCtrlVF_1	Female	vm > Ctrl	157
vmGDCtrlVF_2	Female	vm > Ctrl	82
vmGDCtrlVF_3	Female	vm > Ctrl	82
vmGDCtrlVF_4	Female	vm > Ctrl	95
vmGDCtrlVF_5	Female	vm > Ctrl	178
vmGDCtrlVF_6	Female	vm > Ctrl	102
vmGDCtrlVF_7	Female	vm > Ctrl	168
vmGDCtrlVF_8	Female	vm > Ctrl	165
vmGDCtrlVF_9	Female	vm > Ctrl	160
vmGDCtrlVF_10	Female	vm > Ctrl	104
vmGDCtrlVF_11	Female	vm > Ctrl	132
vmGDCtrlVF_12	Female	vm > Ctrl	154
vmGDCtrlVF_13	Female	vm > Ctrl	94
vmGDCtrlVF_14	Female	vm > Ctrl	97
vmGDCtrlVF_15	Female	vm > Ctrl	109
vmGDCtrlVF_16	Female	vm > Ctrl	114
vmGDCtrlVF_17	Female	vm > Ctrl	145
vmGDCtrlVF_18	Female	vm > Ctrl	184
vmGDCtrlVF_19	Female	vm > Ctrl	153
vmGDCtrlVF_20	Female	vm > Ctrl	116
vmGDCtrlVM_1	Male	vm > Ctrl	106
vmGDCtrlVM_2	Male	vm > Ctrl	86
vmGDCtrlVM_3	Male	vm > Ctrl	131
vmGDCtrlVM_4	Male	vm > Ctrl	101
vmGDCtrlVM_5	Male	vm > Ctrl	131
vmGDCtrlVM_6	Male	vm > Ctrl	91
vmGDCtrlVM_7	Male	vm > Ctrl	116
vmGDCtrlVM_8	Male	vm > Ctrl	81
vmGDCtrlVM_9	Male	vm > Ctrl	71
vmGDCtrlVM_10	Male	vm > Ctrl	114
vmGDCtrlVM_11	Male	vm > Ctrl	99
vmGDCtrlVM_12	Male	vm > Ctrl	34
vmGDCtrlVM_13	Male	vm > Ctrl	91
vmGDCtrlVM_14	Male	vm > Ctrl	52
vmGDCtrlVM_15	Male	vm > Ctrl	60
vmGDCtrlVM_16	Male	vm > Ctrl	73
vmGDCtrlVM_17	Male	vm > Ctrl	53
vmGDCtrlVM_18	Male	vm > Ctrl	61
vmGDCtrlVM_19	Male	vm > Ctrl	81
vmGDCtrlVM_20	Male	vm > Ctrl	54
vmGDCtrlVM_21	Male	vm > Ctrl	59
vmGDCtrlVM_22	Male	vm > Ctrl	76
vmGDCtrlVM_23	Male	vm > Ctrl	66
vmGDCtrlVM_24	Male	vm > Ctrl	91
vmGDCtrlVM_25	Male	vm > Ctrl	71

## Sheet: ED3i
Extended Data Figure 3i	vm > bnlRNAi gut shape PCA plot
Fly	Sex	Genotype	PC1	PC2
291023_VmGal4-w1118-VirginFemales_Rec1	Female	vm > Ctrl	-0.299062	0.0705984
291023_VmGal4-w1118-VirginFemales_Rec10	Female	vm > Ctrl	-0.264969	-0.146609
291023_VmGal4-w1118-VirginFemales_Rec11	Female	vm > Ctrl	-0.355741	-0.108776
291023_VmGal4-w1118-VirginFemales_Rec12	Female	vm > Ctrl	-0.335411	-0.0548067
291023_VmGal4-w1118-VirginFemales_Rec13	Female	vm > Ctrl	-0.287111	0.0360393
291023_VmGal4-w1118-VirginFemales_Rec14	Female	vm > Ctrl	-0.322472	-0.155508
291023_VmGal4-w1118-VirginFemales_Rec15	Female	vm > Ctrl	-0.247695	0.0232501
291023_VmGal4-w1118-VirginFemales_Rec16	Female	vm > Ctrl	-0.315495	-0.185802
291023_VmGal4-w1118-VirginFemales_Rec17	Female	vm > Ctrl	-0.0278112	0.142465
291023_VmGal4-w1118-VirginFemales_Rec18	Female	vm > Ctrl	-0.29864	-0.135585
291023_VmGal4-w1118-VirginFemales_Rec19	Female	vm > Ctrl	-0.37168	-0.0157541
291023_VmGal4-w1118-VirginFemales_Rec2	Female	vm > Ctrl	-0.256992	-0.0653176
291023_VmGal4-w1118-VirginFemales_Rec20	Female	vm > Ctrl	-0.331839	-0.010778
291023_VmGal4-w1118-VirginFemales_Rec21	Female	vm > Ctrl	-0.240203	0.0547776
291023_VmGal4-w1118-VirginFemales_Rec3	Female	vm > Ctrl	-0.27808	-0.212454
291023_VmGal4-w1118-VirginFemales_Rec4	Female	vm > Ctrl	-0.314864	-0.0841509
291023_VmGal4-w1118-VirginFemales_Rec5	Female	vm > Ctrl	-0.184917	-0.11016
291023_VmGal4-w1118-VirginFemales_Rec6	Female	vm > Ctrl	-0.264424	0.00978834
291023_VmGal4-w1118-VirginFemales_Rec7	Female	vm > Ctrl	-0.281241	0.0132724
291023_VmGal4-w1118-VirginFemales_Rec8	Female	vm > Ctrl	-0.277519	-0.00427823
291023_VmGal4-w1118-VirginFemales_Rec9	Female	vm > Ctrl	-0.288862	-0.0107204
291023_VmGal4-w1118-VirginMales_Rec1	Male	vm > Ctrl	0.2209	-0.0300251
291023_VmGal4-w1118-VirginMales_Rec10	Male	vm > Ctrl	0.272387	0.0887271
291023_VmGal4-w1118-VirginMales_Rec11	Male	vm > Ctrl	0.211681	-0.0372878
291023_VmGal4-w1118-VirginMales_Rec12	Male	vm > Ctrl	0.331006	0.0969073
291023_VmGal4-w1118-VirginMales_Rec13	Male	vm > Ctrl	0.220747	-0.120267
291023_VmGal4-w1118-VirginMales_Rec14	Male	vm > Ctrl	0.280044	0.0742772
291023_VmGal4-w1118-VirginMales_Rec15	Male	vm > Ctrl	0.231138	-0.106893
291023_VmGal4-w1118-VirginMales_Rec16	Male	vm > Ctrl	0.228206	0.126335
291023_VmGal4-w1118-VirginMales_Rec17	Male	vm > Ctrl	0.219987	-0.100448
291023_VmGal4-w1118-VirginMales_Rec18	Male	vm > Ctrl	0.115725	-0.0940818
291023_VmGal4-w1118-VirginMales_Rec19	Male	vm > Ctrl	0.179805	-0.0867916
291023_VmGal4-w1118-VirginMales_Rec2	Male	vm > Ctrl	0.171363	-0.0973154
291023_VmGal4-w1118-VirginMales_Rec20	Male	vm > Ctrl	0.27104	-0.00679625
291023_VmGal4-w1118-VirginMales_Rec3	Male	vm > Ctrl	0.195562	-0.10558
291023_VmGal4-w1118-VirginMales_Rec4	Male	vm > Ctrl	0.251183	0.0352924
291023_VmGal4-w1118-VirginMales_Rec5	Male	vm > Ctrl	0.252887	-0.100165
291023_VmGal4-w1118-VirginMales_Rec6	Male	vm > Ctrl	0.210288	-0.0780436
291023_VmGal4-w1118-VirginMales_Rec7	Male	vm > Ctrl	0.2392	-0.059449
291023_VmGal4-w1118-VirginMales_Rec8	Male	vm > Ctrl	0.36555	0.0443005
291023_VmGal4-w1118-VirginMales_Rec9	Male	vm > Ctrl	0.14775	0.129868
291023-VmGal4-bnlRNAiGD-VirginFemales_Rec1	Female	vm > bnlRNAi	-0.235141	0.0690046
291023-VmGal4-bnlRNAiGD-VirginFemales_Rec10	Female	vm > bnlRNAi	0.180109	0.15626
291023-VmGal4-bnlRNAiGD-VirginFemales_Rec11	Female	vm > bnlRNAi	-0.253786	-0.0752859
291023-VmGal4-bnlRNAiGD-VirginFemales_Rec12	Female	vm > bnlRNAi	-0.196374	-0.0275226
291023-VmGal4-bnlRNAiGD-VirginFemales_Rec13	Female	vm > bnlRNAi	-0.2758	0.0720812
291023-VmGal4-bnlRNAiGD-VirginFemales_Rec14	Female	vm > bnlRNAi	-0.111443	0.0893093
291023-VmGal4-bnlRNAiGD-VirginFemales_Rec15	Female	vm > bnlRNAi	-0.206439	-0.031986
291023-VmGal4-bnlRNAiGD-VirginFemales_Rec16	Female	vm > bnlRNAi	-0.36257	0.135681
291023-VmGal4-bnlRNAiGD-VirginFemales_Rec17	Female	vm > bnlRNAi	-0.174149	0.304944
291023-VmGal4-bnlRNAiGD-VirginFemales_Rec18	Female	vm > bnlRNAi	-0.0246165	-0.0206691
291023-VmGal4-bnlRNAiGD-VirginFemales_Rec19	Female	vm > bnlRNAi	-0.224184	-0.165846
291023-VmGal4-bnlRNAiGD-VirginFemales_Rec2	Female	vm > bnlRNAi	-0.217997	0.456383
291023-VmGal4-bnlRNAiGD-VirginFemales_Rec20	Female	vm > bnlRNAi	-0.162484	0.0401292
291023-VmGal4-bnlRNAiGD-VirginFemales_Rec21	Female	vm > bnlRNAi	-0.280173	-0.0227701
291023-VmGal4-bnlRNAiGD-VirginFemales_Rec3	Female	vm > bnlRNAi	-0.163099	0.297917
291023-VmGal4-bnlRNAiGD-VirginFemales_Rec4	Female	vm > bnlRNAi	-0.146147	0.103341
291023-VmGal4-bnlRNAiGD-VirginFemales_Rec5	Female	vm > bnlRNAi	-0.19966	-0.0155971
291023-VmGal4-bnlRNAiGD-VirginFemales_Rec6	Female	vm > bnlRNAi	-0.233898	0.0750634
291023-VmGal4-bnlRNAiGD-VirginFemales_Rec7	Female	vm > bnlRNAi	-0.159915	0.251862
291023-VmGal4-bnlRNAiGD-VirginFemales_Rec8	Female	vm > bnlRNAi	-0.186059	-0.0850852
291023-VmGal4-bnlRNAiGD-VirginFemales_Rec9	Female	vm > bnlRNAi	-0.303658	-0.0178581
291023-VmGal4-bnlRNAiGD-VirginMales_Rec1	Male	vm > bnlRNAi	0.236076	-0.182268
291023-VmGal4-bnlRNAiGD-VirginMales_Rec10	Male	vm > bnlRNAi	0.23496	0.0549885
291023-VmGal4-bnlRNAiGD-VirginMales_Rec11	Male	vm > bnlRNAi	0.236212	-0.0266399
291023-VmGal4-bnlRNAiGD-VirginMales_Rec12	Male	vm > bnlRNAi	0.329869	0.178352
291023-VmGal4-bnlRNAiGD-VirginMales_Rec13	Male	vm > bnlRNAi	0.240245	-0.172128
291023-VmGal4-bnlRNAiGD-VirginMales_Rec14	Male	vm > bnlRNAi	0.101653	-0.0863554
291023-VmGal4-bnlRNAiGD-VirginMales_Rec15	Male	vm > bnlRNAi	0.20003	-0.138743
291023-VmGal4-bnlRNAiGD-VirginMales_Rec16	Male	vm > bnlRNAi	0.220919	0.00506955
291023-VmGal4-bnlRNAiGD-VirginMales_Rec17	Male	vm > bnlRNAi	0.187288	-0.172729
291023-VmGal4-bnlRNAiGD-VirginMales_Rec18	Male	vm > bnlRNAi	0.30919	-0.00358344
291023-VmGal4-bnlRNAiGD-VirginMales_Rec19	Male	vm > bnlRNAi	0.242726	-0.0094013
291023-VmGal4-bnlRNAiGD-VirginMales_Rec2	Male	vm > bnlRNAi	0.239899	-0.0267615
291023-VmGal4-bnlRNAiGD-VirginMales_Rec20	Male	vm > bnlRNAi	0.195797	0.0411285
291023-VmGal4-bnlRNAiGD-VirginMales_Rec21	Male	vm > bnlRNAi	0.250742	0.234229
291023-VmGal4-bnlRNAiGD-VirginMales_Rec22	Male	vm > bnlRNAi	0.224149	-0.0758276
291023-VmGal4-bnlRNAiGD-VirginMales_Rec3	Male	vm > bnlRNAi	0.209693	0.0709052
291023-VmGal4-bnlRNAiGD-VirginMales_Rec4	Male	vm > bnlRNAi	0.288866	-0.0707749
291023-VmGal4-bnlRNAiGD-VirginMales_Rec5	Male	vm > bnlRNAi	0.265546	-0.070886
291023-VmGal4-bnlRNAiGD-VirginMales_Rec6	Male	vm > bnlRNAi	0.220145	-0.0515301
291023-VmGal4-bnlRNAiGD-VirginMales_Rec7	Male	vm > bnlRNAi	0.220161	0.189076
291023-VmGal4-bnlRNAiGD-VirginMales_Rec8	Male	vm > bnlRNAi	0.275889	0.0814006
291023-VmGal4-bnlRNAiGD-VirginMales_Rec9	Male	vm > bnlRNAi	0.23601	0.0210673

## Sheet: ED3k
Extended Data Figure 3k	vm > bnlRNAi gut length
Fly	Sex	Genotype	Gut length
291023_VmGal4-w1118-VirginFemales_Rec1	Female	vm > Ctrl	5.97353
291023_VmGal4-w1118-VirginFemales_Rec10	Female	vm > Ctrl	6.17505
291023_VmGal4-w1118-VirginFemales_Rec11	Female	vm > Ctrl	6.98731
291023_VmGal4-w1118-VirginFemales_Rec12	Female	vm > Ctrl	6.72432
291023_VmGal4-w1118-VirginFemales_Rec13	Female	vm > Ctrl	6.69942
291023_VmGal4-w1118-VirginFemales_Rec14	Female	vm > Ctrl	6.63112
291023_VmGal4-w1118-VirginFemales_Rec15	Female	vm > Ctrl	6.04381
291023_VmGal4-w1118-VirginFemales_Rec16	Female	vm > Ctrl	6.82489
291023_VmGal4-w1118-VirginFemales_Rec17	Female	vm > Ctrl	5.51541
291023_VmGal4-w1118-VirginFemales_Rec18	Female	vm > Ctrl	6.21084
291023_VmGal4-w1118-VirginFemales_Rec19	Female	vm > Ctrl	6.74472
291023_VmGal4-w1118-VirginFemales_Rec2	Female	vm > Ctrl	6.01771
291023_VmGal4-w1118-VirginFemales_Rec20	Female	vm > Ctrl	6.6329
291023_VmGal4-w1118-VirginFemales_Rec21	Female	vm > Ctrl	6.17409
291023_VmGal4-w1118-VirginFemales_Rec3	Female	vm > Ctrl	6.75176
291023_VmGal4-w1118-VirginFemales_Rec4	Female	vm > Ctrl	6.64604
291023_VmGal4-w1118-VirginFemales_Rec5	Female	vm > Ctrl	6.26313
291023_VmGal4-w1118-VirginFemales_Rec6	Female	vm > Ctrl	6.40689
291023_VmGal4-w1118-VirginFemales_Rec7	Female	vm > Ctrl	6.50863
291023_VmGal4-w1118-VirginFemales_Rec8	Female	vm > Ctrl	6.39256
291023_VmGal4-w1118-VirginFemales_Rec9	Female	vm > Ctrl	5.95891
291023_VmGal4-w1118-VirginMales_Rec1	Male	vm > Ctrl	4.4074
291023_VmGal4-w1118-VirginMales_Rec10	Male	vm > Ctrl	4.04117
291023_VmGal4-w1118-VirginMales_Rec11	Male	vm > Ctrl	4.27454
291023_VmGal4-w1118-VirginMales_Rec12	Male	vm > Ctrl	3.96738
291023_VmGal4-w1118-VirginMales_Rec13	Male	vm > Ctrl	4.3135
291023_VmGal4-w1118-VirginMales_Rec14	Male	vm > Ctrl	4.26453
291023_VmGal4-w1118-VirginMales_Rec15	Male	vm > Ctrl	4.2056
291023_VmGal4-w1118-VirginMales_Rec16	Male	vm > Ctrl	4.06566
291023_VmGal4-w1118-VirginMales_Rec17	Male	vm > Ctrl	4.33934
291023_VmGal4-w1118-VirginMales_Rec18	Male	vm > Ctrl	4.70238
291023_VmGal4-w1118-VirginMales_Rec19	Male	vm > Ctrl	4.3363
291023_VmGal4-w1118-VirginMales_Rec2	Male	vm > Ctrl	4.26941
291023_VmGal4-w1118-VirginMales_Rec20	Male	vm > Ctrl	4.41067
291023_VmGal4-w1118-VirginMales_Rec3	Male	vm > Ctrl	4.28877
291023_VmGal4-w1118-VirginMales_Rec4	Male	vm > Ctrl	4.04619
291023_VmGal4-w1118-VirginMales_Rec5	Male	vm > Ctrl	4.12423
291023_VmGal4-w1118-VirginMales_Rec6	Male	vm > Ctrl	4.14614
291023_VmGal4-w1118-VirginMales_Rec7	Male	vm > Ctrl	4.41405
291023_VmGal4-w1118-VirginMales_Rec8	Male	vm > Ctrl	4.38452
291023_VmGal4-w1118-VirginMales_Rec9	Male	vm > Ctrl	4.57222
291023-VmGal4-bnlRNAiGD-VirginFemales_Rec1	Virgin	vm > bnlRNAi	5.92399
291023-VmGal4-bnlRNAiGD-VirginFemales_Rec10	Virgin	vm > bnlRNAi	5.18186
291023-VmGal4-bnlRNAiGD-VirginFemales_Rec11	Virgin	vm > bnlRNAi	6.49189
291023-VmGal4-bnlRNAiGD-VirginFemales_Rec12	Virgin	vm > bnlRNAi	6.66452
291023-VmGal4-bnlRNAiGD-VirginFemales_Rec13	Virgin	vm > bnlRNAi	6.27425
291023-VmGal4-bnlRNAiGD-VirginFemales_Rec14	Virgin	vm > bnlRNAi	5.93793
291023-VmGal4-bnlRNAiGD-VirginFemales_Rec15	Virgin	vm > bnlRNAi	6.49644
291023-VmGal4-bnlRNAiGD-VirginFemales_Rec16	Virgin	vm > bnlRNAi	7.1218
291023-VmGal4-bnlRNAiGD-VirginFemales_Rec17	Virgin	vm > bnlRNAi	6.36264
291023-VmGal4-bnlRNAiGD-VirginFemales_Rec18	Virgin	vm > bnlRNAi	5.72802
291023-VmGal4-bnlRNAiGD-VirginFemales_Rec19	Virgin	vm > bnlRNAi	6.18135
291023-VmGal4-bnlRNAiGD-VirginFemales_Rec2	Virgin	vm > bnlRNAi	6.83521
291023-VmGal4-bnlRNAiGD-VirginFemales_Rec20	Virgin	vm > bnlRNAi	5.45659
291023-VmGal4-bnlRNAiGD-VirginFemales_Rec21	Virgin	vm > bnlRNAi	5.93673
291023-VmGal4-bnlRNAiGD-VirginFemales_Rec3	Virgin	vm > bnlRNAi	6.03915
291023-VmGal4-bnlRNAiGD-VirginFemales_Rec4	Virgin	vm > bnlRNAi	6.62973
291023-VmGal4-bnlRNAiGD-VirginFemales_Rec5	Virgin	vm > bnlRNAi	6.30934
291023-VmGal4-bnlRNAiGD-VirginFemales_Rec6	Virgin	vm > bnlRNAi	6.01096
291023-VmGal4-bnlRNAiGD-VirginFemales_Rec7	Virgin	vm > bnlRNAi	6.0899
291023-VmGal4-bnlRNAiGD-VirginFemales_Rec8	Virgin	vm > bnlRNAi	6.25575
291023-VmGal4-bnlRNAiGD-VirginFemales_Rec9	Virgin	vm > bnlRNAi	6.537
291023-VmGal4-bnlRNAiGD-VirginMales_Rec1	Male	vm > bnlRNAi	4.06096
291023-VmGal4-bnlRNAiGD-VirginMales_Rec10	Male	vm > bnlRNAi	4.05435
291023-VmGal4-bnlRNAiGD-VirginMales_Rec11	Male	vm > bnlRNAi	3.90409
291023-VmGal4-bnlRNAiGD-VirginMales_Rec12	Male	vm > bnlRNAi	4.35888
291023-VmGal4-bnlRNAiGD-VirginMales_Rec13	Male	vm > bnlRNAi	4.10877
291023-VmGal4-bnlRNAiGD-VirginMales_Rec14	Male	vm > bnlRNAi	4.02751
291023-VmGal4-bnlRNAiGD-VirginMales_Rec15	Male	vm > bnlRNAi	3.95431
291023-VmGal4-bnlRNAiGD-VirginMales_Rec16	Male	vm > bnlRNAi	4.11248
291023-VmGal4-bnlRNAiGD-VirginMales_Rec17	Male	vm > bnlRNAi	4.10147
291023-VmGal4-bnlRNAiGD-VirginMales_Rec18	Male	vm > bnlRNAi	3.61147
291023-VmGal4-bnlRNAiGD-VirginMales_Rec19	Male	vm > bnlRNAi	3.87671
291023-VmGal4-bnlRNAiGD-VirginMales_Rec2	Male	vm > bnlRNAi	4.17773
291023-VmGal4-bnlRNAiGD-VirginMales_Rec20	Male	vm > bnlRNAi	4.22441
291023-VmGal4-bnlRNAiGD-VirginMales_Rec21	Male	vm > bnlRNAi	3.94385
291023-VmGal4-bnlRNAiGD-VirginMales_Rec22	Male	vm > bnlRNAi	4.01148
291023-VmGal4-bnlRNAiGD-VirginMales_Rec3	Male	vm > bnlRNAi	4.13
291023-VmGal4-bnlRNAiGD-VirginMales_Rec4	Male	vm > bnlRNAi	4.11831
291023-VmGal4-bnlRNAiGD-VirginMales_Rec5	Male	vm > bnlRNAi	3.58713
291023-VmGal4-bnlRNAiGD-VirginMales_Rec6	Male	vm > bnlRNAi	4.26817
291023-VmGal4-bnlRNAiGD-VirginMales_Rec7	Male	vm > bnlRNAi	4.01687
291023-VmGal4-bnlRNAiGD-VirginMales_Rec8	Male	vm > bnlRNAi	3.7363
291023-VmGal4-bnlRNAiGD-VirginMales_Rec9	Male	vm > bnlRNAi	4.1962
