# Supplementary material for: The sex of organ geometry
Source: Nature. 2024 May 29;630(8016):392–400. doi: 10.1038/s41586-024-07463-4 (PMC11168936; doi:10.1038/s41586-024-07463-4)
Supplement: Supplementary file 15 — Source Data Extended Data Fig. 4 [file 41586_2024_7463_MOESM15_ESM.xlsx]

## Sheet: ED4a_top
Extended Data Figure 4a (top)	bnl-Gal4 > StingerGFP 5h APE GFP intensity along gut length
Sex	Genotype	Position_bin	Position_mean	Intensity_mean	Position_sd	Intensity_sd
Female	bnl-Gal4 > StingerGFP	[0,5]	2.48419	9.71734	1.45349	4.97414
Female	bnl-Gal4 > StingerGFP	(5,10]	7.50196	10.0949	1.44494	5.41524
Female	bnl-Gal4 > StingerGFP	(10,15]	12.505	6.14177	1.4449	9.34216
Female	bnl-Gal4 > StingerGFP	(15,20]	17.503	3.12045	1.44204	0.879559
Female	bnl-Gal4 > StingerGFP	(20,25]	22.496	3.11513	1.44204	0.748577
Female	bnl-Gal4 > StingerGFP	(25,30]	27.499	3.48173	1.44777	1.03541
Female	bnl-Gal4 > StingerGFP	(30,35]	32.502	3.95304	1.44207	2.24015
Female	bnl-Gal4 > StingerGFP	(35,40]	37.495	5.86041	1.44209	4.08732
Female	bnl-Gal4 > StingerGFP	(40,45]	42.4931	7.23208	1.44495	4.64768
Female	bnl-Gal4 > StingerGFP	(45,50]	47.5059	7.54605	1.45066	3.77363
Female	bnl-Gal4 > StingerGFP	(50,55]	52.5114	7.55477	1.44065	3.15241
Female	bnl-Gal4 > StingerGFP	(55,60]	57.5069	9.37736	1.44495	7.34991
Female	bnl-Gal4 > StingerGFP	(60,65]	62.505	10.747	1.44209	9.48078
Female	bnl-Gal4 > StingerGFP	(65,70]	67.498	10.0611	1.44207	5.2736
Female	bnl-Gal4 > StingerGFP	(70,75]	72.4985	9.48628	1.44635	4.79318
Female	bnl-Gal4 > StingerGFP	(75,80]	77.5015	11.9016	1.44348	5.96997
Female	bnl-Gal4 > StingerGFP	(80,85]	82.497	13.4533	1.44204	7.33921
Female	bnl-Gal4 > StingerGFP	(85,90]	87.495	14.8912	1.4449	7.88434
Female	bnl-Gal4 > StingerGFP	(90,95]	92.498	17.5866	1.44494	9.75935
Female	bnl-Gal4 > StingerGFP	(95,100]	97.5158	20.5168	1.45349	9.80677
Female	bnl-Gal4 > StingerGFP	(100,105]	102.522	20.6789	1.43685	10.1827
Female	bnl-Gal4 > StingerGFP	(105,110]	107.508	21.3425	1.44303	11.45
Female	bnl-Gal4 > StingerGFP	(110,115]	112.504	17.5009	1.44302	8.47128
Female	bnl-Gal4 > StingerGFP	(115,120]	117.498	18.7065	1.44153	8.6715
Female	bnl-Gal4 > StingerGFP	(120,125]	122.494	20.4187	1.44464	9.96531
Female	bnl-Gal4 > StingerGFP	(125,130]	127.498	19.7732	1.44616	8.64334
Female	bnl-Gal4 > StingerGFP	(130,135]	132.502	27.8182	1.4446	19.9398
Female	bnl-Gal4 > StingerGFP	(135,140]	137.507	39.0607	1.44612	29.9102
Female	bnl-Gal4 > StingerGFP	(140,145]	142.506	50.8748	1.44153	26.5627
Female	bnl-Gal4 > StingerGFP	(145,150]	147.505	50.1351	1.44612	23.5154
Female	bnl-Gal4 > StingerGFP	(150,155]	152.503	44.6927	1.44152	23.3386
Female	bnl-Gal4 > StingerGFP	(155,160]	157.5	29.3589	1.44461	19.8551
Female	bnl-Gal4 > StingerGFP	(160,165]	162.499	22.0377	1.44308	16.335
Female	bnl-Gal4 > StingerGFP	(165,170]	167.5	17.1913	1.44613	13.4054
Female	bnl-Gal4 > StingerGFP	(170,175]	172.507	18.3061	1.44614	13.6795
Female	bnl-Gal4 > StingerGFP	(175,180]	177.506	17.2607	1.44157	9.49379
Female	bnl-Gal4 > StingerGFP	(180,185]	182.5	20.6576	1.44307	25.1725
Female	bnl-Gal4 > StingerGFP	(185,190]	187.499	19.9403	1.44456	18.7306
Female	bnl-Gal4 > StingerGFP	(190,195]	192.495	23.3053	1.4415	22.5021
Female	bnl-Gal4 > StingerGFP	(195,200]	197.512	26.1219	1.45677	17.5852
Male	bnl-Gal4 > StingerGFP	[0,5]	2.47743	8.40159	1.45615	4.23639
Male	bnl-Gal4 > StingerGFP	(5,10]	7.50302	10.2121	1.44683	4.1882
Male	bnl-Gal4 > StingerGFP	(10,15]	12.5041	10.1102	1.44215	20.6003
Male	bnl-Gal4 > StingerGFP	(15,20]	17.5079	7.44425	1.44842	18.773
Male	bnl-Gal4 > StingerGFP	(20,25]	22.5008	5.57632	1.43578	12.9876
Male	bnl-Gal4 > StingerGFP	(25,30]	27.491	6.29318	1.44681	11.8469
Male	bnl-Gal4 > StingerGFP	(30,35]	32.503	6.30836	1.44841	11.2798
Male	bnl-Gal4 > StingerGFP	(35,40]	37.5095	4.39438	1.44369	3.02082
Male	bnl-Gal4 > StingerGFP	(40,45]	42.5025	3.49415	1.44054	1.33479
Male	bnl-Gal4 > StingerGFP	(45,50]	47.4981	3.05008	1.44528	1.26132
Male	bnl-Gal4 > StingerGFP	(50,55]	52.5019	2.80848	1.44528	0.681856
Male	bnl-Gal4 > StingerGFP	(55,60]	57.503	2.74342	1.4437	0.538918
Male	bnl-Gal4 > StingerGFP	(60,65]	62.4986	2.75275	1.44214	0.408037
Male	bnl-Gal4 > StingerGFP	(65,70]	67.4997	2.93359	1.44685	0.620745
Male	bnl-Gal4 > StingerGFP	(70,75]	72.509	3.47266	1.44681	1.45137
Male	bnl-Gal4 > StingerGFP	(75,80]	77.4992	5.21598	1.43578	5.14019
Male	bnl-Gal4 > StingerGFP	(80,85]	82.4948	8.91618	1.44999	14.641
Male	bnl-Gal4 > StingerGFP	(85,90]	87.4986	7.62166	1.44058	3.94024
Male	bnl-Gal4 > StingerGFP	(90,95]	92.497	8.36956	1.44683	3.81596
Male	bnl-Gal4 > StingerGFP	(95,100]	97.5226	9.1101	1.45615	4.22547
Male	bnl-Gal4 > StingerGFP	(100,105]	102.524	10.0724	1.43015	5.45651
Male	bnl-Gal4 > StingerGFP	(105,110]	107.494	11.9363	1.44081	6.07438
Male	bnl-Gal4 > StingerGFP	(110,115]	112.497	13.5911	1.44952	6.10385
Male	bnl-Gal4 > StingerGFP	(115,120]	117.5	13.9445	1.44073	5.74176
Male	bnl-Gal4 > StingerGFP	(120,125]	122.5	15.5647	1.44777	6.55049
Male	bnl-Gal4 > StingerGFP	(125,130]	127.506	18.799	1.44429	7.4261
Male	bnl-Gal4 > StingerGFP	(130,135]	132.506	22.7364	1.44421	12.7296
Male	bnl-Gal4 > StingerGFP	(135,140]	137.503	27.9526	1.44245	27.2823
Male	bnl-Gal4 > StingerGFP	(140,145]	142.506	37.2279	1.44772	26.6405
Male	bnl-Gal4 > StingerGFP	(145,150]	147.512	46.948	1.44428	24.3233
Male	bnl-Gal4 > StingerGFP	(150,155]	152.5	47.9684	1.43728	27.5336
Male	bnl-Gal4 > StingerGFP	(155,160]	157.494	38.4476	1.44772	25.5879
Male	bnl-Gal4 > StingerGFP	(160,165]	162.497	28.1585	1.44245	20.7703
Male	bnl-Gal4 > StingerGFP	(165,170]	167.494	18.5551	1.44421	15.8654
Male	bnl-Gal4 > StingerGFP	(170,175]	172.503	12.0891	1.44952	8.20992
Male	bnl-Gal4 > StingerGFP	(175,180]	177.509	11.8231	1.4425	6.18465
Male	bnl-Gal4 > StingerGFP	(180,185]	182.497	13.0079	1.43896	7.41588
Male	bnl-Gal4 > StingerGFP	(185,190]	187.5	17.9674	1.45125	11.2386
Male	bnl-Gal4 > StingerGFP	(190,195]	192.506	19.5761	1.44081	12.2119
Male	bnl-Gal4 > StingerGFP	(195,200]	197.524	21.3636	1.45815	12.1778

## Sheet: ED4a_bottom
Extended Data Figure 4a (bottom)	bnl-Gal4 > StingerGFP 7 days APE GFP intensity along gut length
Sex	Genotype	Position_bin	Position_mean	Intensity_mean	Position_sd	Intensity_sd
Female	bnl-Gal4 > StingerGFP	[0,5]	2.48494	2.06201	1.45155	0.165234
Female	bnl-Gal4 > StingerGFP	(5,10]	7.4993	2.18961	1.44459	0.220682
Female	bnl-Gal4 > StingerGFP	(10,15]	12.4995	2.21242	1.44342	0.732854
Female	bnl-Gal4 > StingerGFP	(15,20]	17.5017	2.05907	1.44574	0.181426
Female	bnl-Gal4 > StingerGFP	(20,25]	22.4999	2.0129	1.44109	0.0487451
Female	bnl-Gal4 > StingerGFP	(25,30]	27.496	2.20852	1.44459	0.903092
Female	bnl-Gal4 > StingerGFP	(30,35]	32.4983	2.64489	1.4446	3.20186
Female	bnl-Gal4 > StingerGFP	(35,40]	37.5005	3.38387	1.4446	5.26253
Female	bnl-Gal4 > StingerGFP	(40,45]	42.4987	3.45622	1.44226	4.24063
Female	bnl-Gal4 > StingerGFP	(45,50]	47.5009	3.12447	1.44695	3.15866
Female	bnl-Gal4 > StingerGFP	(50,55]	52.5052	3.45346	1.44344	2.96166
Female	bnl-Gal4 > StingerGFP	(55,60]	57.5013	7.98776	1.44226	10.1965
Female	bnl-Gal4 > StingerGFP	(60,65]	62.4995	11.5186	1.4446	14.8281
Female	bnl-Gal4 > StingerGFP	(65,70]	67.5017	14.4895	1.4446	16.6374
Female	bnl-Gal4 > StingerGFP	(70,75]	72.504	15.6908	1.44459	20.1306
Female	bnl-Gal4 > StingerGFP	(75,80]	77.5001	12.6482	1.44109	14.891
Female	bnl-Gal4 > StingerGFP	(80,85]	82.4983	22.0376	1.44574	22.4059
Female	bnl-Gal4 > StingerGFP	(85,90]	87.5005	40.5248	1.44342	39.3248
Female	bnl-Gal4 > StingerGFP	(90,95]	92.5007	60.5084	1.44459	48.9793
Female	bnl-Gal4 > StingerGFP	(95,100]	97.5151	58.9074	1.45155	47.9143
Female	bnl-Gal4 > StingerGFP	(100,105]	102.514	37.9425	1.43676	39.6951
Female	bnl-Gal4 > StingerGFP	(105,110]	107.501	56.3372	1.44333	40.1148
Female	bnl-Gal4 > StingerGFP	(110,115]	112.502	73.2931	1.44548	47.8944
Female	bnl-Gal4 > StingerGFP	(115,120]	117.506	67.9045	1.4444	54.5449
Female	bnl-Gal4 > StingerGFP	(120,125]	122.508	14.4863	1.44441	25.1242
Female	bnl-Gal4 > StingerGFP	(125,130]	127.506	10.324	1.44222	17.6444
Female	bnl-Gal4 > StingerGFP	(130,135]	132.5	29.7056	1.44221	41.6791
Female	bnl-Gal4 > StingerGFP	(135,140]	137.503	58.7832	1.44764	50.2894
Female	bnl-Gal4 > StingerGFP	(140,145]	142.509	38.0643	1.44329	41.497
Female	bnl-Gal4 > StingerGFP	(145,150]	147.503	18.5799	1.44117	17.1355
Female	bnl-Gal4 > StingerGFP	(150,155]	152.495	9.54102	1.44226	11.1377
Female	bnl-Gal4 > StingerGFP	(155,160]	157.497	3.88881	1.44657	2.90792
Female	bnl-Gal4 > StingerGFP	(160,165]	162.502	2.92192	1.44439	1.63612
Female	bnl-Gal4 > StingerGFP	(165,170]	167.502	2.5112	1.4433	0.924624
Female	bnl-Gal4 > StingerGFP	(170,175]	172.5	3.04495	1.44332	3.43028
Female	bnl-Gal4 > StingerGFP	(175,180]	177.5	9.19569	1.44443	11.755
Female	bnl-Gal4 > StingerGFP	(180,185]	182.498	29.6048	1.44223	29.3877
Female	bnl-Gal4 > StingerGFP	(185,190]	187.498	26.2695	1.44548	36.7755
Female	bnl-Gal4 > StingerGFP	(190,195]	192.499	6.75652	1.44333	14.2956
Female	bnl-Gal4 > StingerGFP	(195,200]	197.512	5.08414	1.45197	7.75821
Male	bnl-Gal4 > StingerGFP	[0,5]	2.48157	2.52578	1.45499	1.27829
Male	bnl-Gal4 > StingerGFP	(5,10]	7.50616	5.51783	1.44733	12.775
Male	bnl-Gal4 > StingerGFP	(10,15]	12.5014	6.28105	1.43812	11.7206
Male	bnl-Gal4 > StingerGFP	(15,20]	17.4992	2.87316	1.4489	1.39119
Male	bnl-Gal4 > StingerGFP	(20,25]	22.5105	2.20003	1.44581	0.426892
Male	bnl-Gal4 > StingerGFP	(25,30]	27.5003	2.40606	1.43656	0.709727
Male	bnl-Gal4 > StingerGFP	(30,35]	32.4928	2.58518	1.44733	0.71307
Male	bnl-Gal4 > StingerGFP	(35,40]	37.5014	3.04935	1.44581	2.91346
Male	bnl-Gal4 > StingerGFP	(40,45]	42.4965	3.1785	1.43963	2.62683
Male	bnl-Gal4 > StingerGFP	(45,50]	47.4971	3.47675	1.44895	3.60031
Male	bnl-Gal4 > StingerGFP	(50,55]	52.5082	2.87024	1.44587	1.62125
Male	bnl-Gal4 > StingerGFP	(55,60]	57.5035	3.32047	1.43963	3.32595
Male	bnl-Gal4 > StingerGFP	(60,65]	62.4986	3.64844	1.44581	3.52124
Male	bnl-Gal4 > StingerGFP	(65,70]	67.5046	5.74859	1.44581	6.87697
Male	bnl-Gal4 > StingerGFP	(70,75]	72.5024	7.04098	1.44124	7.73756
Male	bnl-Gal4 > StingerGFP	(75,80]	77.4949	9.80788	1.44275	8.33072
Male	bnl-Gal4 > StingerGFP	(80,85]	82.5008	11.6017	1.4489	12.9211
Male	bnl-Gal4 > StingerGFP	(85,90]	87.4986	13.4228	1.43812	13.4278
Male	bnl-Gal4 > StingerGFP	(90,95]	92.4938	13.5377	1.44733	12.986
Male	bnl-Gal4 > StingerGFP	(95,100]	97.5184	11.3969	1.455	8.76362
Male	bnl-Gal4 > StingerGFP	(100,105]	102.528	9.3131	1.43589	7.3024
Male	bnl-Gal4 > StingerGFP	(105,110]	107.511	13.7144	1.44291	16.3958
Male	bnl-Gal4 > StingerGFP	(110,115]	112.507	11.0742	1.44293	13.0621
Male	bnl-Gal4 > StingerGFP	(115,120]	117.505	49.6481	1.44469	37.766
Male	bnl-Gal4 > StingerGFP	(120,125]	122.504	55.4945	1.44301	41.0113
Male	bnl-Gal4 > StingerGFP	(125,130]	127.505	17.6681	1.44647	28.7544
Male	bnl-Gal4 > StingerGFP	(130,135]	132.51	6.29749	1.44469	5.27782
Male	bnl-Gal4 > StingerGFP	(135,140]	137.508	9.29471	1.44298	7.25925
Male	bnl-Gal4 > StingerGFP	(140,145]	142.504	13.6383	1.44301	12.9071
Male	bnl-Gal4 > StingerGFP	(145,150]	147.508	9.47466	1.44817	8.15411
Male	bnl-Gal4 > StingerGFP	(150,155]	152.51	6.75732	1.44124	3.50525
Male	bnl-Gal4 > StingerGFP	(155,160]	157.502	7.29209	1.44301	7.23884
Male	bnl-Gal4 > StingerGFP	(160,165]	162.498	5.6359	1.443	5.4553
Male	bnl-Gal4 > StingerGFP	(165,170]	167.499	3.75359	1.44645	3.02063
Male	bnl-Gal4 > StingerGFP	(170,175]	172.507	3.31523	1.44647	2.4322
Male	bnl-Gal4 > StingerGFP	(175,180]	177.508	3.43832	1.44299	2.19401
Male	bnl-Gal4 > StingerGFP	(180,185]	182.504	5.40611	1.44297	5.89376
Male	bnl-Gal4 > StingerGFP	(185,190]	187.505	5.50284	1.4464	5.91041
Male	bnl-Gal4 > StingerGFP	(190,195]	192.501	3.93729	1.43947	2.80849
Male	bnl-Gal4 > StingerGFP	(195,200]	197.517	3.92068	1.45842	2.22247

## Sheet: ED4b
Extended Data Figure 4b	Curvature and bnl intensity correlations
Male control correlations	Male curvature and bnl intensity correlation	Female control correlations	Female curvature and bnl intensity correlations
0.0645899	0.656564	nan	0.478945
nan	0.847027	nan	0.261989
0.456195	0.736642	0.522883	0.185453
nan	0.571131	nan	0.117983
0.154249	0.719692	0.350519	0.345596
0.197272	0.779676	nan	0.331044
0.160153	0.812667	nan	0.491743
-0.0768618	0.708538	0.345888	0.324512
0.401047	0.746431	0.196652	0.351801
0.210436	0.868196	0.121237	0.359758
nan	0.67124	0.3983	0.292085
0.46801	0.58109	nan	0.413343
0.660894	0.709375	0.369022	0.135905
0.592345	0.716415	0.490387	0.346453
0.274612	0.757096	nan	0.465146
0.167593	0.788828	nan	0.513717
0.0239641	0.717818	0.703433	0.612121
0.596276	0.568865	0.764755	0.406578
0.368658	0.366993	0.515354	0.548901
0.311787	0.76978	nan	0.498204
0.0285848	0.753024	nan	0.546521
0.643888	0.89243	0.0430713	0.607478
nan	0.78777	0.636913	0.535549
nan	0.746744	0.233403	0.709568
nan	0.814809	0.287017	0.620194
0.826675	0.854729	0.722527	0.679361
0.0525182	0.519698	0.229413	0.469391
0.196963	0.365057	0.290768	0.378142
nan	0.816719	nan	0.47367
0.22906	0.813118	nan	0.60115
nan	0.461937	0.548462	0.408154
0.0244119	0.702236	nan	0.472376
0.341739	0.822629	0.196382	0.767719
-0.129365	0.808154	nan	0.377077
-0.222835	0.686997	nan	0.500629
0.467822	0.755342	0.568354	0.504379
0.278877	0.847639	0.0193649	0.382292
nan	0.780123	-0.273771	0.491
0.652305	0.623999	0.329922	0.336023
0.652996	0.74578	nan	0.500963
0.572935	0.725051	0.60812	0.331964
0.166368	0.833034	0.284147	0.564984
-0.0422595	0.858147	nan	0.807884
-0.0129571	0.891175	nan	0.734343
0.459223	0.883485	0.276417	0.751088
0.355133	0.365729	0.656028	0.523671
0.267689	0.819523	0.050655	0.786671
0.101742	0.878653	nan	0.743409
0.611557	0.901055	nan	0.662971
nan	0.817745	-0.0975861	0.65212
nan	0.865538	0.59408	0.715907
nan	0.927771	0.0914801	0.840642
0.898434	0.913117	0.528933	0.577745
0.225962	0.298963	0.628628	0.817352
0.186481	0.625212	0.192138	0.734013
nan	0.834919	-0.244511	0.650409
0.587537	0.817548	nan	0.427608
nan	0.644767	nan	0.589011
0.361351	0.689587	0.452471	0.512286
0.165781	0.76957	nan	0.46346
0.401116	0.813193	0.0512434	0.748882
-0.126009	0.760734	nan	0.346576
0.39405	0.6171	nan	0.779441
0.180517	0.707399	0.755314	0.478448
nan	0.707209	0.345512	0.293978
0.477222	0.599948	-0.259817	0.639124
0.575437	0.778881	0.0818773	0.41612
0.617743	0.768473	nan	0.542655
0.162605	0.699663	0.480387	0.486869
0.120026	0.875439	0.32452	0.549107
0.0268305	0.700952	nan	0.630668
0.533922	0.727931	nan	0.669109
0.312234	0.618168	0.354643	0.4944
0.249524	0.688175	0.721776	0.502522
0.111661	0.856607	-0.0564385	0.732006
0.414068	0.873978	nan	0.501929
nan	0.732355	nan	0.774863
nan	0.679687	-0.0711063	0.562361
nan	0.780983	0.527996	0.767336
0.820263	0.639694	-0.046779	0.736828
0.204237	0.376524	0.367877	0.663754
0.147294	0.300285	0.679089	0.699203
nan	0.776742	0.0485456	0.741434
0.482978	0.714625	-0.337798	0.413069
nan	0.57352	nan	0.330382
0.120187	0.73231	nan	0.49411
-0.197039	0.78375	0.442703	0.420643
0.12966	0.815896	nan	0.289715
0.0283743	0.671888	0.248338	0.705295
0.40528	0.629903	nan	0.465059
0.254437	0.850209	nan	0.470005
nan	0.68326	0.708593	0.648401
0.35051	0.66801	0.00791502	0.339365
0.662242	0.791922	-0.157432	0.488268
0.62439	0.801929	0.18409	0.38125
0.202525	0.821804	nan	0.38878
0.123708	0.805607	0.586206	0.392891
0.0316634	0.82164	0.390912	0.514339
0.469964	0.561499	nan	0.612695
0.28756	0.379001	nan	0.572667
0.224757	0.76864	0.509499	0.597956
-0.0175288	0.848137	0.765633	0.599244
0.551042	0.822238	0.280729	0.739497
nan	0.831224	nan	0.628837
nan	0.837106	nan	0.721344
nan	0.866257	-0.158127	0.610572
0.595051	0.753186	0.559078	0.501321
0.290931	0.338379	0.0885666	0.792993
-0.0269351	0.547119	0.312603	0.414856
nan	0.607354	0.318769	0.482079
0.418404	0.71564	0.156538	0.673578
nan	0.789085	-0.290794	0.605814
0.172322	0.512986	nan	0.251809
-0.121904	0.821484	nan	0.463637
-0.0341628	0.642362	0.485614	0.407869
-0.218355	0.617358	nan	0.494332
0.15658	0.452491	0.125343	0.75464
0.480954	0.827719	nan	0.39742
nan	0.654957	nan	0.546022
0.566541	0.492083	0.534862	0.624349
0.79837	0.790294	0.231814	0.31921
0.763765	0.705317	-0.00553084	0.508244
0.281557	0.549054	0.0974239	0.372489
0.106097	0.516915	nan	0.536371
-0.0683037	0.782813	0.517757	0.357981
0.501411	0.775841	0.300362	0.570944
0.491478	0.484742	nan	0.665201
0.293723	0.775862	nan	0.662335
0.246914	0.597021	0.406099	0.786031
0.643221	0.856458	0.634482	0.50874
nan	0.559091	0.103849	0.77175
nan	0.834006	nan	0.649946
nan	0.878886	nan	0.542785
0.647505	0.694856	-0.376689	0.677755
0.280055	0.293265	0.401179	0.611048
0.285563	0.782116	0.163673	0.760204
nan	0.748576	0.329605	0.713604
0.331182	0.853661	0.57751	0.728608
nan	0.469745	0.210444	0.782062
0.0135663	0.55609	-0.311886	0.474834
0.496124	0.81098	nan	0.265995
0.288006	0.688764	nan	0.454347
-0.0584296	0.629244	0.463968	0.486579
0.534625	0.740874	nan	0.408635
0.372064	0.894533	0.189232	0.793058
nan	0.810676	nan	0.323472
0.694706	0.693903	nan	0.560799
0.449227	0.7287	0.659345	0.472455
0.615802	0.73726	-0.114843	0.278165
0.426432	0.892346	-0.135702	0.561319
0.0572361	0.92263	0.296731	0.42785
0.259213	0.897784	nan	0.546829
0.471207	0.917031	0.33693	0.254022
0.262121	0.884299	0.155393	0.54481
0.211799	0.733891	nan	0.74643
0.254505	0.876965	nan	0.638822
0.388184	0.875294	0.213029	0.681918
nan	0.855811	0.761257	0.43271
nan	0.871149	0.190911	0.69209
nan	0.908149	nan	0.64999
0.914534	0.8732	nan	0.735845
0.303463	0.424046	-0.249335	0.71291
0.307994	0.709164	0.466526	0.622534
nan	0.695737	-0.105717	0.838108
0.504702	0.596813	0.384312	0.424795
nan	0.638948	0.497516	0.714655
0.310229	0.632602	-0.0581684	0.781475
0.260318	0.801187	-0.359826	0.578852
-0.123743	0.610487	nan	0.490857
-0.256458	0.73182	nan	0.309478
0.375214	0.760234	0.367852	0.53296
0.478074	0.685904	nan	0.274846
nan	0.692744	0.219588	0.636775
0.369225	0.660469	nan	0.442306
0.786857	0.693626	nan	0.334371
0.785935	0.817524	0.353581	0.296482
0.494993	0.677121	0.0692433	0.493401
0.0956615	0.817974	-0.104044	0.302529
-0.0032977	0.639841	0.230142	0.374829
0.522142	0.545111	nan	0.366572
0.201171	0.447053	0.71695	0.379721
0.369887	0.606208	0.275349	0.462675
0.373846	0.836159	nan	0.664369
0.642777	0.792192	nan	0.586396
nan	0.63497	0.460463	0.705933
nan	0.85552	0.586753	0.304479
nan	0.685832	-0.0088204	0.671719
0.667985	0.867795	nan	0.622367
0.266639	0.60374	nan	0.586594
0.138262	0.49352	-0.0373254	0.489518
nan	0.678617	0.651317	0.458747
0.498707	0.748656	0.134622	0.739636
nan	0.675804	0.317351	0.703682
0.224501	0.821198	0.382671	0.490746
-0.11749	0.805032	0.219257	0.647644
0.180254	0.771698	0.0769366	0.456182
-0.201273	0.769399	nan	0.282289
0.359417	0.779323	nan	0.177695
0.187663	0.676763	0.440728	0.135039
nan	0.64208	nan	0.163134
0.482374	0.670887	-0.072351	0.449346
0.748885	0.79308	nan	0.132629
0.51478	0.740312	nan	0.347313
0.237021	0.624149	0.44539	0.248065
0.234772	0.835712	0.372971	0.238555
-0.123394	0.720597	0.257848	0.31245
0.576944	0.641633	0.429066	0.177809
0.314754	0.606169	nan	0.239794
0.327032	0.783379	0.484967	0.0193656
0.0367707	0.795057	0.557509	0.343671
0.432225	0.843844	nan	0.575037
nan	0.763145	nan	0.474122
nan	0.839997	0.631614	0.204972
nan	0.727623	0.896408	0.259645
0.608466	0.710051	0.578401	0.514302
0.217676	-0.00985032	nan	0.534821
0.227848	0.267318	nan	0.381997
nan	0.723944	-0.16585	0.346665
0.372136	0.726055	0.491439	0.353344
nan	0.739196	0.338271	0.606841
0.164003	0.680842	0.136069	0.452252
-0.0808846	0.752212	0.491484	0.561613
0.428348	0.523769	0.330272	0.522683
0.32555	0.70852	0.131947	0.373581
0.300921	0.559143	nan	0.540566
0.707217	0.820451	nan	0.446633
nan	0.628853	0.538378	0.346545
0.347744	0.65924	nan	0.395526
0.76298	0.731745	0.254326	0.700531
0.70219	0.735584	nan	0.438753
0.256329	0.755997	nan	0.517752
0.491834	0.81857	0.733743	0.375214
-0.0547974	0.734678	0.0978619	0.224805
0.448368	0.282728	-0.245831	0.456044
0.543663	0.281541	0.196409	0.337384
0.358306	0.781188	nan	0.495924
0.225385	0.868371	0.527556	0.262432
0.479683	0.83427	0.259197	0.478134
nan	0.839731	nan	0.677731
nan	0.759802	nan	0.522801
nan	0.891213	0.426476	0.713547
0.469906	0.745895	0.648085	0.535227
0.231408	0.0205	0.183649	0.72933
0.198385	0.625236	nan	0.682753
nan	0.582921	nan	0.615862
0.356516	0.54573	-0.151499	0.63338
nan	0.804863	0.335754	0.658395
0.333742	0.474232	-0.109546	0.750139
0.119184	0.801109	0.33551	0.651295
0.0743124	0.697977	0.322917	0.79862
-0.174086	0.585764	0.0123649	0.634
0.495028	0.524011	-0.135459	0.57838
0.405909	0.892169	nan	0.309318
nan	0.780971	nan	0.508409
0.333556	0.703597	0.699511	0.280329
0.649956	0.655902	nan	0.383475
0.717613	0.715183	0.317164	0.534927
0.400631	0.65509	nan	0.479394
0.331389	0.822911	nan	0.526938
0.1236	0.938307	0.505279	0.522652
0.447903	0.588452	0.324542	0.381826
0.510771	0.641919	0.0848349	0.451778
0.222976	0.626212	0.349539	0.432425
0.307457	0.836137	nan	0.536993
0.408558	0.920523	0.571257	0.286005
nan	0.795733	0.542967	0.407993
nan	0.820508	nan	0.582596
nan	0.659439	nan	0.441901
0.774059	0.793952	0.630957	0.747265
0.265028	0.333636	0.720794	0.591044
0.0249247	0.633171	0.382049	0.721959
nan	0.858761	nan	0.590962
0.539998	0.845904	nan	0.62471
nan	0.799899	-0.108984	0.358249
0.409509	0.758363	0.606472	0.531178
0.233044	0.850885	0.268544	0.739204
0.179416	0.755357	0.290224	0.450194
-0.172439	0.74118	0.392321	0.544271
0.373892	0.787835	0.195003	0.761524
0.322519	0.818394	-0.154298	0.381256
nan	0.824193	nan	0.267082
0.601929	0.70909	nan	0.383786
0.6327	0.771159	0.400574	0.295447
0.634375	0.825291	nan	0.381541
0.130519	0.874019	0.129163	0.753723
0.119306	0.861719	nan	0.351073
-0.0788333	0.720615	nan	0.492985
0.664456	0.723359	0.580254	0.514837
0.465336	0.658197	0.0847219	0.28103
0.438236	0.860079	-0.207782	0.493976
0.271795	0.776192	0.312214	0.285719
0.661511	0.89926	nan	0.438383
nan	0.847012	0.445422	0.215973
nan	0.684616	0.456211	0.470956
nan	0.725946	nan	0.648555
0.766662	0.677041	nan	0.530191
0.203773	0.575606	0.233366	0.767003
0.225052	0.78343	0.852655	0.352183
nan	0.860989	0.277313	0.745868
0.587514	0.878286	nan	0.549507
nan	0.62533	nan	0.652044
0.422713	0.773216	-0.113116	0.6024
0.19643	0.87975	0.554551	0.452304
0.362235	0.660294	0.00957177	0.696568
-0.153057	0.717459	0.24666	0.654592
0.525966	0.847502	0.302943	0.458584
0.425613	0.837739	-0.203894	0.668882
nan	0.860175	-0.161716	0.288683
0.622096	0.847055	nan	0.141906
0.702842	0.850646	nan	0.3523
0.605727	0.86292	0.322134	0.355345
0.425252	0.692521	nan	0.335612
0.626262	0.86285	0.11649	0.625173
0.161994	0.671508	nan	0.291727
0.6455	0.661374	nan	0.423043
0.282772	0.804138	0.767107	0.620236
0.35195	0.838853	0.272912	0.253304
0.407076	0.862068	-0.0529846	0.346646
0.759963	0.885712	0.372934	0.254306
nan	0.841198	nan	0.400591
nan	0.850802	0.396852	0.249421
nan	0.816155	0.522199	0.297139
0.598833	0.662896	nan	0.605622
0.349705	0.629791	nan	0.458461
0.295779	0.636277	0.637297	0.548349
nan	0.847054	0.850104	0.330305
0.488042	0.842014	0.0367994	0.624835
nan	0.789797	nan	0.482606
0.194797	0.754405	nan	0.605849
0.15973	0.8049	-0.0765509	0.434749
0.00601866	0.822894	0.603073	0.414132
-0.0924998	0.811792	0.0124717	0.740612
0.345407	0.829025	0.135369	0.493536
0.405312	0.765681	0.499892	0.697132
nan	0.799499	0.235198	0.62647
0.557231	0.730181	0.0105678	0.265583
0.747237	0.798277	nan	0.459271
0.459291	0.811778	nan	0.457549
0.278106	0.712668	0.526911	0.420251
0.472834	0.889694	nan	0.344999
0.19364	0.656435	0.239201	0.582742
0.71488	0.661134	nan	0.392403
0.348767	0.664201	nan	0.405265
0.391392	0.841395	0.454141	0.412867
0.329828	0.835113	0.178967	0.361629
0.753508	0.90432	-0.0780752	0.268566
nan	0.830902	0.444654	0.216806
nan	0.878154	nan	0.390609
nan	0.713657	0.443881	0.259673
0.858067	0.836199	0.407561	0.446731
0.274321	0.441638	nan	0.635147
0.266716	0.591773	nan	0.579996
nan	0.724302	0.558654	0.525093
0.512465	0.658435	0.806148	0.431745
nan	0.768635	0.403522	0.705527
0.670382	0.670218	nan	0.518204
0.266036	0.745381	nan	0.618301
-0.0790719	0.659549	-0.313304	0.49308
-0.0141651	0.731569	0.716464	0.62303
0.548483	0.605034	0.0311375	0.546569
0.219069	0.709805	0.113468	0.572336
nan	0.704586	0.384936	0.785914
0.477656	0.681129	0.306808	0.722147
0.670599	0.738194	-0.106261	0.304817
0.631375	0.874436	nan	0.414458
0.347425	0.665997	nan	0.340998
0.0916758	0.84842	0.380526	0.466508
0.0781013	0.543363	nan	0.288671
0.642899	0.602549	-0.0103152	0.579497
0.347959	0.639664	nan	0.393363
0.406527	0.718792	nan	0.351189
0.441177	0.892899	0.291551	0.29614
0.442781	0.789029	-0.0312976	0.385116
nan	0.656032	0.0235265	0.235297
nan	0.88186	0.385495	0.29972
nan	0.525547	nan	0.374077
0.59018	0.856937	0.731771	0.300755
0.392217	0.521281	0.456135	0.379592
0.224304	0.523285	nan	0.581266
nan	0.754169	nan	0.551275
0.47676	0.64109	0.362318	0.712541
nan	0.760201	0.590322	0.49967
0.376063	0.696187	0.177521	0.599476
0.115436	0.817718	nan	0.503145
-0.0233265	0.713984	nan	0.63304
-0.25565	0.659743	-0.427793	0.383745
0.454035	0.603586	0.55842	0.392541
0.396245	0.755545	0.260291	0.727589
nan	0.748051	0.068695	0.553567
0.280205	0.730523	0.367278	0.56061
0.778959	0.778515	0.358086	0.618671
0.792407	0.757347	0.0444527	0.439735
0.481506	0.88144	nan	0.0639405
0.372804	0.850725	nan	0.35767
0.0571892	0.894121	0.551107	0.367204
0.571404	0.649097	nan	0.324119
0.46359	0.540946	0.250231	0.701502
0.278716	0.682694	nan	0.218523
0.425634	0.849211	nan	0.430394
0.422597	0.894226	0.589255	0.525811
nan	0.793	0.0980104	0.313167
nan	0.888043	-0.146301	0.402913
nan	0.575175	0.33171	0.290333
0.789052	0.871156	nan	0.34224
0.261575	0.449435	0.33885	0.162069
0.0622921	0.54026	0.53687	0.437691
nan	0.795262	nan	0.55602
0.585266	0.761037	nan	0.501598
nan	0.725416	0.36507	0.716158
0.242071	0.753399	0.783305	0.434278
0.0611771	0.8634	0.448752	0.763995
0.237724	0.754685	nan	0.402374
-0.0275735	0.741496	nan	0.562744
0.298108	0.773013	-0.166168	0.627405
0.378466	0.856817	0.605833	0.543534
nan	0.751787	0.0103803	0.739903
0.648077	0.668456	0.231551	0.46311
0.675509	0.800372	0.402093	0.805489
0.649728	0.841075	-0.196618	0.663356
0.134149	0.786456	-0.195822	0.411245
0.108506	0.803149	nan	0.309671
-0.0247094	0.781516	nan	0.370937
0.60938	0.742131	0.367827	0.397946
0.296922	0.668004	nan	0.267675
0.390778	0.699323	0.159628	0.45514
0.129396	0.792816	nan	0.265714
0.626738	0.855856	nan	0.515159
nan	0.772624	0.396008	0.477877
nan	0.774471	0.372715	0.240772
nan	0.79115	-0.0819622	0.388521
0.719745	0.666707	0.458161	0.434266
0.198694	0.163133	nan	0.382351
-0.0641817	0.830089	0.552224	0.36911
nan	0.839431	0.496855	0.340421
0.344674	0.82697	nan	0.565827
nan	0.826445	nan	0.550139
0.193462	0.643503	0.57357	0.635742
0.195829	0.829801	0.405261	0.486597
-0.144894	0.865272	0.412218	0.684459
-0.0960404	0.727914	nan	0.523057
0.445015	0.651617	nan	0.424824
0.543454	0.887434	-0.14266	0.52848
nan	0.805306	0.717306	0.507476
0.57215	0.656654	0.378378	0.637176
0.580888	0.825675	0.151127	0.570239
0.751735	0.790973	0.449773	0.695746
0.369946	0.838867	0.0676372	0.565923
0.112648	0.831042	0.00420385	0.425652
0.0589306	0.897384	nan	0.45501
0.617392	0.875041	nan	0.494774
0.4467	0.875182	0.49634	0.290636
0.282076	0.825878	nan	0.442892
0.0261327	0.891413	0.293721	0.689148
0.603323	0.889303	nan	0.465097
nan	0.818202	nan	0.415809
nan	0.839892	0.481435	0.507862
nan	0.908613	0.214288	0.402718
0.842793	0.853437	-0.167181	0.461781
0.27006	0.456757	0.27806	0.342395
0.14628	0.729277	nan	0.522649
nan	0.809349	0.643561	0.232503
0.468348	0.795767	0.328937	0.585318
nan	0.783853	nan	0.645131
0.156904	0.733726	nan	0.630413
-0.196386	0.817033	0.356305	0.78361
0.37673	0.602879	0.641107	0.407038
-0.018748	0.603961	0.207752	0.645953
0.471749	0.605791	nan	0.724643
0.290857	0.828749	nan	0.65905
nan	0.708574	-0.282285	0.612317
0.500398	0.672007	0.616582	0.629072
0.661158	0.853273	0.0963127	0.759721
0.706789	0.719376	0.399395	0.704085
0.210028	0.868335	0.715829	0.584712
0.115118	0.809601	0.347434	0.722185
-0.0514657	0.821526	-0.0853092	0.573211
0.62175	0.875372	nan	0.371303
0.366647	0.804342	nan	0.31718
0.171612	0.80338	0.232981	0.454489
0.14832	0.851335	nan	0.230482
0.354086	0.897956	0.0369051	0.60812
nan	0.847307	nan	0.293726
nan	0.880695	nan	0.358531
nan	0.879868	0.386924	0.644741
0.404987	0.866587	0.0842434	0.319824
0.33677	0.219507	-0.00918897	0.334339
0.143674	0.675377	0.272134	0.366214
nan	0.796308	nan	0.416482
0.606581	0.716861	0.479988	0.242311
nan	0.744598	0.41456	0.400804
0.297222	0.763207	nan	0.610154
-0.058214	0.859219	nan	0.551656
0.386285	0.794491	0.515594	0.578863
0.0747637	0.745998	0.837352	0.334129
0.30015	0.748994	0.458799	0.646384
0.283489	0.648872	nan	0.590272
nan	0.706494	nan	0.584085
0.696833	0.669003	-0.470307	0.480701
0.634803	0.79548	0.565691	0.443852
0.617285	0.778647	0.086742	0.687003
0.187192	0.734045	0.277382	0.525249
0.198417	0.647633	0.278888	0.577948
-0.0744128	0.791444	0.23587	0.64415
0.724649	0.594134	-0.110607	0.330113
0.419459	0.529702	nan	0.425768
0.388543	0.743524	nan	0.539722
0.167052	0.80119	0.486092	0.563111
0.698239	0.755135	nan	0.434541
nan	0.747105	0.245928	0.721676
nan	0.781433	nan	0.430153
nan	0.820593	nan	0.374139
0.854143	0.757162	0.561261	0.418732
0.2296	0.276839	0.138772	0.390214
0.175068	0.291592	0.0223318	0.486898
nan	0.777014	0.240113	0.476982
0.389086	0.6611	nan	0.563049
nan	0.767886	0.674146	0.241045
0.122592	0.697519	0.345467	0.551298
0.17165	0.805264	nan	0.596316
0.141302	0.786615	nan	0.684473
0.102507	0.701463	0.442398	0.763132
0.392483	0.720656	0.749017	0.36884
0.276709	0.824411	0.254244	0.731822
nan	0.661148	nan	0.7158
0.379019	0.602309	nan	0.723454
0.679498	0.753303	-0.247468	0.655063
0.644256	0.761833	0.566947	0.486648
0.227868	0.775946	0.113191	0.769792
0.0454469	0.758251	0.33396	0.567888
-0.223106	0.502778	0.501761	0.618971
0.613858	0.516115	0.248824	0.742274
0.452103	0.314229	-0.181266	0.529701
0.23006	0.755699	nan	0.378837
-0.0510145	0.76021	nan	0.553144
0.596986	0.899455	0.432465	0.452222
nan	0.800404	nan	0.422682
nan	0.766102	0.165025	0.746411
nan	0.783847	nan	0.326935
0.522621	0.448324	nan	0.47244
0.268429	0.19827	0.621229	0.438015
0.2454	0.73844	0.335949	0.346172
nan	0.686143	-0.163745	0.567939
0.381839	0.788133	0.128577	0.453373
nan	0.757207	nan	0.528733
0.0514546	0.63312	0.333841	0.385566
0.354283	0.80799	0.428805	0.501855
0.37191	0.716245	nan	0.71583
0.0758123	0.644766	nan	0.590685
0.457083	0.806286	0.326229	0.706183
0.351132	0.852729	0.805384	0.474537
nan	0.75163	0.228671	0.809399
0.41811	0.669751	nan	0.605762
0.445679	0.773341	nan	0.662907
0.605694	0.768588	-0.189933	0.53233
0.207577	0.868257	0.501015	0.499056
0.0066999	0.83341	-0.108405	0.815588
0.0744013	0.604161	0.273693	0.707216
0.557326	0.840389	0.274228	0.766968
0.443062	0.417035	0.0307139	0.704855
0.269575	0.642073	-0.223057	0.539707
0.271513	0.824473	nan	0.409296
0.573685	0.85823	nan	0.314297
nan	0.724595	0.370437	0.1673
nan	0.820745	nan	0.257314
nan	0.894279	0.265336	0.504035
0.636464	0.916781	nan	0.293268
0.295361	0.575502	nan	0.432632
0.121496	0.690979	0.538529	0.232024
nan	0.75729	0.374933	0.145155
0.477153	0.643938	-0.00172203	0.385088
nan	0.686898	0.579357	0.149138
0.207797	0.727519	nan	0.392486
0.175509	0.796657	0.688426	0.0782332
0.148029	0.770666	0.572736	0.524184
0.159712	0.710468	nan	0.578239
0.34423	0.747503	nan	0.425694
0.53745	0.483548	0.434679	0.598196
nan	0.814101	0.364749	0.315232
0.344535	0.723009	0.482247	0.605263
0.729838	0.733576	nan	0.620309
0.64797	0.858669	nan	0.563304
0.29084	0.840225	-0.0105162	0.472489
0.210489	0.749086	0.308884	0.597969
0.0135605	0.726668	0.150045	0.654928
0.461654	0.502339	0.373489	0.567732
0.196187	0.57886	0.556016	0.689894
0.38827	0.728544	0.305132	0.608725
0.386186	0.77852	0.308192	0.432306
0.590734	0.713588	nan	0.184088
nan	0.728807	nan	0.411936
nan	0.812718	0.60954	0.379676
nan	0.698129	nan	0.308977
0.542705	0.840063	0.354267	0.668687
0.179479	0.552152	nan	0.432562
0.355593	0.506986	nan	0.414212
nan	0.652696	0.510429	0.558524
0.3439	0.632968	0.446695	0.381931
nan	0.654408	0.0463421	0.344675
0.325856	0.610659	0.376153	0.241333
0.171518	0.722352	nan	0.415345
0.0841089	0.659633	0.682832	0.261621
0.360929	0.588488	0.463951	0.55165
0.525396	0.568879	nan	0.601173
0.540424	0.860404	nan	0.537227
nan	0.631433	0.553086	0.526418
0.320889	0.570831	0.7595	0.470516
0.664138	0.591654	-0.0102556	0.680941
0.728578	0.735508	nan	0.610142
0.379281	0.678516	nan	0.656849
0.331374	0.834724	-0.1497	0.495038
0.136761	0.912746	0.455466	0.585027
0.555668	0.529815	0.150564	0.632598
0.501151	0.542178	0.392134	0.573639
0.19316	0.651946	0.748071	0.708827
0.395912	0.867372	0.333901	0.7306
0.649479	0.904171	-0.101032	0.4111
nan	0.593345	nan	0.221755
nan	0.508601	nan	0.451441
nan	0.515358	0.314195	0.425515
0.74505	0.829557	nan	0.497953
0.415056	0.365559	0.220873	0.73703
0.0974604	0.792243	nan	0.391543
nan	0.794494	nan	0.374991
0.576471	0.807434	0.677136	0.543217
nan	0.820149	0.37768	0.268312
0.200107	0.769289	-0.0367051	0.46896
0.132724	0.88277	0.362932	0.309126
-0.229608	0.81653	nan	0.433987
0.101868	0.678594	0.417208	0.415637
0.440558	0.788294	0.531798	0.483908
0.528623	0.90023	nan	0.692418
nan	0.83892	nan	0.646929
0.344468	0.788405	0.517055	0.737785
0.603765	0.816342	0.894577	0.553584
0.633043	0.851257	0.0708217	0.754208
0.32481	0.896937	nan	0.583852
0.163988	0.911807	nan	0.649532
0.220133	0.869586	-0.28099	0.609539
0.677424	0.900221	0.541729	0.573746
0.398338	0.851514	-0.00487759	0.660747
0.244009	0.719548	0.284544	0.713238
0.247636	0.909638	0.558103	0.510239
0.499316	0.896903	0.146058	0.717772
nan	0.813134	-0.428583	0.440057
nan	0.894404	nan	0.556176
nan	0.924054	nan	0.454203
0.880067	0.8647	0.470901	0.322369
0.329797	0.443275	nan	0.478631
-0.146866	0.575852	0.297028	0.704207
nan	0.788852	nan	0.466841
0.350017	0.71038	nan	0.418333
nan	0.649085	0.463406	0.406068
0.06232	0.694667	0.222459	0.395659
-0.0830045	0.850888	-0.0978705	0.472095
0.409977	0.786584	0.311329	0.266902
0.134573	0.619434	nan	0.321995
0.400989	0.699933	0.467219	0.146738
0.653368	0.841679	0.305085	0.502614
nan	0.780374	nan	0.647663
0.335812	0.649191	nan	0.639853
0.642805	0.797345	0.562853	0.519069
0.634683	0.818453	0.731726	0.437031
0.499814	0.76487	0.0467383	0.695701
0.598364	0.748568	nan	0.565883
0.145493	0.770017	nan	0.625552
0.612264	0.833378	-0.226171	0.582249
0.562965	0.162717	0.671097	0.500665
0.192792	0.767299	0.21051	0.751082
0.00221249	0.798527	0.321189	0.617775
0.532605	0.891987	0.409232	0.755624
nan	0.766872	0.325601	0.715766
nan	0.72137	-0.0429274	0.612502
nan	0.853536	nan	0.388599
0.88806	0.786524	nan	0.662415
0.257855	0.204135	0.328312	0.637459
0.109815	0.447368	nan	0.582049
nan	0.816373	0.394985	0.764666
0.587388	0.708899	nan	0.392289
nan	0.684977	nan	0.467099
0.353039	0.682935	0.720365	0.624273
-0.0833228	0.827894	0.144324	0.378116
0.411332	0.702719	-0.162208	0.649264
0.0231838	0.70555	0.125715	0.398588
0.492361	0.727719	nan	0.627229
0.287099	0.886879	0.397927	0.492557
nan	0.766257	0.218934	0.578108
0.418089	0.625866	nan	0.717381
0.646506	0.60609	nan	0.661041
0.700891	0.842499	0.313821	0.46164
0.390967	0.875196	0.75785	0.590085
-0.0180002	0.869798	0.0763706	0.762636
0.149137	0.660586	nan	0.659971
0.686058	0.932971	nan	0.748827
0.574544	0.495191	-0.229152	0.724501
0.35439	0.803387	0.521759	0.548228
0.359736	0.829732	0.0449549	0.418791
0.560083	0.896849	0.356882	0.554817
nan	0.874573	0.270156	0.432008
nan	0.886599	0.328802	0.781662
nan	0.558431	-0.328076	0.649113
0.424669	0.752471	nan	0.410483
0.351638	0.43649	nan	0.309601
-0.0235927	0.462951	0.699759	0.366412
nan	0.689068	nan	0.373923
0.515599	0.463017	0.337386	0.601885
nan	0.617312	nan	0.422148
0.319111	0.735275	nan	0.355038
-0.115966	0.754675	0.492096	0.250478
-0.175736	0.648617	0.0948066	0.476726
-0.0320287	0.541612	-0.10135	0.438614
0.253726	0.284625	0.206352	0.406495
0.344945	0.661659	nan	0.382061
nan	0.639554	0.714734	0.335427
0.563714	0.657393	0.427033	0.453737
0.709016	0.64298	nan	0.639731
0.626318	0.809408	nan	0.522416
0.222023	0.605899	0.480281	0.767754
0.311395	0.60552	0.106253	0.656547
-0.240613	0.621639	0.396135	0.683943
0.660325	0.572975	nan	0.688795
0.365919	0.499737	nan	0.666701
0.373115	0.627387	-0.373455	0.627435
0.180813	0.719622	0.487143	0.574374
0.684875	0.846689	-0.0493191	0.714394
nan	0.60908	0.153242	0.53132
nan	0.82701	0.437401	0.660452
nan	0.534871	0.311728	0.6107
0.616963	0.602183	0.102179	0.527001
0.191177	0.444471	nan	0.270488
0.155988	0.724595	nan	0.606051
nan	0.830321	0.499835	0.595026
0.673625	0.679447	nan	0.573716
nan	0.787039	0.414984	0.77986
0.479798	0.808386	nan	0.330238
0.120847	0.874692	nan	0.571369
-0.136734	0.843357	0.620852	0.593941
0.0651315	0.751595	0.411039	0.291231
0.340307	0.793566	-0.114005	0.60766
0.138429	0.800206	0.43812	0.402434
nan	0.820098	nan	0.477087
0.532356	0.81307	0.322019	0.404404
0.618666	0.809565	0.408745	0.584775
0.555377	0.723807	nan	0.607709
0.413	0.866286	nan	0.651948
0.0654518	0.822733	0.56364	0.61096
0.0166749	0.814284	0.80383	0.444301
0.704519	0.777767	0.107873	0.651786
0.448792	0.769808	nan	0.603355
0.38508	0.805852	nan	0.638768
0.29618	0.769367	-0.192726	0.627064
0.424528	0.799409	0.517574	0.579323
nan	0.777253	0.0071043	0.697153
nan	0.83127	0.399175	0.336994
nan	0.713828	0.71452	0.727549
0.802709	0.687304	0.112136	0.758219
0.28169	0.639298	-0.440351	0.390833
0.0638582	0.467647	nan	0.368992
nan	0.820006	nan	0.354065
0.508293	0.721884	0.34993	0.558789
nan	0.649776	nan	0.447253
0.303161	0.771534	0.209887	0.620353
0.0589746	0.752695	nan	0.318357
0.0320957	0.844156	nan	0.265834
0.0642563	0.829194	0.315793	0.638102
0.341764	0.729431	0.146155	0.354081
0.658075	0.833885	-0.00816244	0.401915
nan	0.805779	0.308651	0.355502
0.548491	0.737969	nan	0.392472
0.808023	0.805806	0.615718	0.365465
0.729823	0.880813	0.408668	0.330311
0.44736	0.762807	nan	0.66351
0.360994	0.740009	nan	0.527905
-0.0155792	0.738886	0.5716	0.709011
0.472179	0.643697	0.803199	0.285533
0.353616	0.520049	0.323021	0.588476
0.402358	0.756361	nan	0.586923
0.340531	0.795105	nan	0.687563
0.701437	0.860896	-0.400885	0.547307
nan	0.749301	0.525374	0.494263
nan	0.809837	0.00604534	0.70869
nan	0.77003	0.254489	0.576083
0.664391	0.756038	0.463507	0.474287
0.307215	0.419215	0.352928	0.552805
0.259193	0.681101	-0.146375	0.377213
nan	0.721965	nan	0.292528
0.706928	0.614206	nan	0.293007
nan	0.819085	0.131029	0.274409
0.478683	0.788081	nan	0.362558
0.0879565	0.828174	0.206251	0.522367
0.198822	0.701606	nan	0.238607
-0.00740203	0.661502	nan	0.333047
0.34627	0.738063	0.661739	0.333703
0.68093	0.70434	0.259669	0.07627
nan	0.713138	0.0126041	0.296537
0.559215	0.728261	0.301	0.21365
0.800766	0.745139	nan	0.238329
0.70299	0.859312	0.673523	0.197843
0.325533	0.684321	0.545598	0.201105
0.51858	0.662994	nan	0.562547
0.207429	0.710075	nan	0.391001
0.350948	0.737157	0.564582	0.519886
0.431993	0.521039	0.815778	0.24705
0.538571	0.64463	0.315637	0.54411
0.417026	0.691787	nan	0.523322
0.778376	0.669472	nan	0.450985
nan	0.527147	-0.295443	0.418075
nan	0.81971	0.451493	0.536867
nan	0.776455	0.0855117	0.463163
0.62393	0.670152	0.0834294	0.490411
0.262856	0.437316	0.440178	0.371577
-0.0123148	0.51562	0.180834	0.443451
nan	0.854383	-0.211057	0.267923
0.494076	0.511825	nan	0.358125
nan	0.640294	nan	0.232312
0.197883	0.744017	0.516796	0.200023
-0.122896	0.836065	nan	0.314093
0.359487	0.703942	-0.098179	0.493238
-0.0669237	0.567303	nan	0.325279
0.369617	0.6979	nan	0.452955
0.312268	0.723823	0.278923	0.30538
nan	0.758834	0.331671	0.36574
0.466023	0.688465	0.0533517	0.414067
0.64205	0.786373	0.516769	0.206661
0.59786	0.818448	nan	0.433096
0.272294	0.538672	0.629243	-0.00293959
0.500064	0.521121	0.454054	0.380201
-0.0452186	0.588478	nan	0.523332
0.603017	0.658589	nan	0.50541
0.426291	0.519016	0.616557	0.664156
0.299985	0.536761	0.805268	0.636657
0.198809	0.833924	0.420286	0.597097
0.617948	0.885592	nan	0.473937
nan	0.851652	nan	0.600458
nan	0.891787	-0.230247	0.332538
nan	0.638284	0.423026	0.357778
0.553074	0.861514	0.300791	0.711686
0.301052	0.337455	0.0420918	0.463338
-0.0972372	0.594711	0.541393	0.720557
nan	0.461709	0.32328	0.584932
0.558443	0.525783	0.0562805	0.368353
nan	0.611759	nan	0.379556
0.697731	0.672694	nan	0.396633
0.311751	0.565546	0.449038	0.437402
-0.011363	0.491335	nan	0.319475
-0.0486266	0.554652	0.225144	0.599141
0.35506	0.74489	nan	0.363387
0.364866	0.635451	nan	0.576335
nan	0.662353	0.32688	0.504303
0.321437	0.835916	0.460729	0.30683
0.623177	0.545416	-0.14975	0.474291
0.457518	0.792881	0.179046	0.307125
0.10848	0.58886	nan	0.445695
0.383394	0.62508	0.593336	0.288699
0.217559	0.485928	0.41832	0.512403
0.43499	0.439611	nan	0.592191
0.270271	0.548333	nan	0.576228
0.453271	0.455309	0.48893	0.540939
0.537691	0.689467	0.842414	0.443729
0.52975	0.42051	0.20629	0.645189
nan	0.709442	nan	0.575728
nan	0.85999	nan	0.678809
nan	0.341585	-0.276565	0.3645
0.437922	0.600092	0.443446	0.519832
0.295833	0.906826	0.0126061	0.450996
0.161666	0.305169	0.302438	0.494847
nan	0.752664	0.499038	0.571193
0.542534	0.848613	0.341667	0.64131
nan	0.58751	-0.108401	0.228802
0.186665	0.700409	nan	0.484093
0.0721171	0.793492	nan	0.387095
-0.21301	0.812226	0.488784	0.474507
0.0633699	0.725078	nan	0.485295
0.403407	0.73008	0.160254	0.67055
0.334563	0.624074	nan	0.387777
nan	0.673904	nan	0.438681
0.453079	0.608983	0.362463	0.596155
0.662613	0.671221	0.0563296	0.380985
0.670135	0.78312	-0.0835255	0.333283
0.315495	0.455691	0.0968312	0.29699
0.042387	0.857217	nan	0.483867
-0.0425409	0.50012	0.438932	0.236623
0.661358	0.575154	0.367853	0.392686
0.466926	0.442042	nan	0.730263
0.344441	0.7461	nan	0.611767
0.110383	0.547775	0.569057	0.747672
0.468033	0.790784	0.737195	0.426012
nan	0.637578	-0.116735	0.661131
nan	0.527693	nan	0.564616
nan	0.573454	nan	0.714239
0.587962	0.446619	-0.293677	0.454431
0.14838	0.113737	0.347775	0.423725
-0.126363	0.725998	0.102859	0.741229
nan	0.82706	0.128898	0.512481
0.489949	0.776076	0.462893	0.590441
nan	0.836934	0.351564	0.698492
0.257312	0.69707	-0.104588	0.355947
-0.0174461	0.828522	nan	0.210108
-0.0717418	0.740524	nan	0.134917
-0.173374	0.689889	0.426875	0.384932
0.247549	0.773599	nan	0.347876
0.122564	0.853405	0.289175	0.607721
nan	0.757511	nan	0.369488
0.396144	0.705055	nan	0.589018
0.717811	0.807648	0.455747	0.268947
0.821229	0.798211	0.366101	0.240506
0.161434	0.861261	-0.0681984	0.42119
0.1029	0.853873	0.321721	0.195355
-0.0383739	0.583067	nan	0.4282
0.636661	0.615935	0.437564	0.276416
0.361163	0.543153	0.402466	0.423612
0.368976	0.785333	nan	0.454266
0.276717	0.832621	nan	0.592951
0.503715	0.836071	0.527224	0.409092
nan	0.812673	0.815146	0.308901
nan	0.869852	0.0597748	0.572023
nan	0.689816	nan	0.550716
0.638384	0.804047	nan	0.525993
0.237409	0.530689	0.0337565	0.394527
-0.0549002	0.614858	0.356292	0.496054
nan	0.729123	0.0631974	0.41157
0.428697	0.71877	0.361181	0.412056
nan	0.63798	0.674467	0.665655
0.38898	0.726667	0.0827753	0.609381
0.0505655	0.80279	0.0972427	0.380801
-0.0740991	0.813389	nan	0.30846
0.0301431	0.825706	nan	0.381646
0.161072	0.582734	0.554821	0.435013
0.534874	0.721374	nan	0.301925
nan	0.844587	0.106723	0.61944
0.616785	0.746607	nan	0.397111
0.676419	0.743143	nan	0.32945
0.721348	0.845902	0.340702	0.529218
0.236032	0.793859	0.265835	0.346922
0.257564	0.747424	0.0392758	0.392448
-0.0400075	0.732574	0.300995	0.330175
0.712416	0.677392	nan	0.409586
0.360173	0.713344	0.634823	0.195277
0.431332	0.681635	0.409264	0.421067
0.317625	0.758024	nan	0.643113
0.595111	0.704852	nan	0.571115
nan	0.732849	0.59824	0.76927
nan	0.709992	0.188112	0.509811
nan	0.730559	0.213675	0.670325
0.750975	0.631029	nan	0.614767
0.164764	0.48698	nan	0.630386
0.298306	0.464802	-0.472165	0.623547
nan	0.570508	0.522641	0.489348
0.322694	0.580836	0.13986	0.735732
nan	0.647298	0.0583973	0.577344
0.302452	0.673606	0.394139	0.714208
-0.0674416	0.732538	0.282988	0.658329
0.0468229	0.606515	-0.067369	0.42502
-0.0445653	0.562188	nan	0.41236
0.0833702	0.624802	nan	0.335132
0.645386	0.413692	0.350057	0.288954
nan	0.587646	nan	0.331491
0.551189	0.71496	0.234813	0.477493
0.676667	0.483411	nan	0.296295
0.71832	0.801995	nan	0.271879
0.201904	0.493221	0.353718	0.322921
0.492185	0.677036	0.135131	0.25088
0.0897673	0.672338	0.203943	0.349528
0.460214	0.529533	0.360244	0.292407
0.0510341	0.398325	nan	0.319171
0.302348	0.558842	0.540048	0.251536
0.274624	0.726079	0.546498	0.350105
0.631563	0.696543	nan	0.518033
nan	0.504218	nan	0.440175
nan	0.608605	0.19442	0.726928
nan	0.493458	0.86045	0.360292
0.486439	0.660376	0.447976	0.560302
0.0972924	0.36523	nan	0.513456
0.135722	0.680501	nan	0.568626
nan	0.8399	-0.219944	0.557003
0.675151	0.781858	0.439216	0.445895
nan	0.831146	0.0639158	0.726481
0.441729	0.74199	0.297027	0.401805
0.086443	0.878082	0.568024	0.641517
-0.0815638	0.810134	0.281708	0.582286
-0.0598991	0.63167	-0.115587	0.476617
0.223549	0.779107	nan	0.265791
0.500307	0.782694	nan	0.481571
nan	0.787866	0.408485	0.412993
0.542128	0.753099	nan	0.488323
0.795269	0.832959	0.341058	0.656668
0.479205	0.806192	nan	0.366956
0.323868	0.830351	nan	0.485484
0.445234	0.638179	0.572749	0.524167
0.116133	0.818536	0.199915	0.418724
0.532076	0.79119	-0.243051	0.406259
0.448825	0.608925	0.398404	0.322888
0.318992	0.778809	nan	0.564874
0.371944	0.756767	0.572557	0.156856
0.721633	0.836584	0.572455	0.439013
nan	0.69946	nan	0.62967
nan	0.724514	nan	0.505865
nan	0.743795	0.165397	0.554093
0.783888	0.720216	0.837982	0.354118
0.181765	0.555945	-0.0862747	0.575646
0.169159	0.473223	nan	0.566443
nan	0.88745	nan	0.720486
0.529419	0.811931	-0.115314	0.641383
nan	0.706055	0.541187	0.616306
0.211672	0.843948	0.0202747	0.485025
-0.141276	0.864439	0.415163	0.521792
0.269164	0.865637	0.577365	0.689073
0.0862261	0.812819	0.268759	0.703454
0.354183	0.782286	-0.302534	0.389537
0.0849332	0.713766	nan	0.229342
nan	0.759954	nan	0.381328
0.512577	0.710217	0.341545	0.191374
0.708104	0.860776	nan	0.474599
0.614606	0.842343	0.182875	0.635151
0.303016	0.811646	nan	0.324985
0.289178	0.828986	nan	0.572698
-0.18648	0.802021	0.717373	0.523881
0.568944	0.690378	0.117056	0.364982
0.328969	0.565105	0.0664456	0.480701
0.360548	0.837029	0.496816	0.316333
0.228305	0.828504	nan	0.477732
0.491468	0.834936	0.491431	0.19427
nan	0.786108	0.559315	0.530915
nan	0.848467	nan	0.591408
nan	0.911581	nan	0.621034
0.615072	0.792191	0.401002	0.760521
0.156603	0.381575	0.775218	0.398705
0.196065	0.441556	0.420788	0.569133
nan	0.796607	nan	0.599285
0.474038	0.783273	nan	0.628462
nan	0.521088	0.158059	0.517512
0.143331	0.767108	0.597769	0.585958
0.41543	0.800746	0.0459356	0.664977
0.206662	0.779693	0.426675	0.425451
0.081559	0.633551	0.774452	0.664608
0.469642	0.817745	0.306022	0.689238
0.28943	0.882141	-0.106751	0.398541
nan	0.747231	nan	0.30221
0.24819	0.706501	nan	0.508762
0.664533	0.628369	0.365679	0.589622
0.445576	0.75608	nan	0.462748
0.275444	0.880334	0.314889	0.704436
0.256107	0.918172	nan	0.574642
0.197031	0.645162	nan	0.473446
0.601915	0.470741	0.582402	0.538903
0.399666	0.53943	0.20584	0.47322
0.260175	0.646479	-0.163589	0.464359
0.259596	0.846308	0.238154	0.447767
0.456769	0.862187	nan	0.458534
nan	0.80972	0.469164	0.386141
nan	0.565453	0.302627	0.596313
nan	0.692273	nan	0.701489
0.612868	0.517266	nan	0.707246
0.251684	0.571288	0.455027	0.687971
-0.0685542	0.530332	0.734974	0.531979
nan	0.828596	0.138692	0.825976
0.29375	0.67863	nan	0.63052
nan	0.831409	nan	0.736168
0.0808478	0.736011	-0.207335	0.578915
-0.0529959	0.830829	0.609212	0.718612
0.16061	0.841263	0.0492463	0.750864
-0.0954919	0.667157	0.425672	0.750013
0.429993	0.739304	0.514133	0.588114
0.303025	0.855246	0.26142	0.75625
nan	0.7016	-0.110302	0.599695
0.343663	0.635785	nan	0.297742
0.623416	0.805283	nan	0.548158
0.636638	0.785706	0.356108	0.293521
0.250411	0.832626	nan	0.394653
0.154807	0.845507	0.218677	0.710087
0.0243546	0.708385	nan	0.353489
0.629153	0.539691	nan	0.511318
0.409975	0.298402	0.449164	0.629353
0.21973	0.78727	0.0191814	0.257943
0.0828235	0.804346	-0.176948	0.441498
0.530534	0.80023	0.259001	0.324329
nan	0.810344	nan	0.532402
nan	0.761728	0.286251	0.209527
nan	0.846883	0.387787	0.346981
0.877009	0.770164	nan	0.545216
0.205758	0.415975	nan	0.579399
0.0922389	0.78781	0.519022	0.384361
nan	0.729199	0.830196	0.408
0.557239	0.808505	0.0640642	0.602581
nan	0.511611	nan	0.413466
0.324179	0.69655	nan	0.698553
0.168344	0.80632	-0.315158	0.528866
-0.0488606	0.687759	0.44776	0.441037
0.0748234	0.623582	0.0704328	0.714066
0.294889	0.717969	0.259106	0.531808
0.150512	0.594935	0.45965	0.567319
nan	0.765934	0.173228	0.702005
0.454134	0.706552	-0.190501	0.456165
0.775666	0.812406
0.755569	0.825958
0.250342	0.489437
0.182481	0.878239
-0.0129297	0.754552
0.605713	0.484561
0.410837	0.371942
0.447175	0.699735
0.234832	0.843937
0.59166	0.743309
nan	0.741098
nan	0.924015
nan	0.812453
0.846006	0.722361
0.325896	0.451872
