# Supplementary material for: The sex of organ geometry
Source: Nature. 2024 May 29;630(8016):392–400. doi: 10.1038/s41586-024-07463-4 (PMC11168936; doi:10.1038/s41586-024-07463-4)
Supplement: Supplementary file 16 — Source Data Extended Data Fig. 5 [file 41586_2024_7463_MOESM16_ESM.xlsx]

## Sheet: ED5b_left
Extended Data Figure 5b (left)	mex1 > bnlRNAi total tracheal length
Fly	Sex	Genotype	Total trachea length
mexG4-bnlRNAiGD-QF6tomato-1_[ii0_TileScan_1_w1118_VirginFemale_Position_1_Image_1]	Female	Hand > Ctrl	122595
mexG4-bnlRNAiGD-QF6tomato-1_[ii1_TileScan_1_w1118_VirginFemale_Position_2_Image_2]	Female	Hand > Ctrl	154177
mexG4-bnlRNAiGD-QF6tomato-1_[ii10_TileScan_1_w1118_VirginFemale_Position_11_Image_11]	Female	Hand > Ctrl	139376
mexG4-bnlRNAiGD-QF6tomato-1_[ii11_TileScan_1_w1118_VirginFemale_Position_12_Image_12]	Female	Hand > Ctrl	160870
mexG4-bnlRNAiGD-QF6tomato-1_[ii12_TileScan_1_w1118_VirginFemale_Position_13_Image_13]	Female	Hand > Ctrl	133023
mexG4-bnlRNAiGD-QF6tomato-1_[ii13_TileScan_1_w1118_VirginFemale_Position_14_Image_14]	Female	Hand > Ctrl	164223
mexG4-bnlRNAiGD-QF6tomato-1_[ii14_TileScan_1_w1118_VirginFemale_Position_15_Image_15]	Female	Hand > Ctrl	154611
mexG4-bnlRNAiGD-QF6tomato-1_[ii15_TileScan_1_w1118_VirginFemale_Position_16_Image_16]	Female	Hand > Ctrl	142828
mexG4-bnlRNAiGD-QF6tomato-1_[ii16_TileScan_1_bnlGD_VirginFemale_Position_17_Image_17]	Female	Hand > bnlRNAi	173352
mexG4-bnlRNAiGD-QF6tomato-1_[ii17_TileScan_1_bnlGD_VirginFemale_Position_18_Image_18]	Female	Hand > bnlRNAi	146954
mexG4-bnlRNAiGD-QF6tomato-1_[ii18_TileScan_1_bnlGD_VirginFemale_Position_19_Image_19]	Female	Hand > bnlRNAi	161884
mexG4-bnlRNAiGD-QF6tomato-1_[ii19_TileScan_1_bnlGD_VirginFemale_Position_20_Image_20]	Female	Hand > bnlRNAi	140121
mexG4-bnlRNAiGD-QF6tomato-1_[ii2_TileScan_1_w1118_VirginFemale_Position_3_Image_3]	Female	Hand > Ctrl	135529
mexG4-bnlRNAiGD-QF6tomato-1_[ii20_TileScan_1_bnlGD_VirginFemale_Position_21_Image_21]	Female	Hand > bnlRNAi	142875
mexG4-bnlRNAiGD-QF6tomato-1_[ii21_TileScan_1_bnlGD_VirginFemale_Position_22_Image_22]	Female	Hand > bnlRNAi	150905
mexG4-bnlRNAiGD-QF6tomato-1_[ii22_TileScan_1_bnlGD_VirginFemale_Position_23_Image_23]	Female	Hand > bnlRNAi	162265
mexG4-bnlRNAiGD-QF6tomato-1_[ii23_TileScan_1_bnlGD_VirginFemale_Position_24_Image_24]	Female	Hand > bnlRNAi	140082
mexG4-bnlRNAiGD-QF6tomato-1_[ii24_TileScan_1_bnlGD_VirginFemale_Position_25_Image_25]	Female	Hand > bnlRNAi	121009
mexG4-bnlRNAiGD-QF6tomato-1_[ii25_TileScan_1_bnlGD_VirginFemale_Position_26_Image_26]	Female	Hand > bnlRNAi	165271
mexG4-bnlRNAiGD-QF6tomato-1_[ii26_TileScan_1_bnlGD_VirginFemale_Position_27_Image_27]	Female	Hand > bnlRNAi	119379
mexG4-bnlRNAiGD-QF6tomato-1_[ii27_TileScan_1_bnlGD_VirginFemale_Position_28_Image_28]	Female	Hand > bnlRNAi	161763
mexG4-bnlRNAiGD-QF6tomato-1_[ii28_TileScan_1_bnlGD_VirginFemale_Position_29_Image_29]	Female	Hand > bnlRNAi	165937
mexG4-bnlRNAiGD-QF6tomato-1_[ii29_TileScan_1_bnlGD_VirginFemale_Position_30_Image_30]	Female	Hand > bnlRNAi	141684
mexG4-bnlRNAiGD-QF6tomato-1_[ii3_TileScan_1_w1118_VirginFemale_Position_4_Image_4]	Female	Hand > Ctrl	114476
mexG4-bnlRNAiGD-QF6tomato-1_[ii30_TileScan_1_bnlGD_VirginFemale_Position_31_Image_31]	Female	Hand > bnlRNAi	144588
mexG4-bnlRNAiGD-QF6tomato-1_[ii31_TileScan_1_bnlGD_VirginFemale_Position_32_Image_32]	Female	Hand > bnlRNAi	167685
mexG4-bnlRNAiGD-QF6tomato-1_[ii32_TileScan_1_bnlGD_VirginFemale_Position_33_Image_33]	Female	Hand > bnlRNAi	140106
mexG4-bnlRNAiGD-QF6tomato-1_[ii4_TileScan_1_w1118_VirginFemale_Position_5_Image_5]	Female	Hand > Ctrl	153372
mexG4-bnlRNAiGD-QF6tomato-1_[ii5_TileScan_1_w1118_VirginFemale_Position_6_Image_6]	Female	Hand > Ctrl	128085
mexG4-bnlRNAiGD-QF6tomato-1_[ii6_TileScan_1_w1118_VirginFemale_Position_7_Image_7]	Female	Hand > Ctrl	121929
mexG4-bnlRNAiGD-QF6tomato-1_[ii7_TileScan_1_w1118_VirginFemale_Position_8_Image_8]	Female	Hand > Ctrl	132549
mexG4-bnlRNAiGD-QF6tomato-1_[ii8_TileScan_1_w1118_VirginFemale_Position_9_Image_9]	Female	Hand > Ctrl	147264
mexG4-bnlRNAiGD-QF6tomato-1_[ii9_TileScan_1_w1118_VirginFemale_Position_10_Image_10]	Female	Hand > Ctrl	152260
mexG4-bnlRNAiGD-QF6tomato-2_[ii0_w1118_VirginMale_Position_34_Image_1]	Male	Hand > Ctrl	77130.7
mexG4-bnlRNAiGD-QF6tomato-2_[ii1_Position_35_Image_2]	Male	Hand > Ctrl	83035.2
mexG4-bnlRNAiGD-QF6tomato-2_[ii10_Position_44_Image_11]	Male	Hand > Ctrl	69719.2
mexG4-bnlRNAiGD-QF6tomato-2_[ii11_Position_45_Image_12]	Male	Hand > Ctrl	67141.3
mexG4-bnlRNAiGD-QF6tomato-2_[ii12_Position_46_Image_13]	Male	Hand > Ctrl	96468.7
mexG4-bnlRNAiGD-QF6tomato-2_[ii13_Position_47_Image_14]	Male	Hand > Ctrl	87414.6
mexG4-bnlRNAiGD-QF6tomato-2_[ii14_Position_48_Image_15]	Male	Hand > Ctrl	83749.2
mexG4-bnlRNAiGD-QF6tomato-2_[ii15_Position_49_Image_16]	Male	Hand > Ctrl	98553.8
mexG4-bnlRNAiGD-QF6tomato-2_[ii16_Position_50_Image_17]	Male	Hand > Ctrl	89601.4
mexG4-bnlRNAiGD-QF6tomato-2_[ii17_Position_51_Image_18]	Male	Hand > Ctrl	82562.4
mexG4-bnlRNAiGD-QF6tomato-2_[ii18_Position_52_Image_19]	Male	Hand > Ctrl	103325
mexG4-bnlRNAiGD-QF6tomato-2_[ii19_Position_53_Image_20]	Male	Hand > Ctrl	94188.2
mexG4-bnlRNAiGD-QF6tomato-2_[ii2_Position_36_Image_3]	Male	Hand > Ctrl	63796
mexG4-bnlRNAiGD-QF6tomato-2_[ii20_Position_54_Image_21]	Male	Hand > Ctrl	75456.6
mexG4-bnlRNAiGD-QF6tomato-2_[ii21_bnlGD_VirginMale_Position_55_Image_22]	Male	Hand > bnlRNAi	74559.3
mexG4-bnlRNAiGD-QF6tomato-2_[ii22_Position_56_Image_23]	Male	Hand > bnlRNAi	77718
mexG4-bnlRNAiGD-QF6tomato-2_[ii23_Position_57_Image_24]	Male	Hand > bnlRNAi	70363.6
mexG4-bnlRNAiGD-QF6tomato-2_[ii24_Position_58_Image_25]	Male	Hand > bnlRNAi	82779.6
mexG4-bnlRNAiGD-QF6tomato-2_[ii25_Position_59_Image_26]	Male	Hand > bnlRNAi	79761.3
mexG4-bnlRNAiGD-QF6tomato-2_[ii26_Position_60_Image_27]	Male	Hand > bnlRNAi	89351.9
mexG4-bnlRNAiGD-QF6tomato-2_[ii27_Position_61_Image_28]	Male	Hand > bnlRNAi	58312.9
mexG4-bnlRNAiGD-QF6tomato-2_[ii28_Position_62_Image_29]	Male	Hand > bnlRNAi	68051.2
mexG4-bnlRNAiGD-QF6tomato-2_[ii29_Position_63_Image_30]	Male	Hand > bnlRNAi	88604.6
mexG4-bnlRNAiGD-QF6tomato-2_[ii3_Position_37_Image_4]	Male	Hand > Ctrl	75741.1
mexG4-bnlRNAiGD-QF6tomato-2_[ii30_Position_64_Image_31]	Male	Hand > bnlRNAi	79872.6
mexG4-bnlRNAiGD-QF6tomato-2_[ii31_Position_65_Image_32]	Male	Hand > bnlRNAi	65189.5
mexG4-bnlRNAiGD-QF6tomato-2_[ii32_Position_66_Image_33]	Male	Hand > bnlRNAi	69772.9
mexG4-bnlRNAiGD-QF6tomato-2_[ii33_Position_67_Image_34]	Male	Hand > bnlRNAi	52994.3
mexG4-bnlRNAiGD-QF6tomato-2_[ii34_Position_68_Image_35]	Male	Hand > bnlRNAi	52366.8
mexG4-bnlRNAiGD-QF6tomato-2_[ii35_Position_69_Image_36]	Male	Hand > bnlRNAi	68952.8
mexG4-bnlRNAiGD-QF6tomato-2_[ii36_Position_70_Image_37]	Male	Hand > bnlRNAi	64029.7
mexG4-bnlRNAiGD-QF6tomato-2_[ii37_Position_71_Image_38]	Male	Hand > bnlRNAi	69491.1
mexG4-bnlRNAiGD-QF6tomato-2_[ii38_Position_72_Image_39]	Male	Hand > bnlRNAi	66941.5
mexG4-bnlRNAiGD-QF6tomato-2_[ii39_Position_73_Image_40]	Male	Hand > bnlRNAi	82701.3
mexG4-bnlRNAiGD-QF6tomato-2_[ii4_Position_38_Image_5]	Male	Hand > Ctrl	91344
mexG4-bnlRNAiGD-QF6tomato-2_[ii40_Position_74_Image_41]	Male	Hand > bnlRNAi	61785.9
mexG4-bnlRNAiGD-QF6tomato-2_[ii41_Position_75_Image_42]	Male	Hand > bnlRNAi	75572.6
mexG4-bnlRNAiGD-QF6tomato-2_[ii42_Position_76_Image_43]	Male	Hand > bnlRNAi	69388.6
mexG4-bnlRNAiGD-QF6tomato-2_[ii43_Position_77_Image_44]	Male	Hand > bnlRNAi	83289.3
mexG4-bnlRNAiGD-QF6tomato-2_[ii44_Position_78_Image_45]	Male	Hand > bnlRNAi	75369.7
mexG4-bnlRNAiGD-QF6tomato-2_[ii5_Position_39_Image_6]	Male	Hand > Ctrl	86946.8
mexG4-bnlRNAiGD-QF6tomato-2_[ii6_Position_40_Image_7]	Male	Hand > Ctrl	84879.7
mexG4-bnlRNAiGD-QF6tomato-2_[ii7_Position_41_Image_8]	Male	Hand > Ctrl	91155.7
mexG4-bnlRNAiGD-QF6tomato-2_[ii8_Position_42_Image_9]	Male	Hand > Ctrl	72357.5
mexG4-bnlRNAiGD-QF6tomato-2_[ii9_Position_43_Image_10]	Male	Hand > Ctrl	96579.3
mexG4-bnlRNAiGD-QF6tomato-3_[ii0_w1118_VirginMale_Position_79_Image_1]	Male	Hand > Ctrl	82230.5
mexG4-bnlRNAiGD-QF6tomato-3_[ii1_Position_80_Image_2]	Male	Hand > Ctrl	63919.6
mexG4-bnlRNAiGD-QF6tomato-3_[ii10_Position_89_Image_11]	Male	Hand > Ctrl	65021.3
mexG4-bnlRNAiGD-QF6tomato-3_[ii11_Position_90_Image_12]	Male	Hand > Ctrl	74242.3
mexG4-bnlRNAiGD-QF6tomato-3_[ii12_Position_91_Image_13]	Male	Hand > Ctrl	84044.5
mexG4-bnlRNAiGD-QF6tomato-3_[ii13_Position_92_Image_14]	Male	Hand > Ctrl	72102.8
mexG4-bnlRNAiGD-QF6tomato-3_[ii14_Position_93_Image_15]	Male	Hand > Ctrl	56583.6
mexG4-bnlRNAiGD-QF6tomato-3_[ii15_Position_94_Image_16]	Male	Hand > Ctrl	77645
mexG4-bnlRNAiGD-QF6tomato-3_[ii16_Position_95_Image_17]	Male	Hand > Ctrl	69107.1
mexG4-bnlRNAiGD-QF6tomato-3_[ii17_Position_96_Image_18]	Male	Hand > Ctrl	65187.9
mexG4-bnlRNAiGD-QF6tomato-3_[ii18_Position_97_Image_19]	Male	Hand > Ctrl	63482.9
mexG4-bnlRNAiGD-QF6tomato-3_[ii19_Position_98_Image_20]	Male	Hand > Ctrl	85324.7
mexG4-bnlRNAiGD-QF6tomato-3_[ii2_Position_81_Image_3]	Male	Hand > Ctrl	13442.5
mexG4-bnlRNAiGD-QF6tomato-3_[ii20_Position_99_Image_21]	Male	Hand > Ctrl	95163.6
mexG4-bnlRNAiGD-QF6tomato-3_[ii21_Position_100_Image_22]	Male	Hand > Ctrl	59145.7
mexG4-bnlRNAiGD-QF6tomato-3_[ii22_Position_101_Image_23]	Male	Hand > Ctrl	59501.6
mexG4-bnlRNAiGD-QF6tomato-3_[ii23_Position_102_Image_24]	Male	Hand > Ctrl	81942.3
mexG4-bnlRNAiGD-QF6tomato-3_[ii24_bnlGD_VirginMale_Position_103_Image_25]	Male	Hand > bnlRNAi	77416.5
mexG4-bnlRNAiGD-QF6tomato-3_[ii25_Position_104_Image_26]	Male	Hand > bnlRNAi	77527.5
mexG4-bnlRNAiGD-QF6tomato-3_[ii26_Position_105_Image_27]	Male	Hand > bnlRNAi	77301.7
mexG4-bnlRNAiGD-QF6tomato-3_[ii27_Position_106_Image_28]	Male	Hand > bnlRNAi	77176.4
mexG4-bnlRNAiGD-QF6tomato-3_[ii28_Position_107_Image_29]	Male	Hand > bnlRNAi	85830.2
mexG4-bnlRNAiGD-QF6tomato-3_[ii29_Position_108_Image_30]	Male	Hand > bnlRNAi	72647.5
mexG4-bnlRNAiGD-QF6tomato-3_[ii3_Position_82_Image_4]	Male	Hand > Ctrl	77749.8
mexG4-bnlRNAiGD-QF6tomato-3_[ii30_Position_109_Image_31]	Male	Hand > bnlRNAi	73667.2
mexG4-bnlRNAiGD-QF6tomato-3_[ii31_Position_110_Image_32]	Male	Hand > bnlRNAi	97537.2
mexG4-bnlRNAiGD-QF6tomato-3_[ii32_Position_111_Image_33]	Male	Hand > bnlRNAi	90923.9
mexG4-bnlRNAiGD-QF6tomato-3_[ii33_Position_112_Image_34]	Male	Hand > bnlRNAi	87645.5
mexG4-bnlRNAiGD-QF6tomato-3_[ii34_Position_113_Image_35]	Male	Hand > bnlRNAi	79436.6
mexG4-bnlRNAiGD-QF6tomato-3_[ii35_Position_114_Image_36]	Male	Hand > bnlRNAi	73092.8
mexG4-bnlRNAiGD-QF6tomato-3_[ii36_Position_115_Image_37]	Male	Hand > bnlRNAi	64093.6
mexG4-bnlRNAiGD-QF6tomato-3_[ii37_Position_116_Image_38]	Male	Hand > bnlRNAi	73047.4
mexG4-bnlRNAiGD-QF6tomato-3_[ii38_Position_117_Image_39]	Male	Hand > bnlRNAi	86692.5
mexG4-bnlRNAiGD-QF6tomato-3_[ii39_Position_118_Image_40]	Male	Hand > bnlRNAi	57544.3
mexG4-bnlRNAiGD-QF6tomato-3_[ii4_Position_83_Image_5]	Male	Hand > Ctrl	69287.9
mexG4-bnlRNAiGD-QF6tomato-3_[ii40_Position_119_Image_41]	Male	Hand > bnlRNAi	93775.4
mexG4-bnlRNAiGD-QF6tomato-3_[ii41_Position_120_Image_42]	Male	Hand > bnlRNAi	82174.5
mexG4-bnlRNAiGD-QF6tomato-3_[ii42_Position_121_Image_43]	Male	Hand > bnlRNAi	61139.8
mexG4-bnlRNAiGD-QF6tomato-3_[ii43_Position_122_Image_44]	Male	Hand > bnlRNAi	84986.6
mexG4-bnlRNAiGD-QF6tomato-3_[ii44_Position_123_Image_45]	Male	Hand > bnlRNAi	81203.9
mexG4-bnlRNAiGD-QF6tomato-3_[ii45_Position_124_Image_46]	Male	Hand > bnlRNAi	94301.5
mexG4-bnlRNAiGD-QF6tomato-3_[ii46_Position_125_Image_47]	Male	Hand > bnlRNAi	81850.1
mexG4-bnlRNAiGD-QF6tomato-3_[ii47_Position_126_Image_48]	Male	Hand > bnlRNAi	83601.5
mexG4-bnlRNAiGD-QF6tomato-3_[ii48_Position_127_Image_49]	Male	Hand > bnlRNAi	86030.6
mexG4-bnlRNAiGD-QF6tomato-3_[ii49_w1118_VirginFemale_Position_128_Image_50]	Female	Hand > Ctrl	107531
mexG4-bnlRNAiGD-QF6tomato-3_[ii5_Position_84_Image_6]	Male	Hand > Ctrl	79502.6
mexG4-bnlRNAiGD-QF6tomato-3_[ii50_Position_129_Image_51]	Female	Hand > Ctrl	140678
mexG4-bnlRNAiGD-QF6tomato-3_[ii51_Position_130_Image_52]	Female	Hand > Ctrl	122216
mexG4-bnlRNAiGD-QF6tomato-3_[ii52_Position_131_Image_53]	Female	Hand > Ctrl	131600
mexG4-bnlRNAiGD-QF6tomato-3_[ii53_Position_132_Image_54]	Female	Hand > Ctrl	102297
mexG4-bnlRNAiGD-QF6tomato-3_[ii54_Position_133_Image_55]	Female	Hand > Ctrl	124387
mexG4-bnlRNAiGD-QF6tomato-3_[ii55_Position_134_Image_56]	Female	Hand > Ctrl	131953
mexG4-bnlRNAiGD-QF6tomato-3_[ii56_Position_135_Image_57]	Female	Hand > Ctrl	124677
mexG4-bnlRNAiGD-QF6tomato-3_[ii57_Position_136_Image_58]	Female	Hand > Ctrl	157245
mexG4-bnlRNAiGD-QF6tomato-3_[ii58_Position_137_Image_59]	Female	Hand > Ctrl	104014
mexG4-bnlRNAiGD-QF6tomato-3_[ii59_bnlGD_VirginFemale_Position_138_Image_60]	Female	Hand > bnlRNAi	120685
mexG4-bnlRNAiGD-QF6tomato-3_[ii6_Position_85_Image_7]	Male	Hand > bnlRNAi	72343.4
mexG4-bnlRNAiGD-QF6tomato-3_[ii60_Position_139_Image_61]	Female	Hand > bnlRNAi	111913
mexG4-bnlRNAiGD-QF6tomato-3_[ii61_Position_140_Image_62]	Female	Hand > bnlRNAi	118822
mexG4-bnlRNAiGD-QF6tomato-3_[ii62_Position_141_Image_63]	Female	Hand > bnlRNAi	81721.9
mexG4-bnlRNAiGD-QF6tomato-3_[ii63_Position_142_Image_64]	Female	Hand > bnlRNAi	123591
mexG4-bnlRNAiGD-QF6tomato-3_[ii64_Position_143_Image_65]	Female	Hand > bnlRNAi	97533.7
mexG4-bnlRNAiGD-QF6tomato-3_[ii65_Position_144_Image_66]	Female	Hand > bnlRNAi	123975
mexG4-bnlRNAiGD-QF6tomato-3_[ii66_Position_145_Image_67]	Female	Hand > bnlRNAi	115697
mexG4-bnlRNAiGD-QF6tomato-3_[ii67_Position_146_Image_68]	Female	Hand > bnlRNAi	81310.8
mexG4-bnlRNAiGD-QF6tomato-3_[ii68_Position_147_Image_69]	Female	Hand > bnlRNAi	125151
mexG4-bnlRNAiGD-QF6tomato-3_[ii69_Position_148_Image_70]	Female	Hand > bnlRNAi	103511
mexG4-bnlRNAiGD-QF6tomato-3_[ii7_Position_86_Image_8]	Male	Hand > bnlRNAi	75079.1
mexG4-bnlRNAiGD-QF6tomato-3_[ii8_Position_87_Image_9]	Male	Hand > bnlRNAi	67486.7
mexG4-bnlRNAiGD-QF6tomato-3_[ii9_Position_88_Image_10]	Male	Hand > bnlRNAi	55838.1

## Sheet: ED5b_right
Extended Data Figure 5b (right)	mex1 > bnlRNAi no. of DSRF-positive nuclei
Fly	Sex	Genotype	No. of DSRF-positive nuclei
Hand-bnlRNAi-VF_1	Female	mex1 > bnlRNAi	117
Hand-bnlRNAi-VF_2	Female	mex1 > bnlRNAi	109
Hand-bnlRNAi-VF_3	Female	mex1 > bnlRNAi	109
Hand-bnlRNAi-VF_4	Female	mex1 > bnlRNAi	143
Hand-bnlRNAi-VF_5	Female	mex1 > bnlRNAi	176
Hand-bnlRNAi-VF_6	Female	mex1 > bnlRNAi	143
Hand-bnlRNAi-VF_7	Female	mex1 > bnlRNAi	130
Hand-bnlRNAi-VF_8	Female	mex1 > bnlRNAi	128
Hand-bnlRNAi-VM_1	Male	mex1 > bnlRNAi	97
Hand-bnlRNAi-VM_2	Male	mex1 > bnlRNAi	115
Hand-bnlRNAi-VM_3	Male	mex1 > bnlRNAi	82
Hand-bnlRNAi-VM_4	Male	mex1 > bnlRNAi	119
Hand-bnlRNAi-VM_5	Male	mex1 > bnlRNAi	76
Hand-bnlRNAi-VM_6	Male	mex1 > bnlRNAi	139
Hand-bnlRNAi-VM_7	Male	mex1 > bnlRNAi	71
Hand-bnlRNAi-VM_8	Male	mex1 > bnlRNAi	111
Hand-bnlRNAi-VM_9	Male	mex1 > bnlRNAi	79
Hand-bnlRNAi-VM_10	Male	mex1 > bnlRNAi	108
Hand-bnlRNAi-VM_11	Male	mex1 > bnlRNAi	88
Hand-GDCtrl-VF_1	Female	mex1 > Ctrl	154
Hand-GDCtrl-VF_2	Female	mex1 > Ctrl	121
Hand-GDCtrl-VF_3	Female	mex1 > Ctrl	157
Hand-GDCtrl-VF_4	Female	mex1 > Ctrl	151
Hand-GDCtrl-VF_5	Female	mex1 > Ctrl	163
Hand-GDCtrl-VF_6	Female	mex1 > Ctrl	107
Hand-GDCtrl-VF_7	Female	mex1 > Ctrl	148
Hand-GDCtrl-VF_8	Female	mex1 > Ctrl	160
Hand-GDCtrl-VF_9	Female	mex1 > Ctrl	165
Hand-GDCtrl-VF_10	Female	mex1 > Ctrl	148
Hand-GDCtrl-VF_11	Female	mex1 > Ctrl	125
Hand-GDCtrl-VF_12	Female	mex1 > Ctrl	138
Hand-GDCtrl-VM_1	Male	mex1 > Ctrl	96
Hand-GDCtrl-VM_2	Male	mex1 > Ctrl	110
Hand-GDCtrl-VM_3	Male	mex1 > Ctrl	100
Hand-GDCtrl-VM_4	Male	mex1 > Ctrl	75
Hand-GDCtrl-VM_5	Male	mex1 > Ctrl	88
Hand-GDCtrl-VM_6	Male	mex1 > Ctrl	92
Hand-GDCtrl-VM_7	Male	mex1 > Ctrl	77
Hand-GDCtrl-VM_8	Male	mex1 > Ctrl	81
Hand-GDCtrl-VM_9	Male	mex1 > Ctrl	106
Hand-GDCtrl-VM_10	Male	mex1 > Ctrl	75
Hand-GDCtrl-VM_11	Male	mex1 > Ctrl	115
Hand-GDCtrl-VM_12	Male	mex1 > Ctrl	118
Hand-GDCtrl-VM_13	Male	mex1 > Ctrl	56
Hand-GDCtrl-VM_14	Male	mex1 > Ctrl	125
Hand-bnlRNAi-VF_9	Female	mex1 > bnlRNAi	200
Hand-bnlRNAi-VF_10	Female	mex1 > bnlRNAi	174
Hand-bnlRNAi-VF_11	Female	mex1 > bnlRNAi	168
Hand-bnlRNAi-VF_12	Female	mex1 > bnlRNAi	144
Hand-bnlRNAi-VF_13	Female	mex1 > bnlRNAi	122
Hand-bnlRNAi-VF_14	Female	mex1 > bnlRNAi	177
Hand-bnlRNAi-VF_15	Female	mex1 > bnlRNAi	150
Hand-bnlRNAi-VF_16	Female	mex1 > bnlRNAi	143
Hand-bnlRNAi-VF_17	Female	mex1 > bnlRNAi	165
Hand-bnlRNAi-VF_18	Female	mex1 > bnlRNAi	145
Hand-bnlRNAi-VF_19	Female	mex1 > bnlRNAi	146
Hand-bnlRNAi-VF_20	Female	mex1 > bnlRNAi	151
Hand-bnlRNAi-VM_12	Male	mex1 > bnlRNAi	79
Hand-bnlRNAi-VM_13	Male	mex1 > bnlRNAi	81
Hand-bnlRNAi-VM_14	Male	mex1 > bnlRNAi	68
Hand-bnlRNAi-VM_15	Male	mex1 > bnlRNAi	131
Hand-bnlRNAi-VM_16	Male	mex1 > bnlRNAi	90
Hand-bnlRNAi-VM_17	Male	mex1 > bnlRNAi	79
Hand-bnlRNAi-VM_18	Male	mex1 > bnlRNAi	93
Hand-bnlRNAi-VM_19	Male	mex1 > bnlRNAi	50
Hand-bnlRNAi-VM_20	Male	mex1 > bnlRNAi	70
Hand-bnlRNAi-VM_21	Male	mex1 > bnlRNAi	78
Hand-bnlRNAi-VM_22	Male	mex1 > bnlRNAi	75
Hand-bnlRNAi-VM_23	Male	mex1 > bnlRNAi	69
Hand-GDCtrl-VF_13	Female	mex1 > Ctrl	154
Hand-GDCtrl-VF_14	Female	mex1 > Ctrl	137
Hand-GDCtrl-VF_15	Female	mex1 > Ctrl	164
Hand-GDCtrl-VF_16	Female	mex1 > Ctrl	124
Hand-GDCtrl-VF_17	Female	mex1 > Ctrl	104
Hand-GDCtrl-VF_18	Female	mex1 > Ctrl	112
Hand-GDCtrl-VF_19	Female	mex1 > Ctrl	171
Hand-GDCtrl-VF_20	Female	mex1 > Ctrl	165
Hand-GDCtrl-VF_21	Female	mex1 > Ctrl	135
Hand-GDCtrl-VF_22	Female	mex1 > Ctrl	139
Hand-GDCtrl-VF_23	Female	mex1 > Ctrl	130
Hand-GDCtrl-VF_24	Female	mex1 > Ctrl	179
Hand-GDCtrl-VF_25	Female	mex1 > Ctrl	163
Hand-GDCtrl-VF_26	Female	mex1 > Ctrl	148
Hand-GDCtrl-VM_15	Male	mex1 > Ctrl	65
Hand-GDCtrl-VM_16	Male	mex1 > Ctrl	49
Hand-GDCtrl-VM_17	Male	mex1 > Ctrl	67
Hand-GDCtrl-VM_18	Male	mex1 > Ctrl	79
Hand-GDCtrl-VM_19	Male	mex1 > Ctrl	108
Hand-GDCtrl-VM_20	Male	mex1 > Ctrl	101
Hand-GDCtrl-VM_21	Male	mex1 > Ctrl	55
Hand-GDCtrl-VM_22	Male	mex1 > Ctrl	54
Hand-GDCtrl-VM_23	Male	mex1 > Ctrl	67
Hand-GDCtrl-VM_24	Male	mex1 > Ctrl	65
Hand-GDCtrl-VM_25	Male	mex1 > Ctrl	67
Hand-GDCtrl-VM_26	Male	mex1 > Ctrl	70
Hand-GDCtrl-VM_27	Male	mex1 > Ctrl	69
Hand-GDCtrl-VM_28	Male	mex1 > Ctrl	51

## Sheet: ED5d_left
Extended Data Figure 5d (left)	mex1, esg TS > btlRNAi total tracheal length
Fly	Sex	Genotype	Total trachea length
MexG4EsgG4-btlRNAiKK-TS-QF6tomato-DSRF-1_[ii0_TileScan_1_KKC-TS_VirginMale_Slide_1_Position1_Image_1]	Male	mex1, esg TS > Ctrl	63536.5
MexG4EsgG4-btlRNAiKK-TS-QF6tomato-DSRF-1_[ii1_TileScan_1_KKC-TS_VirginMale_Slide_1_Position2_Image_2]	Male	mex1, esg TS > Ctrl	53825.1
MexG4EsgG4-btlRNAiKK-TS-QF6tomato-DSRF-1_[ii10_TileScan_1_btlKK-TS_VirginMale_Slide_1_Position11_Image_11]	Male	mex1, esg TS > btlRNAi	65099.6
MexG4EsgG4-btlRNAiKK-TS-QF6tomato-DSRF-1_[ii11_TileScan_1_btlKK-TS_VirginMale_Slide_1_Position12_Image_12]	Male	mex1, esg TS > btlRNAi	54139.5
MexG4EsgG4-btlRNAiKK-TS-QF6tomato-DSRF-1_[ii12_TileScan_1_btlKK-TS_VirginMale_Slide_1_Position13_Image_13]	Male	mex1, esg TS > btlRNAi	58195.8
MexG4EsgG4-btlRNAiKK-TS-QF6tomato-DSRF-1_[ii13_TileScan_1_btlKK-TS_VirginMale_Slide_1_Position14_Image_14]	Male	mex1, esg TS > btlRNAi	57611.8
MexG4EsgG4-btlRNAiKK-TS-QF6tomato-DSRF-1_[ii14_TileScan_1_btlKK-TS_VirginMale_Slide_1_Position15_Image_15]	Male	mex1, esg TS > btlRNAi	58961.8
MexG4EsgG4-btlRNAiKK-TS-QF6tomato-DSRF-1_[ii15_TileScan_1_btlKK-TS_VirginMale_Slide_1_Position16_Image_16]	Male	mex1, esg TS > btlRNAi	57522.5
MexG4EsgG4-btlRNAiKK-TS-QF6tomato-DSRF-1_[ii16_TileScan_1_btlKK-TS_VirginMale_Slide_1_Position17_Image_17]	Male	mex1, esg TS > btlRNAi	53826
MexG4EsgG4-btlRNAiKK-TS-QF6tomato-DSRF-1_[ii17_TileScan_1_btlKK-TS_VirginMale_Slide_1_Position18_Image_18]	Male	mex1, esg TS > btlRNAi	77333.4
MexG4EsgG4-btlRNAiKK-TS-QF6tomato-DSRF-1_[ii18_TileScan_1_KKC-TS_VirginFemale_Slide_1_Position19_Image_19]	Female	mex1, esg TS > btlRNAi	98728.2
MexG4EsgG4-btlRNAiKK-TS-QF6tomato-DSRF-1_[ii19_TileScan_1_KKC-TS_VirginFemale_Slide_1_Position20_Image_20]	Female	mex1, esg TS > btlRNAi	103041
MexG4EsgG4-btlRNAiKK-TS-QF6tomato-DSRF-1_[ii2_TileScan_1_KKC-TS_VirginMale_Slide_1_Position3_Image_3]	Male	mex1, esg TS > Ctrl	64865.8
MexG4EsgG4-btlRNAiKK-TS-QF6tomato-DSRF-1_[ii20_TileScan_1_KKC-TS_VirginFemale_Slide_1_Position21_Image_21]	Female	mex1, esg TS > Ctrl	76101.4
MexG4EsgG4-btlRNAiKK-TS-QF6tomato-DSRF-1_[ii22_TileScan_1_KKC-TS_VirginFemale_Slide_1_Position23_Image_23]	Female	mex1, esg TS > Ctrl	74515
MexG4EsgG4-btlRNAiKK-TS-QF6tomato-DSRF-1_[ii23_TileScan_1_KKC-TS_VirginFemale_Slide_1_Position24_Image_24]	Female	mex1, esg TS > Ctrl	70551.5
MexG4EsgG4-btlRNAiKK-TS-QF6tomato-DSRF-1_[ii24_TileScan_1_KKC-TS_VirginFemale_Slide_1_Position25_Image_25]	Female	mex1, esg TS > Ctrl	71732.5
MexG4EsgG4-btlRNAiKK-TS-QF6tomato-DSRF-1_[ii25_TileScan_1_KKC-TS_VirginFemale_Slide_1_Position26_Image_26]	Female	mex1, esg TS > Ctrl	65584.8
MexG4EsgG4-btlRNAiKK-TS-QF6tomato-DSRF-1_[ii26_TileScan_1_KKC-TS_VirginFemale_Slide_1_Position27_Image_27]	Female	mex1, esg TS > Ctrl	85434
MexG4EsgG4-btlRNAiKK-TS-QF6tomato-DSRF-1_[ii27_TileScan_1_KKC-TS_VirginFemale_Slide_1_Position28_Image_28]	Female	mex1, esg TS > Ctrl	75460.9
MexG4EsgG4-btlRNAiKK-TS-QF6tomato-DSRF-1_[ii28_TileScan_1_KKC-TS_VirginFemale_Slide_1_Position29_Image_29]	Female	mex1, esg TS > Ctrl	79550.4
MexG4EsgG4-btlRNAiKK-TS-QF6tomato-DSRF-1_[ii29_TileScan_1_KKC-TS_VirginFemale_Slide_1_Position30_Image_30]	Female	mex1, esg TS > Ctrl	75869.1
MexG4EsgG4-btlRNAiKK-TS-QF6tomato-DSRF-1_[ii3_TileScan_1_KKC-TS_VirginMale_Slide_1_Position4_Image_4]	Male	mex1, esg TS > Ctrl	71494.6
MexG4EsgG4-btlRNAiKK-TS-QF6tomato-DSRF-1_[ii30_TileScan_1_bltKK-TS_VirginFemale_Slide_1_Position31_Image_31]	Female	mex1, esg TS > btlRNAi	80578
MexG4EsgG4-btlRNAiKK-TS-QF6tomato-DSRF-1_[ii31_TileScan_1_bltKK-TS_VirginFemale_Slide_1_Position32_Image_32]	Female	mex1, esg TS > btlRNAi	83538.8
MexG4EsgG4-btlRNAiKK-TS-QF6tomato-DSRF-1_[ii32_TileScan_1_bltKK-TS_VirginFemale_Slide_1_Position33_Image_33]	Female	mex1, esg TS > btlRNAi	93484.1
MexG4EsgG4-btlRNAiKK-TS-QF6tomato-DSRF-1_[ii33_TileScan_1_bltKK-TS_VirginFemale_Slide_1_Position34_Image_34]	Female	mex1, esg TS > btlRNAi	79821.5
MexG4EsgG4-btlRNAiKK-TS-QF6tomato-DSRF-1_[ii34_TileScan_1_bltKK-TS_VirginFemale_Slide_1_Position35_Image_35]	Female	mex1, esg TS > btlRNAi	83099.8
MexG4EsgG4-btlRNAiKK-TS-QF6tomato-DSRF-1_[ii35_TileScan_1_bltKK-TS_VirginFemale_Slide_1_Position36_Image_36]	Female	mex1, esg TS > btlRNAi	85414.8
MexG4EsgG4-btlRNAiKK-TS-QF6tomato-DSRF-1_[ii36_TileScan_1_bltKK-TS_VirginFemale_Slide_1_Position37_Image_37]	Female	mex1, esg TS > btlRNAi	75792.7
MexG4EsgG4-btlRNAiKK-TS-QF6tomato-DSRF-1_[ii37_TileScan_1_bltKK-TS_VirginFemale_Slide_1_Position38_Image_38]	Female	mex1, esg TS > btlRNAi	89716
MexG4EsgG4-btlRNAiKK-TS-QF6tomato-DSRF-1_[ii38_TileScan_1_bltKK-TS_VirginFemale_Slide_1_Position39_Image_39]	Female	mex1, esg TS > btlRNAi	95257.9
MexG4EsgG4-btlRNAiKK-TS-QF6tomato-DSRF-1_[ii39_TileScan_1_bltKK-TS_VirginFemale_Slide_1_Position40_Image_40]	Female	mex1, esg TS > btlRNAi	83929.4
MexG4EsgG4-btlRNAiKK-TS-QF6tomato-DSRF-1_[ii4_TileScan_1_KKC-TS_VirginMale_Slide_1_Position5_Image_5]	Male	mex1, esg TS > Ctrl	51333.5
MexG4EsgG4-btlRNAiKK-TS-QF6tomato-DSRF-1_[ii5_TileScan_1_KKC-TS_VirginMale_Slide_1_Position6_Image_6]	Male	mex1, esg TS > Ctrl	59021
MexG4EsgG4-btlRNAiKK-TS-QF6tomato-DSRF-1_[ii6_TileScan_1_KKC-TS_VirginMale_Slide_1_Position7_Image_7]	Male	mex1, esg TS > Ctrl	59975.6
MexG4EsgG4-btlRNAiKK-TS-QF6tomato-DSRF-1_[ii7_TileScan_1_KKC-TS_VirginMale_Slide_1_Position8_Image_8]	Male	mex1, esg TS > Ctrl	78261.5
MexG4EsgG4-btlRNAiKK-TS-QF6tomato-DSRF-1_[ii8_TileScan_1_KKC-TS_VirginMale_Slide_1_Position9_Image_9]	Male	mex1, esg TS > Ctrl	70475.5
MexG4EsgG4-btlRNAiKK-TS-QF6tomato-DSRF-1_[ii9_TileScan_1_btlKK-TS_VirginMale_Slide_1_Position10_Image_10]	Male	mex1, esg TS > btlRNAi	57468.2
MexG4EsgG4-btlRNAiKK-TS-QF6tomato-DSRF-2_[ii0_KKC-TS_VirginMale_Slide_2_Position1_Image_1]	Male	mex1, esg TS > Ctrl	60698
MexG4EsgG4-btlRNAiKK-TS-QF6tomato-DSRF-2_[ii1_KKC-TS_VirginMale_Slide_2_Position2_Image_2]	Male	mex1, esg TS > Ctrl	51160.6
MexG4EsgG4-btlRNAiKK-TS-QF6tomato-DSRF-2_[ii10_KKC-TS_VirginMale_Slide_2_Position11_Image_11]	Male	mex1, esg TS > Ctrl	54501.3
MexG4EsgG4-btlRNAiKK-TS-QF6tomato-DSRF-2_[ii11_KKC-TS_VirginMale_Slide_2_Position12_Image_12]	Male	mex1, esg TS > Ctrl	51778.6
MexG4EsgG4-btlRNAiKK-TS-QF6tomato-DSRF-2_[ii12_KKC-TS_VirginMale_Slide_2_Position13_Image_13]	Male	mex1, esg TS > Ctrl	58674.6
MexG4EsgG4-btlRNAiKK-TS-QF6tomato-DSRF-2_[ii13_btlKK-TS_VirginMale_Slide_2_Position14_Image_14]	Male	mex1, esg TS > btlRNAi	56617.1
MexG4EsgG4-btlRNAiKK-TS-QF6tomato-DSRF-2_[ii14_btlKK-TS_VirginMale_Slide_2_Position15_Image_15]	Male	mex1, esg TS > btlRNAi	63246.8
MexG4EsgG4-btlRNAiKK-TS-QF6tomato-DSRF-2_[ii15_btlKK-TS_VirginMale_Slide_2_Position16_Image_16]	Male	mex1, esg TS > btlRNAi	61929
MexG4EsgG4-btlRNAiKK-TS-QF6tomato-DSRF-2_[ii16_btlKK-TS_VirginMale_Slide_2_Position17_Image_17]	Male	mex1, esg TS > btlRNAi	53554.1
MexG4EsgG4-btlRNAiKK-TS-QF6tomato-DSRF-2_[ii17_btlKK-TS_VirginMale_Slide_2_Position18_Image_18]	Male	mex1, esg TS > btlRNAi	66801
MexG4EsgG4-btlRNAiKK-TS-QF6tomato-DSRF-2_[ii18_btlKK-TS_VirginMale_Slide_2_Position19_Image_19]	Male	mex1, esg TS > btlRNAi	63348.7
MexG4EsgG4-btlRNAiKK-TS-QF6tomato-DSRF-2_[ii19_btlKK-TS_VirginMale_Slide_2_Position20_Image_20]	Male	mex1, esg TS > btlRNAi	56539.8
MexG4EsgG4-btlRNAiKK-TS-QF6tomato-DSRF-2_[ii2_KKC-TS_VirginMale_Slide_2_Position3_Image_3]	Male	mex1, esg TS > Ctrl	53707.9
MexG4EsgG4-btlRNAiKK-TS-QF6tomato-DSRF-2_[ii20_btlKK-TS_VirginMale_Slide_2_Position21_Image_21]	Male	mex1, esg TS > btlRNAi	64031
MexG4EsgG4-btlRNAiKK-TS-QF6tomato-DSRF-2_[ii21_btlKK-TS_VirginMale_Slide_2_Position22_Image_22]	Male	mex1, esg TS > btlRNAi	57717.1
MexG4EsgG4-btlRNAiKK-TS-QF6tomato-DSRF-2_[ii22_btlKK-TS_VirginMale_Slide_2_Position23_Image_23]	Male	mex1, esg TS > btlRNAi	63944.4
MexG4EsgG4-btlRNAiKK-TS-QF6tomato-DSRF-2_[ii23_KKC-TS_VirginFemale_Slide_2_Position24_Image_24]	Female	mex1, esg TS > Ctrl	103853
MexG4EsgG4-btlRNAiKK-TS-QF6tomato-DSRF-2_[ii24_KKC-TS_VirginFemale_Slide_2_Position25_Image_25]	Female	mex1, esg TS > Ctrl	68950.4
MexG4EsgG4-btlRNAiKK-TS-QF6tomato-DSRF-2_[ii25_KKC-TS_VirginFemale_Slide_2_Position26_Image_26]	Female	mex1, esg TS > Ctrl	63654.5
MexG4EsgG4-btlRNAiKK-TS-QF6tomato-DSRF-2_[ii26_KKC-TS_VirginFemale_Slide_2_Position27_Image_27]	Female	mex1, esg TS > Ctrl	98349.9
MexG4EsgG4-btlRNAiKK-TS-QF6tomato-DSRF-2_[ii27_KKC-TS_VirginFemale_Slide_2_Position28_Image_28]	Female	mex1, esg TS > Ctrl	83725.3
MexG4EsgG4-btlRNAiKK-TS-QF6tomato-DSRF-2_[ii28_KKC-TS_VirginFemale_Slide_2_Position29_Image_29]	Female	mex1, esg TS > Ctrl	76456.5
MexG4EsgG4-btlRNAiKK-TS-QF6tomato-DSRF-2_[ii29_KKC-TS_VirginFemale_Slide_2_Position30_Image_30]	Female	mex1, esg TS > Ctrl	75263
MexG4EsgG4-btlRNAiKK-TS-QF6tomato-DSRF-2_[ii3_KKC-TS_VirginMale_Slide_2_Position4_Image_4]	Male	mex1, esg TS > Ctrl	61926.5
MexG4EsgG4-btlRNAiKK-TS-QF6tomato-DSRF-2_[ii30_KKC-TS_VirginFemale_Slide_2_Position31_Image_31]	Female	mex1, esg TS > Ctrl	70488.9
MexG4EsgG4-btlRNAiKK-TS-QF6tomato-DSRF-2_[ii31_KKC-TS_VirginFemale_Slide_2_Position32_Image_32]	Female	mex1, esg TS > Ctrl	66526.9
MexG4EsgG4-btlRNAiKK-TS-QF6tomato-DSRF-2_[ii32_KKC-TS_VirginFemale_Slide_2_Position33_Image_33]	Female	mex1, esg TS > Ctrl	75978.5
MexG4EsgG4-btlRNAiKK-TS-QF6tomato-DSRF-2_[ii33_KKC-TS_VirginFemale_Slide_2_Position34_Image_34]	Female	mex1, esg TS > Ctrl	81483.5
MexG4EsgG4-btlRNAiKK-TS-QF6tomato-DSRF-2_[ii34_KKC-TS_VirginFemale_Slide_2_Position35_Image_35]	Female	mex1, esg TS > Ctrl	79125.9
MexG4EsgG4-btlRNAiKK-TS-QF6tomato-DSRF-2_[ii35_btlKK-TS_VirginFemale_Slide_2_Position36_Image_36]	Female	mex1, esg TS > btlRNAi	71914
MexG4EsgG4-btlRNAiKK-TS-QF6tomato-DSRF-2_[ii36_btlKK-TS_VirginFemale_Slide_2_Position37_Image_37]	Female	mex1, esg TS > btlRNAi	83779.4
MexG4EsgG4-btlRNAiKK-TS-QF6tomato-DSRF-2_[ii37_btlKK-TS_VirginFemale_Slide_2_Position38_Image_38]	Female	mex1, esg TS > btlRNAi	72549
MexG4EsgG4-btlRNAiKK-TS-QF6tomato-DSRF-2_[ii38_btlKK-TS_VirginFemale_Slide_2_Position39_Image_39]	Female	mex1, esg TS > btlRNAi	84224.6
MexG4EsgG4-btlRNAiKK-TS-QF6tomato-DSRF-2_[ii39_btlKK-TS_VirginFemale_Slide_2_Position40_Image_40]	Female	mex1, esg TS > btlRNAi	80151.8
MexG4EsgG4-btlRNAiKK-TS-QF6tomato-DSRF-2_[ii4_KKC-TS_VirginMale_Slide_2_Position5_Image_5]	Male	mex1, esg TS > Ctrl	71504.3
MexG4EsgG4-btlRNAiKK-TS-QF6tomato-DSRF-2_[ii40_btlKK-TS_VirginFemale_Slide_2_Position41_Image_41]	Female	mex1, esg TS > btlRNAi	79079.6
MexG4EsgG4-btlRNAiKK-TS-QF6tomato-DSRF-2_[ii41_btlKK-TS_VirginFemale_Slide_2_Position42_Image_42]	Female	mex1, esg TS > btlRNAi	64769.5
MexG4EsgG4-btlRNAiKK-TS-QF6tomato-DSRF-2_[ii42_btlKK-TS_VirginFemale_Slide_2_Position43_Image_43]	Female	mex1, esg TS > btlRNAi	84038.6
MexG4EsgG4-btlRNAiKK-TS-QF6tomato-DSRF-2_[ii43_btlKK-TS_VirginFemale_Slide_2_Position44_Image_44]	Female	mex1, esg TS > btlRNAi	75347.3
MexG4EsgG4-btlRNAiKK-TS-QF6tomato-DSRF-2_[ii44_btlKK-TS_VirginFemale_Slide_2_Position45_Image_45]	Female	mex1, esg TS > btlRNAi	79313.7
MexG4EsgG4-btlRNAiKK-TS-QF6tomato-DSRF-2_[ii45_btlKK-TS_VirginFemale_Slide_2_Position46_Image_46]	Female	mex1, esg TS > btlRNAi	72008.7
MexG4EsgG4-btlRNAiKK-TS-QF6tomato-DSRF-2_[ii46_btlKK-TS_VirginFemale_Slide_2_Position47_Image_47]	Female	mex1, esg TS > btlRNAi	69774.4
MexG4EsgG4-btlRNAiKK-TS-QF6tomato-DSRF-2_[ii5_KKC-TS_VirginMale_Slide_2_Position6_Image_6]	Male	mex1, esg TS > Ctrl	63756.2
MexG4EsgG4-btlRNAiKK-TS-QF6tomato-DSRF-2_[ii6_KKC-TS_VirginMale_Slide_2_Position7_Image_7]	Male	mex1, esg TS > Ctrl	51654.2
MexG4EsgG4-btlRNAiKK-TS-QF6tomato-DSRF-2_[ii7_KKC-TS_VirginMale_Slide_2_Position8_Image_8]	Male	mex1, esg TS > Ctrl	61219.7
MexG4EsgG4-btlRNAiKK-TS-QF6tomato-DSRF-2_[ii8_KKC-TS_VirginMale_Slide_2_Position9_Image_9]	Male	mex1, esg TS > Ctrl	54827.7
MexG4EsgG4-btlRNAiKK-TS-QF6tomato-DSRF-2_[ii9_KKC-TS_VirginMale_Slide_2_Position10_Image_10]	Male	mex1, esg TS > Ctrl	72498.7

## Sheet: ED5d_right
Extended Data Figure 5d (right)	mex1, esg TS > btlRNAi no. of DSRF-positive nuclei
Fly	Sex	Genotype	No. of DSRF-positive nuclei
mex1esgTS-btlRNAi-VF_1	Female	mex1, esg TS > btlRNAi	112
mex1esgTS-btlRNAi-VF_2	Female	mex1, esg TS > btlRNAi	115
mex1esgTS-btlRNAi-VF_3	Female	mex1, esg TS > btlRNAi	112
mex1esgTS-btlRNAi-VF_4	Female	mex1, esg TS > btlRNAi	106
mex1esgTS-btlRNAi-VF_5	Female	mex1, esg TS > btlRNAi	145
mex1esgTS-btlRNAi-VF_6	Female	mex1, esg TS > btlRNAi	111
mex1esgTS-btlRNAi-VF_7	Female	mex1, esg TS > btlRNAi	109
mex1esgTS-btlRNAi-VF_8	Female	mex1, esg TS > btlRNAi	138
mex1esgTS-btlRNAi-VF_9	Female	mex1, esg TS > btlRNAi	150
mex1esgTS-btlRNAi-VF_10	Female	mex1, esg TS > btlRNAi	112
mex1esgTS-btlRNAi-VF_11	Female	mex1, esg TS > btlRNAi	115
mex1esgTS-btlRNAi-VF_12	Female	mex1, esg TS > btlRNAi	104
mex1esgTS-btlRNAi-VF_13	Female	mex1, esg TS > btlRNAi	158
mex1esgTS-btlRNAi-VF_14	Female	mex1, esg TS > btlRNAi	134
mex1esgTS-btlRNAi-VM_1	Male	mex1, esg TS > btlRNAi	46
mex1esgTS-btlRNAi-VM_2	Male	mex1, esg TS > btlRNAi	44
mex1esgTS-btlRNAi-VM_3	Male	mex1, esg TS > btlRNAi	34
mex1esgTS-btlRNAi-VM_4	Male	mex1, esg TS > btlRNAi	85
mex1esgTS-btlRNAi-VM_5	Male	mex1, esg TS > btlRNAi	67
mex1esgTS-btlRNAi-VM_6	Male	mex1, esg TS > btlRNAi	89
mex1esgTS-btlRNAi-VM_7	Male	mex1, esg TS > btlRNAi	45
mex1esgTS-btlRNAi-VM_8	Male	mex1, esg TS > btlRNAi	33
mex1esgTS-btlRNAi-VM_9	Male	mex1, esg TS > btlRNAi	56
mex1esgTS-btlRNAi-VM_10	Male	mex1, esg TS > btlRNAi	65
mex1esgTS-btlRNAi-VM_11	Male	mex1, esg TS > btlRNAi	88
mex1esgTS-btlRNAi-VM_12	Male	mex1, esg TS > btlRNAi	76
mex1esgTS-btlRNAi-VM_13	Male	mex1, esg TS > btlRNAi	63
mex1esgTS-btlRNAi-VM_14	Male	mex1, esg TS > btlRNAi	106
mex1esgTS-btlRNAi-VM_15	Male	mex1, esg TS > btlRNAi	102
mex1esgTS-btlRNAi-VM_16	Male	mex1, esg TS > btlRNAi	77
mex1esgTS-btlRNAi-VM_17	Male	mex1, esg TS > btlRNAi	81
mex1esgTS-btlRNAi-VM_18	Male	mex1, esg TS > btlRNAi	76
mex1esgTS_KKCtrl_VF_1	Female	mex1, esg TS > Ctrl	114
mex1esgTS_KKCtrl_VF_2	Female	mex1, esg TS > Ctrl	151
mex1esgTS_KKCtrl_VF_3	Female	mex1, esg TS > Ctrl	124
mex1esgTS_KKCtrl_VF_4	Female	mex1, esg TS > Ctrl	95
mex1esgTS_KKCtrl_VF_5	Female	mex1, esg TS > Ctrl	138
mex1esgTS_KKCtrl_VF_6	Female	mex1, esg TS > Ctrl	119
mex1esgTS_KKCtrl_VF_7	Female	mex1, esg TS > Ctrl	103
mex1esgTS_KKCtrl_VF_8	Female	mex1, esg TS > Ctrl	152
mex1esgTS_KKCtrl_VF_9	Female	mex1, esg TS > Ctrl	111
mex1esgTS_KKCtrl_VF_10	Female	mex1, esg TS > Ctrl	124
mex1esgTS_KKCtrl_VF_11	Female	mex1, esg TS > Ctrl	114
mex1esgTS_KKCtrl_VF_12	Female	mex1, esg TS > Ctrl	103
mex1esgTS_KKCtrl_VF_13	Female	mex1, esg TS > Ctrl	139
mex1esgTS_KKCtrl_VF_14	Female	mex1, esg TS > Ctrl	129
mex1esgTS_KKCtrl_VF_15	Female	mex1, esg TS > Ctrl	99
mex1esgTS_KKCtrl_VF_16	Female	mex1, esg TS > Ctrl	170
mex1esgTS_KKCtrl_VF_17	Female	mex1, esg TS > Ctrl	164
mex1esgTS_KKCtrl_VF_18	Female	mex1, esg TS > Ctrl	159
mex1esgTS_KKCtrl_VF_19	Female	mex1, esg TS > Ctrl	129
mex1esgTS_KKCtrl_VF_20	Female	mex1, esg TS > Ctrl	112
mex1esgTS_KKCtrl_VF_21	Female	mex1, esg TS > Ctrl	139
mex1esgTS_KKCtrl_VF_22	Female	mex1, esg TS > Ctrl	140
mex1esgTS_KKCtrl_VM_1	Male	mex1, esg TS > Ctrl	117
mex1esgTS_KKCtrl_VM_2	Male	mex1, esg TS > Ctrl	69
mex1esgTS_KKCtrl_VM_3	Male	mex1, esg TS > Ctrl	114
mex1esgTS_KKCtrl_VM_4	Male	mex1, esg TS > Ctrl	90
mex1esgTS_KKCtrl_VM_5	Male	mex1, esg TS > Ctrl	93
mex1esgTS_KKCtrl_VM_6	Male	mex1, esg TS > Ctrl	77
mex1esgTS_KKCtrl_VM_7	Male	mex1, esg TS > Ctrl	54
mex1esgTS_KKCtrl_VM_8	Male	mex1, esg TS > Ctrl	84
mex1esgTS_KKCtrl_VM_9	Male	mex1, esg TS > Ctrl	106
mex1esgTS_KKCtrl_VM_10	Male	mex1, esg TS > Ctrl	62
mex1esgTS_KKCtrl_VM_11	Male	mex1, esg TS > Ctrl	57
mex1esgTS_KKCtrl_VM_12	Male	mex1, esg TS > Ctrl	67
mex1esgTS_KKCtrl_VM_13	Male	mex1, esg TS > Ctrl	75
mex1esgTS_KKCtrl_VM_14	Male	mex1, esg TS > Ctrl	69
mex1esgTS_KKCtrl_VM_15	Male	mex1, esg TS > Ctrl	85
mex1esgTS_KKCtrl_VM_16	Male	mex1, esg TS > Ctrl	121
mex1esgTS_KKCtrl_VM_17	Male	mex1, esg TS > Ctrl	45
mex1esgTS_KKCtrl_VM_18	Male	mex1, esg TS > Ctrl	66
mex1esgTS_KKCtrl_VM_19	Male	mex1, esg TS > Ctrl	72
mex1esgTS_KKCtrl_VM_20	Male	mex1, esg TS > Ctrl	82
mex1esgTS_KKCtrl_VM_21	Male	mex1, esg TS > Ctrl	54
mex1esgTS_KKCtrl_VM_22	Male	mex1, esg TS > Ctrl	57

## Sheet: ED5e
Extended Data Figure 5e		mex1>bnlRNAi gut shape PCA plot
Fly	Sex	Genotype	PC1	PC2
220428_mexGal4bnlRNAi_f1_invert.traces	Female	mex1 > bnlRNAi	0.271232	0.0481144
220428_mexGal4bnlRNAi_f2_invert.traces	Female	mex1 > bnlRNAi	0.235986	-0.111137
220428_mexGal4bnlRNAi_f3_invert.traces	Female	mex1 > bnlRNAi	-0.145809	0.181748
220428_mexGal4bnlRNAi_f4_invert.traces	Female	mex1 > bnlRNAi	0.174675	0.117072
220428_mexGal4bnlRNAi_f5_invert.traces	Female	mex1 > bnlRNAi	0.335512	-0.0789072
220428_mexGal4bnlRNAi_f6_invert.traces	Female	mex1 > bnlRNAi	0.233075	0.0728616
220428_mexGal4bnlRNAi_f7_invert.traces	Female	mex1 > bnlRNAi	0.300933	0.0823295
220428_mexGal4bnlRNAi_f8_invert.traces	Female	mex1 > bnlRNAi	0.296154	0.00173634
220428_mexGal4bnlRNAi_m1_invert.traces	Male	mex1 > bnlRNAi	-0.230704	-0.124411
220428_mexGal4bnlRNAi_m2_invert.traces	Male	mex1 > bnlRNAi	-0.199831	-0.0887634
220428_mexGal4bnlRNAi_m3_invert.traces	Male	mex1 > bnlRNAi	-0.252581	0.0551954
220428_mexGal4bnlRNAi_m4_invert.traces	Male	mex1 > bnlRNAi	-0.266083	-0.0359885
220428_mexGal4bnlRNAi_m5_invert.traces	Male	mex1 > bnlRNAi	-0.315047	0.123182
220428_mexGal4bnlRNAi_m6_invert.traces	Male	mex1 > bnlRNAi	-0.262633	-0.048275
220428_mexGal4bnlRNAi_m7_invert.traces	Male	mex1 > bnlRNAi	-0.215078	-0.0650907
220428_mexGal4bnlRNAi_m8_invert.traces	Male	mex1 > bnlRNAi	-0.238454	0.00942312
220429_mexGal4GDcontrol_f1_invert.traces	Female	mex1 > Ctrl	0.358991	-0.0590121
220429_mexGal4GDcontrol_f2_invert.traces	Female	mex1 > Ctrl	0.134531	-0.0142671
220429_mexGal4GDcontrol_f3_invert.traces	Female	mex1 > Ctrl	0.195627	-0.0500469
220429_mexGal4GDcontrol_f5_invert.traces	Female	mex1 > Ctrl	0.36585	-0.0780222
220429_mexGal4GDcontrol_f6_invert.traces	Female	mex1 > Ctrl	0.394416	-0.0951297
220429_mexGal4GDcontrol_m1_invert.traces	Male	mex1 > Ctrl	-0.284996	0.0149897
220429_mexGal4GDcontrol_m10_invert.traces	Male	mex1 > Ctrl	-0.239031	-0.217203
220429_mexGal4GDcontrol_m11_invert.traces	Male	mex1 > Ctrl	-0.284002	0.0280914
220429_mexGal4GDcontrol_m12_invert.traces	Male	mex1 > Ctrl	-0.206345	-0.0788569
220429_mexGal4GDcontrol_m13_invert.traces	Male	mex1 > Ctrl	-0.28668	-0.0966143
220429_mexGal4GDcontrol_m3_invert.traces	Male	mex1 > Ctrl	-0.198402	-0.262493
220429_mexGal4GDcontrol_m4_invert.traces	Male	mex1 > Ctrl	-0.226335	-0.126752
220429_mexGal4GDcontrol_m5_invert.traces	Male	mex1 > Ctrl	-0.290855	-0.126692
220429_mexGal4GDcontrol_m6_invert.traces	Male	mex1 > Ctrl	-0.225436	-0.199016
220429_mexGal4GDcontrol_m7_invert.traces	Male	mex1 > Ctrl	-0.256158	0.0649439
220429_mexGal4GDcontrol_m8_invert.traces	Male	mex1 > Ctrl	-0.306337	-0.0909319
220429_mexGal4GDcontrol_m9_invert.traces	Male	mex1 > Ctrl	-0.260186	-0.175762
230911_MexGal4_bnlRNAi_VirginFemale_Rec1	Female	mex1 > bnlRNAi	0.0987524	-0.252086
230911_MexGal4_bnlRNAi_VirginFemale_Rec2	Female	mex1 > bnlRNAi	0.350098	-0.0400668
230911_MexGal4_bnlRNAi_VirginFemale_Rec3	Female	mex1 > bnlRNAi	0.133741	0.238105
230911_MexGal4_bnlRNAi_VirginFemale_Rec4	Female	mex1 > bnlRNAi	0.348947	0.0346905
230911_MexGal4_bnlRNAi_VirginMale_Rec1	Male	mex1 > bnlRNAi	-0.231835	0.112063
230911_MexGal4_bnlRNAi_VirginMale_Rec2	Male	mex1 > bnlRNAi	-0.193916	0.0275713
230911_MexGal4_bnlRNAi_VirginMale_Rec3	Male	mex1 > bnlRNAi	-0.201545	0.13563
230911_MexGal4_bnlRNAi_VirginMale_Rec4	Male	mex1 > bnlRNAi	-0.232398	0.196624
230911_MexGal4_bnlRNAi_VirginMale_Rec5	Male	mex1 > bnlRNAi	-0.226612	0.0194469
230911_MexGal4_bnlRNAi_VirginMale_Rec6	Male	mex1 > bnlRNAi	-0.258954	0.165349
230911_MexGal4_GDControl_VirginFemale_Rec1	Female	mex1 > Ctrl	0.157249	0.064488
230911_MexGal4_GDControl_VirginFemale_Rec2	Female	mex1 > Ctrl	0.329731	-0.264842
230911_MexGal4_GDControl_VirginFemale_Rec3	Female	mex1 > Ctrl	0.0389456	-0.054975
230921_MexGal4_bnlRNAi_VirginFemale_Rec10	Female	mex1 > bnlRNAi	0.196666	0.128493
230921_MexGal4_bnlRNAi_VirginFemale_Rec6	Female	mex1 > bnlRNAi	0.269253	0.108672
230921_MexGal4_bnlRNAi_VirginFemale_Rec7	Female	mex1 > bnlRNAi	0.230926	0.181174
230921_MexGal4_bnlRNAi_VirginFemale_Rec8	Female	mex1 > bnlRNAi	0.298382	-0.106836
230921_MexGal4_bnlRNAi_VirginFemale_Rec9	Female	mex1 > bnlRNAi	0.262439	0.00799166
230921_MexGal4_bnlRNAi_VirginMale_Rec7	Male	mex1 > bnlRNAi	-0.190703	0.0428002
230921_MexGal4_bnlRNAi_VirginMale_Rec8	Male	mex1 > bnlRNAi	-0.290227	0.0155497
230921_MexGal4_GDControl_VirginFemale_Rec6	Female	mex1 > Ctrl	0.188769	0.143223
230921_MexGal4_GDControl_VirginFemale_Rec7	Female	mex1 > Ctrl	0.254925	-0.0488684
230921_MexGal4_GDControl_VirginMale_Rec10	Male	mex1 > Ctrl	-0.175624	-0.131683
230921_MexGal4_GDControl_VirginMale_Rec11	Male	mex1 > Ctrl	-0.1293	-0.149633
230921_MexGal4_GDControl_VirginMale_Rec7	Male	mex1 > Ctrl	-0.258128	-0.00346452
230921_MexGal4_GDControl_VirginMale_Rec8	Male	mex1 > Ctrl	-0.165995	0.100709
230921_MexGal4_GDControl_VirginMale_Rec9	Male	mex1 > Ctrl	-0.101718	0.020418
230924_MexGal4_bnlRNAi_VirginFemale_Rec11	Female	mex1 > bnlRNAi	0.148625	-0.0670938
230924_MexGal4_bnlRNAi_VirginFemale_Rec12	Female	mex1 > bnlRNAi	0.19602	-0.00879503
230924_MexGal4_bnlRNAi_VirginFemale_Rec13	Female	mex1 > bnlRNAi	0.290931	0.0259328
230924_MexGal4_bnlRNAi_VirginFemale_Rec14	Female	mex1 > bnlRNAi	0.228991	0.0213398
230924_MexGal4_bnlRNAi_VirginFemale_Rec15	Female	mex1 > bnlRNAi	0.182863	0.0844357
230924_MexGal4_bnlRNAi_VirginMale_Rec10	Male	mex1 > bnlRNAi	-0.229601	0.155243
230924_MexGal4_bnlRNAi_VirginMale_Rec9	Male	mex1 > bnlRNAi	-0.193573	0.077349
230924_MexGal4_GDControl_VirginFemale_Rec8	Female	mex1 > Ctrl	0.339307	0.0271171
230924_MexGal4_GDControl_VirginFemale_Rec9	Female	mex1 > Ctrl	0.201886	0.141304
230924_MexGal4_GDControl_VirginMale_Rec12	Male	mex1 > Ctrl	-0.187522	0.0267093
230924_MexGal4_GDControl_VirginMale_Rec13	Male	mex1 > Ctrl	-0.259294	-0.179623
230925_MexGal4_bnlRNAi_VirginFemale_Rec16	Female	mex1 > bnlRNAi	0.304513	0.0485917
230925_MexGal4_bnlRNAi_VirginFemale_Rec17	Female	mex1 > bnlRNAi	0.302415	-0.0033353
230925_MexGal4_bnlRNAi_VirginFemale_Rec18	Female	mex1 > bnlRNAi	0.337183	0.00424983
230925_MexGal4_bnlRNAi_VirginFemale_Rec19	Female	mex1 > bnlRNAi	0.347728	-0.0266077
230925_MexGal4_bnlRNAi_VirginFemale_Rec20	Female	mex1 > bnlRNAi	0.305833	-0.00736657
230925_MexGal4_bnlRNAi_VirginMale_Rec11	Male	mex1 > bnlRNAi	-0.196298	0.0650982
230925_MexGal4_bnlRNAi_VirginMale_Rec12	Male	mex1 > bnlRNAi	-0.26628	0.146752
230925_MexGal4_bnlRNAi_VirginMale_Rec13	Male	mex1 > bnlRNAi	-0.169134	-0.119414
230925_MexGal4_bnlRNAi_VirginMale_Rec14	Male	mex1 > bnlRNAi	-0.216133	0.173204
230925_MexGal4_bnlRNAi_VirginMale_Rec15	Male	mex1 > bnlRNAi	-0.249806	0.0251781
230925_MexGal4_GDControl_VirginFemale_Rec11	Female	mex1 > Ctrl	0.286702	0.066273
230925_MexGal4_GDControl_VirginFemale_Rec12	Female	mex1 > Ctrl	0.373302	-0.0589871
230925_MexGal4_GDControl_VirginFemale_Rec14	Female	mex1 > Ctrl	0.343129	-0.0153282
230925_MexGal4_GDControl_VirginMale_Rec17	Male	mex1 > Ctrl	-0.17519	0.0138075
230925_MexGal4_GDControl_VirginMale_Rec18	Male	mex1 > Ctrl	-0.186695	-0.13556
230925_MexGal4_GDControl_VirginMale_Rec19	Male	mex1 > Ctrl	-0.177324	0.213841
230925_MexGal4_GDControl_VirginMale_Rec20	Male	mex1 > Ctrl	-0.213165	0.00988115
230926_MexGal4_bnlRNAi_VirginFemale_Rec21	Female	mex1 > bnlRNAi	0.249049	-0.0038545
230926_MexGal4_bnlRNAi_VirginFemale_Rec22	Female	mex1 > bnlRNAi	0.142938	0.113682
230926_MexGal4_bnlRNAi_VirginFemale_Rec23	Female	mex1 > bnlRNAi	0.327362	-0.171184
230926_MexGal4_bnlRNAi_VirginFemale_Rec24	Female	mex1 > bnlRNAi	0.268195	0.034992
230926_MexGal4_GDControl_VirginMale_Rec22	Male	mex1 > Ctrl	-0.26132	0.00732635
230926_MexGal4_GDControl_VirginMale_Rec23	Male	mex1 > Ctrl	-0.203083	-0.046988
230926_MexGal4_GDControl_VirginMale_Rec24	Male	mex1 > Ctrl	-0.19805	-0.0170838
230926_MexGal4_GDControl_VirginMale_Rec25	Male	mex1 > Ctrl	-0.20491	0.114676
230926_MexGal4_GDControl_VirginMale_Rec26	Male	mex1 > Ctrl	-0.197457	-0.00262104

## Sheet: ED5g
Extended Data Figure 5g	mex1, esg TS > btlRNAi gut shape PCA plot
Fly	Sex	Genotype	PC1	PC2
220816_mexesgTSbtlRNAi_29c_f1	Female	mex1, esg TS > btlRNAi	-0.104633	-0.010839
220816_mexesgTSbtlRNAi_29c_f2	Female	mex1, esg TS > btlRNAi	-0.0952477	-0.0312188
220816_mexesgTSbtlRNAi_29c_f3	Female	mex1, esg TS > btlRNAi	0.0236254	-0.0135657
220816_mexesgTSbtlRNAi_29c_f4	Female	mex1, esg TS > btlRNAi	-0.112509	0.0858349
220816_mexesgTSbtlRNAi_29c_f5	Female	mex1, esg TS > btlRNAi	-0.283146	0.142084
220816_mexesgTSbtlRNAi_29c_f6	Female	mex1, esg TS > btlRNAi	-0.0828749	-0.062259
220816_mexesgTSbtlRNAi_29c_f8	Female	mex1, esg TS > btlRNAi	-0.246535	0.0487392
220816_mexesgTSbtlRNAi_29c_f9	Female	mex1, esg TS > btlRNAi	-0.267976	0.0332278
220816_mexesgTScontrol_29c_f1	Female	mex1, esg TS > Ctrl	-0.260189	-0.104259
220816_mexesgTScontrol_29c_f2	Female	mex1, esg TS > Ctrl	-0.357563	-0.0459882
220816_mexesgTScontrol_29c_f3	Female	mex1, esg TS > Ctrl	-0.207736	0.229115
220816_mexesgTScontrol_29c_f4	Female	mex1, esg TS > Ctrl	-0.250417	0.176796
220816_mexesgTScontrol_29c_f7	Female	mex1, esg TS > Ctrl	-0.235789	0.0191019
220816_mexesgTScontrol_29c_f8	Female	mex1, esg TS > Ctrl	-0.027871	-0.100154
220816_mexesgTScontrol_29c_f9	Female	mex1, esg TS > Ctrl	-0.382545	0.0494838
220816_mexesgTScontrol_29c_m5	Female	mex1, esg TS > Ctrl	0.239885	-0.0397306
220822_mexesgTSbtlRNAi_29oC_f6	Female	mex1, esg TS > btlRNAi	-0.254404	0.047997
220822_mexesgTSbtlRNAi_29oC_m1	Male	mex1, esg TS > btlRNAi	0.26331	-0.00509708
220822_mexesgTSbtlRNAi_29oC_m10	Male	mex1, esg TS > btlRNAi	0.188891	0.130315
220822_mexesgTSbtlRNAi_29oC_m11	Male	mex1, esg TS > btlRNAi	0.231785	0.00521018
220822_mexesgTSbtlRNAi_29oC_m2	Male	mex1, esg TS > btlRNAi	0.216866	-0.0157876
220822_mexesgTSbtlRNAi_29oC_m3	Male	mex1, esg TS > btlRNAi	0.0550753	-0.150581
220822_mexesgTSbtlRNAi_29oC_m4	Male	mex1, esg TS > btlRNAi	0.189137	0.149146
220822_mexesgTSbtlRNAi_29oC_m5	Male	mex1, esg TS > btlRNAi	0.175254	0.0873882
220822_mexesgTSbtlRNAi_29oC_m7	Male	mex1, esg TS > btlRNAi	0.171005	-0.0336603
220822_mexesgTSbtlRNAi_29oC_m8	Male	mex1, esg TS > btlRNAi	0.238384	-0.0732667
220822_mexesgTSbtlRNAi_29oC_m9	Male	mex1, esg TS > btlRNAi	0.161503	0.0320045
220822_mexesgTScontrol_29oC_f11	Female	mex1, esg TS > Ctrl	-0.0277851	0.132219
220822_mexesgTScontrol_29oC_f12	Female	mex1, esg TS > Ctrl	0.163236	-0.187767
220822_mexesgTScontrol_29oC_f6	Female	mex1, esg TS > Ctrl	-0.291802	-0.0208854
220822_mexesgTScontrol_29oC_m1	Male	mex1, esg TS > Ctrl	0.260167	0.028418
220822_mexesgTScontrol_29oC_m10	Male	mex1, esg TS > Ctrl	0.2237	-0.180688
220822_mexesgTScontrol_29oC_m2	Male	mex1, esg TS > Ctrl	0.146219	-0.0307124
220822_mexesgTScontrol_29oC_m3	Male	mex1, esg TS > Ctrl	0.242894	-0.163076
220822_mexesgTScontrol_29oC_m4	Male	mex1, esg TS > Ctrl	0.141282	0.0127016
220822_mexesgTScontrol_29oC_m5	Male	mex1, esg TS > Ctrl	0.145625	0.170463
220822_mexesgTScontrol_29oC_m7	Male	mex1, esg TS > Ctrl	0.231404	-0.164665
220822_mexesgTScontrol_29oC_m8	Male	mex1, esg TS > Ctrl	0.196186	0.0718673
220822_mexesgTScontrol_29oC_m9	Male	mex1, esg TS > Ctrl	0.140079	0.00584783
230929_MexEsgGal4-btlRNAiKK-VirginFemale_Rec11	Female	mex1, esg TS > btlRNAi	-0.06785	0.0183602
230929_MexEsgGal4-btlRNAiKK-VirginFemale_Rec13	Female	mex1, esg TS > btlRNAi	-0.231015	-0.0862665
230929_MexEsgGal4-btlRNAiKK-VirginFemale_Rec14	Female	mex1, esg TS > btlRNAi	-0.265825	-0.131203
230929_MexEsgGal4-btlRNAiKK-VirginFemale_Rec15	Female	mex1, esg TS > btlRNAi	-0.010532	-0.0656499
230929_MexEsgGal4-btlRNAiKK-VirginFemale_Rec16	Female	mex1, esg TS > btlRNAi	-0.215975	-0.0985399
230929_MexEsgGal4-btlRNAiKK-VirginFemale_Rec17	Female	mex1, esg TS > btlRNAi	0.111544	-0.244347
230929_MexEsgGal4-btlRNAiKK-VirginFemale_Rec19	Female	mex1, esg TS > btlRNAi	-0.0379669	0.186449
230929_MexEsgGal4-btlRNAiKK-VirginFemale_Rec2	Female	mex1, esg TS > btlRNAi	-0.150156	-0.110014
230929_MexEsgGal4-btlRNAiKK-VirginFemale_Rec20	Female	mex1, esg TS > btlRNAi	-0.209265	-0.0510676
230929_MexEsgGal4-btlRNAiKK-VirginFemale_Rec21	Female	mex1, esg TS > btlRNAi	0.0295282	0.0359341
230929_MexEsgGal4-btlRNAiKK-VirginFemale_Rec22	Female	mex1, esg TS > btlRNAi	-0.20498	-0.042546
230929_MexEsgGal4-btlRNAiKK-VirginFemale_Rec23	Female	mex1, esg TS > btlRNAi	-0.0481595	-0.210141
230929_MexEsgGal4-btlRNAiKK-VirginFemale_Rec24	Female	mex1, esg TS > btlRNAi	-0.158655	-0.131082
230929_MexEsgGal4-btlRNAiKK-VirginFemale_Rec25	Female	mex1, esg TS > btlRNAi	-0.319995	-0.147807
230929_MexEsgGal4-btlRNAiKK-VirginFemale_Rec26	Female	mex1, esg TS > btlRNAi	-0.191165	-0.0532201
230929_MexEsgGal4-btlRNAiKK-VirginFemale_Rec27	Female	mex1, esg TS > btlRNAi	-0.148089	-0.0365027
230929_MexEsgGal4-btlRNAiKK-VirginFemale_Rec28	Female	mex1, esg TS > btlRNAi	-0.160709	0.308809
230929_MexEsgGal4-btlRNAiKK-VirginFemale_Rec3	Female	mex1, esg TS > btlRNAi	-0.342046	-0.0173813
230929_MexEsgGal4-btlRNAiKK-VirginFemale_Rec4	Female	mex1, esg TS > btlRNAi	-0.203166	-0.0580165
230929_MexEsgGal4-btlRNAiKK-VirginFemale_Rec5	Female	mex1, esg TS > btlRNAi	-0.233475	0.020353
230929_MexEsgGal4-btlRNAiKK-VirginFemale_Rec6	Female	mex1, esg TS > btlRNAi	-0.303973	-0.00527841
230929_MexEsgGal4-btlRNAiKK-VirginFemale_Rec7	Female	mex1, esg TS > btlRNAi	-0.241224	0.000984511
230929_MexEsgGal4-btlRNAiKK-VirginFemale_Rec8	Female	mex1, esg TS > btlRNAi	-0.246195	-0.0164699
230929_MexEsgGal4-btlRNAiKK-VirginFemale_Rec9	Female	mex1, esg TS > btlRNAi	-0.252761	-0.0711394
230929_MexEsgGal4-btlRNAiKK-VirginMale_Rec1	Male	mex1, esg TS > btlRNAi	0.17549	0.117677
230929_MexEsgGal4-btlRNAiKK-VirginMale_Rec10	Male	mex1, esg TS > btlRNAi	0.121827	-0.0787676
230929_MexEsgGal4-btlRNAiKK-VirginMale_Rec11	Male	mex1, esg TS > btlRNAi	0.00973497	0.223715
230929_MexEsgGal4-btlRNAiKK-VirginMale_Rec12	Male	mex1, esg TS > btlRNAi	0.242666	-0.103486
230929_MexEsgGal4-btlRNAiKK-VirginMale_Rec13	Male	mex1, esg TS > btlRNAi	0.113553	-0.0265701
230929_MexEsgGal4-btlRNAiKK-VirginMale_Rec14	Male	mex1, esg TS > btlRNAi	0.151895	-0.031751
230929_MexEsgGal4-btlRNAiKK-VirginMale_Rec15	Male	mex1, esg TS > btlRNAi	0.160586	-0.00172874
230929_MexEsgGal4-btlRNAiKK-VirginMale_Rec16	Male	mex1, esg TS > btlRNAi	0.180301	0.00879738
230929_MexEsgGal4-btlRNAiKK-VirginMale_Rec17	Male	mex1, esg TS > btlRNAi	0.131449	0.187279
230929_MexEsgGal4-btlRNAiKK-VirginMale_Rec18	Male	mex1, esg TS > btlRNAi	0.259908	0.0424485
230929_MexEsgGal4-btlRNAiKK-VirginMale_Rec19	Male	mex1, esg TS > btlRNAi	0.13574	0.0719261
230929_MexEsgGal4-btlRNAiKK-VirginMale_Rec2	Male	mex1, esg TS > btlRNAi	0.241	-0.15762
230929_MexEsgGal4-btlRNAiKK-VirginMale_Rec20	Male	mex1, esg TS > btlRNAi	0.156799	-0.0879687
230929_MexEsgGal4-btlRNAiKK-VirginMale_Rec21	Male	mex1, esg TS > btlRNAi	0.15375	0.0251771
230929_MexEsgGal4-btlRNAiKK-VirginMale_Rec22	Male	mex1, esg TS > btlRNAi	-0.0230909	0.027188
230929_MexEsgGal4-btlRNAiKK-VirginMale_Rec23	Male	mex1, esg TS > btlRNAi	0.147301	-0.0553538
230929_MexEsgGal4-btlRNAiKK-VirginMale_Rec24	Male	mex1, esg TS > btlRNAi	0.0897409	0.0229529
230929_MexEsgGal4-btlRNAiKK-VirginMale_Rec25	Male	mex1, esg TS > btlRNAi	0.194438	-0.0818532
230929_MexEsgGal4-btlRNAiKK-VirginMale_Rec26	Male	mex1, esg TS > btlRNAi	0.214923	-0.106733
230929_MexEsgGal4-btlRNAiKK-VirginMale_Rec27	Male	mex1, esg TS > btlRNAi	0.203028	0.0146169
230929_MexEsgGal4-btlRNAiKK-VirginMale_Rec28	Male	mex1, esg TS > btlRNAi	0.171285	0.280856
230929_MexEsgGal4-btlRNAiKK-VirginMale_Rec3	Male	mex1, esg TS > btlRNAi	0.142684	0.224066
230929_MexEsgGal4-btlRNAiKK-VirginMale_Rec4	Male	mex1, esg TS > btlRNAi	0.237645	-0.0797969
230929_MexEsgGal4-btlRNAiKK-VirginMale_Rec5	Male	mex1, esg TS > btlRNAi	0.0608855	0.129161
230929_MexEsgGal4-btlRNAiKK-VirginMale_Rec6	Male	mex1, esg TS > btlRNAi	0.136363	-0.00128668
230929_MexEsgGal4-btlRNAiKK-VirginMale_Rec7	Male	mex1, esg TS > btlRNAi	0.299658	-0.239303
230929_MexEsgGal4-btlRNAiKK-VirginMale_Rec8	Male	mex1, esg TS > btlRNAi	0.270194	0.0460689
230929_MexEsgGal4-btlRNAiKK-VirginMale_Rec9	Male	mex1, esg TS > btlRNAi	0.058954	0.191973
230929_MexEsgGal4-KKC-VirginFemale_Rec10	Female	mex1, esg TS > Ctrl	-0.179788	0.0984848
230929_MexEsgGal4-KKC-VirginFemale_Rec12	Female	mex1, esg TS > Ctrl	-0.182512	-0.108814
230929_MexEsgGal4-KKC-VirginFemale_Rec13	Female	mex1, esg TS > Ctrl	-0.0372573	-0.0174188
230929_MexEsgGal4-KKC-VirginFemale_Rec14	Female	mex1, esg TS > Ctrl	-0.335982	0.00122453
230929_MexEsgGal4-KKC-VirginFemale_Rec15	Female	mex1, esg TS > Ctrl	-0.14044	0.00440525
230929_MexEsgGal4-KKC-VirginFemale_Rec16	Female	mex1, esg TS > Ctrl	-0.181832	-0.0302773
230929_MexEsgGal4-KKC-VirginFemale_Rec17	Female	mex1, esg TS > Ctrl	-0.280373	0.022525
230929_MexEsgGal4-KKC-VirginFemale_Rec18	Female	mex1, esg TS > Ctrl	-0.173733	0.148612
230929_MexEsgGal4-KKC-VirginFemale_Rec19	Female	mex1, esg TS > Ctrl	-0.0146366	0.00479168
230929_MexEsgGal4-KKC-VirginFemale_Rec20	Female	mex1, esg TS > Ctrl	-0.29929	-0.192624
230929_MexEsgGal4-KKC-VirginFemale_Rec21	Female	mex1, esg TS > Ctrl	-0.151316	-0.081972
230929_MexEsgGal4-KKC-VirginFemale_Rec22	Female	mex1, esg TS > Ctrl	-0.0203814	-0.0580877
230929_MexEsgGal4-KKC-VirginFemale_Rec23	Female	mex1, esg TS > Ctrl	-0.296605	-0.0709249
230929_MexEsgGal4-KKC-VirginFemale_Rec24	Female	mex1, esg TS > Ctrl	-0.0916161	-0.039858
230929_MexEsgGal4-KKC-VirginFemale_Rec25	Female	mex1, esg TS > Ctrl	-0.11583	-0.0129216
230929_MexEsgGal4-KKC-VirginFemale_Rec26	Female	mex1, esg TS > Ctrl	-0.184651	0.162428
230929_MexEsgGal4-KKC-VirginFemale_Rec27	Female	mex1, esg TS > Ctrl	-0.339991	-0.0320654
230929_MexEsgGal4-KKC-VirginFemale_Rec6	Female	mex1, esg TS > Ctrl	-0.215279	-0.0153466
230929_MexEsgGal4-KKC-VirginFemale_Rec7	Female	mex1, esg TS > Ctrl	-0.289226	0.00465341
230929_MexEsgGal4-KKC-VirginFemale_Rec8	Female	mex1, esg TS > Ctrl	-0.274813	-0.0571121
230929_MexEsgGal4-KKC-VirginFemale_Rec9	Female	mex1, esg TS > Ctrl	-0.260612	0.0747614
230929_MexEsgGal4-KKC-VirginMale_Rec10	Male	mex1, esg TS > Ctrl	0.0872475	0.0749282
230929_MexEsgGal4-KKC-VirginMale_Rec11	Male	mex1, esg TS > Ctrl	0.264747	-0.0383492
230929_MexEsgGal4-KKC-VirginMale_Rec12	Male	mex1, esg TS > Ctrl	0.106174	-0.0320771
230929_MexEsgGal4-KKC-VirginMale_Rec13	Male	mex1, esg TS > Ctrl	0.156145	-0.00123436
230929_MexEsgGal4-KKC-VirginMale_Rec14	Male	mex1, esg TS > Ctrl	0.0795222	0.0642965
230929_MexEsgGal4-KKC-VirginMale_Rec15	Male	mex1, esg TS > Ctrl	0.163005	0.0318962
230929_MexEsgGal4-KKC-VirginMale_Rec16	Male	mex1, esg TS > Ctrl	0.185762	0.0423125
230929_MexEsgGal4-KKC-VirginMale_Rec17	Male	mex1, esg TS > Ctrl	0.127831	0.0734289
230929_MexEsgGal4-KKC-VirginMale_Rec18	Male	mex1, esg TS > Ctrl	0.111221	-0.0792034
230929_MexEsgGal4-KKC-VirginMale_Rec20	Male	mex1, esg TS > Ctrl	0.17601	0.0204679
230929_MexEsgGal4-KKC-VirginMale_Rec21	Male	mex1, esg TS > Ctrl	0.249315	-0.000277622
230929_MexEsgGal4-KKC-VirginMale_Rec22	Male	mex1, esg TS > Ctrl	0.134159	0.16231
230929_MexEsgGal4-KKC-VirginMale_Rec23	Male	mex1, esg TS > Ctrl	0.207484	0.0745153
230929_MexEsgGal4-KKC-VirginMale_Rec24	Male	mex1, esg TS > Ctrl	0.0131759	0.00896539
230929_MexEsgGal4-KKC-VirginMale_Rec26	Male	mex1, esg TS > Ctrl	0.228005	0.0589419
230929_MexEsgGal4-KKC-VirginMale_Rec5	Male	mex1, esg TS > Ctrl	0.254208	0.0391205
230929_MexEsgGal4-KKC-VirginMale_Rec6	Male	mex1, esg TS > Ctrl	0.0789605	0.0955999
230929_MexEsgGal4-KKC-VirginMale_Rec7	Male	mex1, esg TS > Ctrl	0.177746	-0.231848
230929_MexEsgGal4-KKC-VirginMale_Rec8	Male	mex1, esg TS > Ctrl	0.234265	-0.00791964
230929_MexEsgGal4-KKC-VirginMale_Rec9	Male	mex1, esg TS > Ctrl	0.138095	0.0600024
