# Supplementary material for: The sex of organ geometry
Source: Nature. 2024 May 29;630(8016):392–400. doi: 10.1038/s41586-024-07463-4 (PMC11168936; doi:10.1038/s41586-024-07463-4)
Supplement: Supplementary file 17 — Source Data Extended Data Fig. 6 [file 41586_2024_7463_MOESM17_ESM.xlsx]

## Sheet: ED6a_top
Extended Data Figure 6a (top)	w1118 No. of DSRF-positive nuclei
Fly	Sex	Genotype	No. of DSRF-positive nuclei
w1118-VF_1	Female	w1118	167
w1118-VF_2	Female	w1118	73
w1118-VF_3	Female	w1118	108
w1118-VF_4	Female	w1118	45
w1118-VF_5	Female	w1118	75
w1118-VF_6	Female	w1118	101
w1118-VF_7	Female	w1118	100
w1118-VF_8	Female	w1118	82
w1118-VF_9	Female	w1118	132
w1118-VF_10	Female	w1118	111
w1118-VF_11	Female	w1118	163
w1118-VF_12	Female	w1118	104
w1118-VF_13	Female	w1118	94
w1118-VF_14	Female	w1118	31
w1118-VF_15	Female	w1118	117
w1118-VF_16	Female	w1118	63
w1118-VF_17	Female	w1118	143
w1118-VF_18	Female	w1118	67
w1118-VF_19	Female	w1118	88
w1118-VF_20	Female	w1118	128
w1118-VF_21	Female	w1118	129
w1118-VF_22	Female	w1118	119
w1118-VF_23	Female	w1118	46
w1118-VM_1	Male	w1118	62
w1118-VM_2	Male	w1118	58
w1118-VM_3	Male	w1118	44
w1118-VM_4	Male	w1118	54
w1118-VM_5	Male	w1118	45
w1118-VM_6	Male	w1118	67
w1118-VM_7	Male	w1118	53
w1118-VM_8	Male	w1118	42
w1118-VM_9	Male	w1118	85
w1118-VM_10	Male	w1118	79
w1118-VM_11	Male	w1118	61
w1118-VM_12	Male	w1118	79
w1118-VM_13	Male	w1118	23
w1118-VM_14	Male	w1118	34
w1118-VM_15	Male	w1118	40
w1118-VM_16	Male	w1118	39
w1118-VM_17	Male	w1118	29
w1118-VM_18	Male	w1118	57
w1118-VM_19	Male	w1118	42
w1118-VM_20	Male	w1118	54
w1118-VM_21	Male	w1118	46
w1118-VM_22	Male	w1118	68
w1118-VM_23	Male	w1118	47
w1118-VM_24	Male	w1118	40
w1118-VM_25	Male	w1118	55
w1118-VM_26	Male	w1118	15
w1118-VM_27	Male	w1118	26
w1118-VM_28	Male	w1118	54

## Sheet: ED6a_bottom
Extended Data Figure 6a (bottom)	btl > StingerGFP No. of GFP-positive nuclei
Fly	Sex	Genotype	No. of GFP-positive nuclei
btlGal4-Stinger-7dAPE-VirginFemale-1	Female	btl > StingerGFP	165
btlGal4-Stinger-7dAPE-VirginFemale-2	Female	btl > StingerGFP	137
btlGal4-Stinger-7dAPE-VirginFemale-3	Female	btl > StingerGFP	206
btlGal4-Stinger-7dAPE-VirginFemale-4	Female	btl > StingerGFP	130
btlGal4-Stinger-7dAPE-VirginFemale-5	Female	btl > StingerGFP	153
btlGal4-Stinger-7dAPE-VirginFemale-6	Female	btl > StingerGFP	143
btlGal4-Stinger-7dAPE-VirginFemale-7	Female	btl > StingerGFP	150
btlGal4-Stinger-7dAPE-VirginFemale-8	Female	btl > StingerGFP	130
btlGal4-Stinger-7dAPE-VirginFemale-9	Female	btl > StingerGFP	165
btlGal4-Stinger-7dAPE-VirginFemale-10	Female	btl > StingerGFP	150
btlGal4-Stinger-7dAPE-VirginFemale-11	Female	btl > StingerGFP	163
btlGal4-Stinger-7dAPE-VirginFemale-12	Female	btl > StingerGFP	141
btlGal4-Stinger-7dAPE-VirginFemale-13	Female	btl > StingerGFP	127
btlGal4-Stinger-7dAPE-VirginFemale-14	Female	btl > StingerGFP	162
btlGal4-Stinger-7dAPE-VirginFemale-15	Female	btl > StingerGFP	168
btlGal4-Stinger-7dAPE-VirginFemale-16	Female	btl > StingerGFP	132
btlGal4-Stinger-7dAPE-VirginMale-1	Male	btl > StingerGFP	69
btlGal4-Stinger-7dAPE-VirginMale-2	Male	btl > StingerGFP	91
btlGal4-Stinger-7dAPE-VirginMale-3	Male	btl > StingerGFP	78
btlGal4-Stinger-7dAPE-VirginMale-4	Male	btl > StingerGFP	45
btlGal4-Stinger-7dAPE-VirginMale-5	Male	btl > StingerGFP	36
btlGal4-Stinger-7dAPE-VirginMale-6	Male	btl > StingerGFP	71
btlGal4-Stinger-7dAPE-VirginMale-7	Male	btl > StingerGFP	93
btlGal4-Stinger-7dAPE-VirginMale-8	Male	btl > StingerGFP	40
btlGal4-Stinger-7dAPE-VirginMale-9	Male	btl > StingerGFP	41
btlGal4-Stinger-7dAPE-VirginMale-10	Male	btl > StingerGFP	66
btlGal4-Stinger-7dAPE-VirginMale-11	Male	btl > StingerGFP	42
btlGal4-Stinger-7dAPE-VirginMale-12	Male	btl > StingerGFP	76
btlGal4-Stinger-7dAPE-VirginMale-13	Male	btl > StingerGFP	56
btlGal4-Stinger-7dAPE-VirginMale-14	Male	btl > StingerGFP	77
btlGal4-Stinger-7dAPE-VirginMale-15	Male	btl > StingerGFP	61
btlGal4-Stinger-7dAPE-VirginMale-16	Male	btl > StingerGFP	69
btlGal4-Stinger-7dAPE-VirginMale-17	Male	btl > StingerGFP	52
btlGal4-Stinger-7dAPE-VirginMale-18	Male	btl > StingerGFP	96
btlGal4-Stinger-7dAPE-VirginMale-19	Male	btl > StingerGFP	75
btlGal4-Stinger-7dAPE-VirginMale-20	Male	btl > StingerGFP	58

## Sheet: ED6b_top
Extended Data Figure 6b (top)	QF6 > mtdTomato tracheal network architecture
Fly	Sex	Genotype	Total trachea length	Mean branch length	No. of Sholl intersections
QF6tom-VF_1	Female	QF6 > mtdTomato	162486	18.7045	98526
QF6tom-VF_2	Female	QF6 > mtdTomato	123861	18.665	77699
QF6tom-VF_3	Female	QF6 > mtdTomato	150439	17.8732	96868
QF6tom-VF_4	Female	QF6 > mtdTomato	163763	18.1898	104185
QF6tom-VF_5	Female	QF6 > mtdTomato	156805	19.2422	97224
QF6tom-VF_6	Female	QF6 > mtdTomato	168820	19.0865	104118
QF6tom-VF_7	Female	QF6 > mtdTomato	185487	18.599	117655
QF6tom-VF_8	Female	QF6 > mtdTomato	151356	18.679	94299
QF6tom-VF_9	Female	QF6 > mtdTomato	139935	19.1141	86579
QF6tom-VF_10	Female	QF6 > mtdTomato	176966	18.6319	110688
QF6tom-VF_11	Female	QF6 > mtdTomato	154085	18.2478	99715
QF6tom-VF_12	Female	QF6 > mtdTomato	140322	18.7772	88125
QF6tom-VF_13	Female	QF6 > mtdTomato	144699	18.9297	88364
QF6tom-VF_14	Female	QF6 > mtdTomato	133915	19.4757	83775
QF6tom-VF_15	Female	QF6 > mtdTomato	133523	19.4046	81712
QF6tom-VF_16	Female	QF6 > mtdTomato	146806	19.2281	91966
QF6tom-VF_17	Female	QF6 > mtdTomato	137475	19.1709	85375
QF6tom-VM_1	Male	QF6 > mtdTomato	145328	18.803	93233
QF6tom-VM_2	Male	QF6 > mtdTomato	75993.6	18.3382	49970
QF6tom-VM_3	Male	QF6 > mtdTomato	136016	18.681	86810
QF6tom-VM_4	Male	QF6 > mtdTomato	124032	18.8642	82235
QF6tom-VM_5	Male	QF6 > mtdTomato	153715	18.4355	102154
QF6tom-VM_6	Male	QF6 > mtdTomato	167501	18.8776	107254
QF6tom-VM_7	Male	QF6 > mtdTomato	116428	19.4956	76099
QF6tom-VM_8	Male	QF6 > mtdTomato	125518	19.2719	84632
QF6tom-VM_9	Male	QF6 > mtdTomato	123087	18.6214	80049
QF6tom-VM_10	Male	QF6 > mtdTomato	110057	18.3031	70242
QF6tom-VM_11	Male	QF6 > mtdTomato	119566	19.2136	76751
QF6tom-VM_12	Male	QF6 > mtdTomato	144309	18.7147	92638
QF6tom-VM_13	Male	QF6 > mtdTomato	110119	18.937	70744
QF6tom-VM_14	Male	QF6 > mtdTomato	93707.2	19.7736	61380
QF6tom-VM_15	Male	QF6 > mtdTomato	147560	18.1122	96383
QF6tom-VM_16	Male	QF6 > mtdTomato	114005	19.602	73239
QF6tom-VM_17	Male	QF6 > mtdTomato	81581.6	19.2546	52853

## Sheet: ED6b_middle
Extended Data Figure 6b (middle)	DSRF > CD8::GFP tracheal network architecture
Fly	Sex	Genotype	Total trachea length	Mean branch length	No. of Sholl intersections
DSRFG4.G-CD8GFP-FB1.1B-VirginFemales_[ii0_Mark_and_Find_001_Pos001_S001_Image_1]	Female	DSRF > CD8::GFP	69391.4	26.146	48840
DSRFG4.G-CD8GFP-FB1.1B-VirginFemales_[ii1_Mark_and_Find_001_Pos002_S001_Image_2]	Female	DSRF > CD8::GFP	64575.4	28.0032	45454
DSRFG4.G-CD8GFP-FB1.1B-VirginFemales_[ii10_Mark_and_Find_001_Pos011_S001_Image_11]	Female	DSRF > CD8::GFP	63379.5	25.7955	42916
DSRFG4.G-CD8GFP-FB1.1B-VirginFemales_[ii11_Mark_and_Find_001_Pos012_S001_Image_12]	Female	DSRF > CD8::GFP	48727.7	28.0528	33952
DSRFG4.G-CD8GFP-FB1.1B-VirginFemales_[ii12_Mark_and_Find_001_Pos013_S001_Image_13]	Female	DSRF > CD8::GFP	70475.8	26.5445	48141
DSRFG4.G-CD8GFP-FB1.1B-VirginFemales_[ii13_Mark_and_Find_001_Pos014_S001_Image_14]	Female	DSRF > CD8::GFP	62290.7	28.314	44207
DSRFG4.G-CD8GFP-FB1.1B-VirginFemales_[ii14_Mark_and_Find_001_Pos015_S001_Image_15]	Female	DSRF > CD8::GFP	81302.9	22.8443	54468
DSRFG4.G-CD8GFP-FB1.1B-VirginFemales_[ii15_Mark_and_Find_001_Pos016_S001_Image_16]	Female	DSRF > CD8::GFP	64793.1	24.5057	44567
DSRFG4.G-CD8GFP-FB1.1B-VirginFemales_[ii16_Mark_and_Find_001_Pos017_S001_Image_17]	Female	DSRF > CD8::GFP	64038.6	26.2992	45059
DSRFG4.G-CD8GFP-FB1.1B-VirginFemales_[ii17_Mark_and_Find_001_Pos018_S001_Image_18]	Female	DSRF > CD8::GFP	75627.4	28.41	51839
DSRFG4.G-CD8GFP-FB1.1B-VirginFemales_[ii18_Mark_and_Find_001_Pos019_S001_Image_19]	Female	DSRF > CD8::GFP	70869.2	24.2952	47922
DSRFG4.G-CD8GFP-FB1.1B-VirginFemales_[ii19_Mark_and_Find_001_Pos020_S001_Image_20]	Female	DSRF > CD8::GFP	57026.8	25.584	39997
DSRFG4.G-CD8GFP-FB1.1B-VirginFemales_[ii2_Mark_and_Find_001_Pos003_S001_Image_3]	Female	DSRF > CD8::GFP	76626.1	25.542	50710
DSRFG4.G-CD8GFP-FB1.1B-VirginFemales_[ii20_Mark_and_Find_001_Pos021_S001_Image_21]	Female	DSRF > CD8::GFP	53298.3	27.832	36181
DSRFG4.G-CD8GFP-FB1.1B-VirginFemales_[ii21_Mark_and_Find_001_Pos022_S001_Image_22]	Female	DSRF > CD8::GFP	66610.8	25.3081	45351
DSRFG4.G-CD8GFP-FB1.1B-VirginFemales_[ii22_Mark_and_Find_001_Pos023_S001_Image_23]	Female	DSRF > CD8::GFP	62904.7	25.823	41660
DSRFG4.G-CD8GFP-FB1.1B-VirginFemales_[ii23_Mark_and_Find_001_Pos024_S001_Image_24]	Female	DSRF > CD8::GFP	50297.9	25.2881	34818
DSRFG4.G-CD8GFP-FB1.1B-VirginFemales_[ii24_Mark_and_Find_001_Pos025_S001_Image_25]	Female	DSRF > CD8::GFP	63420	23.5675	43952
DSRFG4.G-CD8GFP-FB1.1B-VirginFemales_[ii3_Mark_and_Find_001_Pos004_S001_Image_4]	Female	DSRF > CD8::GFP	73886.4	30.084	51586
DSRFG4.G-CD8GFP-FB1.1B-VirginFemales_[ii4_Mark_and_Find_001_Pos005_S001_Image_5]	Female	DSRF > CD8::GFP	66627.8	26.8769	46578
DSRFG4.G-CD8GFP-FB1.1B-VirginFemales_[ii5_Mark_and_Find_001_Pos006_S001_Image_6]	Female	DSRF > CD8::GFP	74275.4	26.0159	48583
DSRFG4.G-CD8GFP-FB1.1B-VirginFemales_[ii6_Mark_and_Find_001_Pos007_S001_Image_7]	Female	DSRF > CD8::GFP	79439.9	24.3606	53367
DSRFG4.G-CD8GFP-FB1.1B-VirginFemales_[ii7_Mark_and_Find_001_Pos008_S001_Image_8]	Female	DSRF > CD8::GFP	60316.7	25.4286	42713
DSRFG4.G-CD8GFP-FB1.1B-VirginFemales_[ii8_Mark_and_Find_001_Pos009_S001_Image_9]	Female	DSRF > CD8::GFP	86062.2	28.3286	58391
DSRFG4.G-CD8GFP-FB1.1B-VirginFemales_[ii9_Mark_and_Find_001_Pos010_S001_Image_10]	Female	DSRF > CD8::GFP	75820.8	27.1662	53458
DSRFG4.G-CD8GFP-FB1.1B-VirginMales_[ii0_Mark_and_Find_001_Pos001_S001_Image_1]	Male	DSRF > CD8::GFP	54198.3	28.6916	36347
DSRFG4.G-CD8GFP-FB1.1B-VirginMales_[ii1_Mark_and_Find_001_Pos002_S001_Image_2]	Male	DSRF > CD8::GFP	45003.3	28.7011	28865
DSRFG4.G-CD8GFP-FB1.1B-VirginMales_[ii10_Mark_and_Find_001_Pos011_S001_Image_11]	Male	DSRF > CD8::GFP	51556.8	26.521	34364
DSRFG4.G-CD8GFP-FB1.1B-VirginMales_[ii11_Mark_and_Find_001_Pos012_S001_Image_12]	Male	DSRF > CD8::GFP	49123.7	25.4264	31299
DSRFG4.G-CD8GFP-FB1.1B-VirginMales_[ii12_Mark_and_Find_001_Pos013_S001_Image_13]	Male	DSRF > CD8::GFP	62157.4	26.978	40884
DSRFG4.G-CD8GFP-FB1.1B-VirginMales_[ii13_Mark_and_Find_001_Pos014_S001_Image_14]	Male	DSRF > CD8::GFP	46537	27.1353	31671
DSRFG4.G-CD8GFP-FB1.1B-VirginMales_[ii14_Mark_and_Find_001_Pos015_S001_Image_15]	Male	DSRF > CD8::GFP	61205.6	24.6598	39764
DSRFG4.G-CD8GFP-FB1.1B-VirginMales_[ii15_Mark_and_Find_002_Pos001_S001_Image_16]	Male	DSRF > CD8::GFP	39050.4	33.3479	26564
DSRFG4.G-CD8GFP-FB1.1B-VirginMales_[ii16_Mark_and_Find_002_Pos002_S001_Image_17]	Male	DSRF > CD8::GFP	50041.1	30.2546	32756
DSRFG4.G-CD8GFP-FB1.1B-VirginMales_[ii17_Mark_and_Find_002_Pos003_S001_Image_18]	Male	DSRF > CD8::GFP	65901.2	28.6651	42076
DSRFG4.G-CD8GFP-FB1.1B-VirginMales_[ii18_Mark_and_Find_002_Pos004_S001_Image_19]	Male	DSRF > CD8::GFP	44534.4	29.2797	29577
DSRFG4.G-CD8GFP-FB1.1B-VirginMales_[ii19_Mark_and_Find_002_Pos005_S001_Image_20]	Male	DSRF > CD8::GFP	46611.6	30.4651	31315
DSRFG4.G-CD8GFP-FB1.1B-VirginMales_[ii2_Mark_and_Find_001_Pos003_S001_Image_3]	Male	DSRF > CD8::GFP	48298.9	27.5521	31110
DSRFG4.G-CD8GFP-FB1.1B-VirginMales_[ii20_Mark_and_Find_002_Pos006_S001_Image_21]	Male	DSRF > CD8::GFP	45718.9	27.3602	30213
DSRFG4.G-CD8GFP-FB1.1B-VirginMales_[ii21_Mark_and_Find_002_Pos007_S001_Image_22]	Male	DSRF > CD8::GFP	44710.9	30.1897	27825
DSRFG4.G-CD8GFP-FB1.1B-VirginMales_[ii22_Mark_and_Find_002_Pos008_S001_Image_23]	Male	DSRF > CD8::GFP	36826.3	28.8156	23948
DSRFG4.G-CD8GFP-FB1.1B-VirginMales_[ii23_Mark_and_Find_002_Pos009_S001_Image_24]	Male	DSRF > CD8::GFP	56503.8	27.766	35872
DSRFG4.G-CD8GFP-FB1.1B-VirginMales_[ii24_Mark_and_Find_002_Pos010_S001_Image_25]	Male	DSRF > CD8::GFP	53755.1	27.4261	35082
DSRFG4.G-CD8GFP-FB1.1B-VirginMales_[ii25_Mark_and_Find_002_Pos011_S001_Image_26]	Male	DSRF > CD8::GFP	56474.9	29.2011	36564
DSRFG4.G-CD8GFP-FB1.1B-VirginMales_[ii26_Mark_and_Find_002_Pos012_S001_Image_27]	Male	DSRF > CD8::GFP	41852.1	26.984	29172
DSRFG4.G-CD8GFP-FB1.1B-VirginMales_[ii27_Mark_and_Find_002_Pos013_S001_Image_28]	Male	DSRF > CD8::GFP	42974.7	30.917	28327
DSRFG4.G-CD8GFP-FB1.1B-VirginMales_[ii3_Mark_and_Find_001_Pos004_S001_Image_4]	Male	DSRF > CD8::GFP	53464.6	28.0949	32589
DSRFG4.G-CD8GFP-FB1.1B-VirginMales_[ii4_Mark_and_Find_001_Pos005_S001_Image_5]	Male	DSRF > CD8::GFP	61145	27.2604	39556
DSRFG4.G-CD8GFP-FB1.1B-VirginMales_[ii5_Mark_and_Find_001_Pos006_S001_Image_6]	Male	DSRF > CD8::GFP	46609.8	24.9651	30704
DSRFG4.G-CD8GFP-FB1.1B-VirginMales_[ii6_Mark_and_Find_001_Pos007_S001_Image_7]	Male	DSRF > CD8::GFP	52822.2	28.0224	32595
DSRFG4.G-CD8GFP-FB1.1B-VirginMales_[ii7_Mark_and_Find_001_Pos008_S001_Image_8]	Male	DSRF > CD8::GFP	50507.2	28.9274	33672
DSRFG4.G-CD8GFP-FB1.1B-VirginMales_[ii8_Mark_and_Find_001_Pos009_S001_Image_9]	Male	DSRF > CD8::GFP	46892.9	26.1096	30430
DSRFG4.G-CD8GFP-FB1.1B-VirginMales_[ii9_Mark_and_Find_001_Pos010_S001_Image_10]	Male	DSRF > CD8::GFP	51036.9	29.6038	33298

## Sheet: ED6b_bottom
Extended Data Figure 6b (bottom)	trh > CD8::GFP tracheal network architecture
Fly	Sex	Genotype	Total trachea length	Mean branch length	No. of Sholl intersections
trhG4-FB1.1B-5-5-2021_[ii0_trhG4-FB1.1B-DSRF-DAPI-10x-1.3x-virgin-1_Image_1]	Female	trh > CD8::GFP	29866.6	25.9259	20293
trhG4-FB1.1B-5-5-2021_[ii1_trhG4-FB1.1B-DSRF-DAPI-10x-1.3x-virgin-2_Image_2]	Female	trh > CD8::GFP	28569.5	23.2651	19434
trhG4-FB1.1B-5-5-2021_[ii10_trhG4-FB1.1B-DSRF-DAPI-10x-1.3x-male-3_Image_11]	Male	trh > CD8::GFP	10058.9	43.5449	7205
trhG4-FB1.1B-5-5-2021_[ii11_trhG4-FB1.1B-DSRF-DAPI-10x-1.3x-male-4_Image_12]	Male	trh > CD8::GFP	14848.6	28.0692	10817
trhG4-FB1.1B-5-5-2021_[ii12_trhG4-FB1.1B-DSRF-DAPI-10x-1.3x-male-5_Image_13]	Male	trh > CD8::GFP	10556.6	27.7075	7279
trhG4-FB1.1B-5-5-2021_[ii13_trhG4-FB1.1B-DSRF-DAPI-10x-1.3x-male-6_Image_14]	Male	trh > CD8::GFP	10381	32.9555	7101
trhG4-FB1.1B-5-5-2021_[ii14_trhG4-FB1.1B-DSRF-DAPI-10x-1.3x-male-7_Image_15]	Male	trh > CD8::GFP	11973.7	33.7288	8484
trhG4-FB1.1B-5-5-2021_[ii15_trhG4-FB1.1B-DSRF-DAPI-10x-1.3x-male-8_Image_16]	Male	trh > CD8::GFP	12808.7	34.7119	9006
trhG4-FB1.1B-5-5-2021_[ii16_trhG4-FB1.1B-DSRF-DAPI-10x-1.3x-male-9_Image_17]	Male	trh > CD8::GFP	11506.5	31.0148	8199
trhG4-FB1.1B-5-5-2021_[ii17_trhG4-FB1.1B-DSRF-DAPI-10x-1.3x-male-10_Image_18]	Male	trh > CD8::GFP	10175.3	33.0368	7153
trhG4-FB1.1B-5-5-2021_[ii18_trhG4-FB1.1B-DSRF-DAPI-10x-1.3x-male-11_Image_19]	Male	trh > CD8::GFP	10736	25.9323	7655
trhG4-FB1.1B-5-5-2021_[ii19_trhG4-FB1.1B-DSRF-DAPI-10x-1.3x-male-12_Image_20]	Male	trh > CD8::GFP	9154.03	33.2874	5941
trhG4-FB1.1B-5-5-2021_[ii2_trhG4-FB1.1B-DSRF-DAPI-10x-1.3x-virgin-3_Image_3]	Female	trh > CD8::GFP	35683.6	23.3838	23654
trhG4-FB1.1B-5-5-2021_[ii3_trhG4-FB1.1B-DSRF-DAPI-10x-1.3x-virgin-4_Image_4]	Female	trh > CD8::GFP	21576.1	23.9468	15056
trhG4-FB1.1B-5-5-2021_[ii4_trhG4-FB1.1B-DSRF-DAPI-10x-1.3x-virgin-5_Image_5]	Female	trh > CD8::GFP	27766.3	25.8772	19397
trhG4-FB1.1B-5-5-2021_[ii5_trhG4-FB1.1B-DSRF-DAPI-10x-1.3x-virgin-6_Image_6]	Female	trh > CD8::GFP	27660.5	27.8554	19804
trhG4-FB1.1B-5-5-2021_[ii6_trhG4-FB1.1B-DSRF-DAPI-10x-1.3x-virgin-7_Image_7]	Female	trh > CD8::GFP	19988.8	29.2233	14271
trhG4-FB1.1B-5-5-2021_[ii7_trhG4-FB1.1B-DSRF-DAPI-10x-1.3x-virgin-8_Image_8]	Female	trh > CD8::GFP	29070.2	27.2703	20491
trhG4-FB1.1B-5-5-2021_[ii8_trhG4-FB1.1B-DSRF-DAPI-10x-1.3x-male-1_Image_9]	Male	trh > CD8::GFP	12317.6	31.4223	8918
trhG4-FB1.1B-5-5-2021_[ii9_trhG4-FB1.1B-DSRF-DAPI-10x-1.3x-male-2_Image_10]	Male	trh > CD8::GFP	8741.03	32.0184	6330
trhG4-FB1.1B-DSRF-VirginFemales-24-5-2021_[ii0_Mark_and_Find_001_Pos001_S001_Image_1]	Female	trh > CD8::GFP	34289.4	21.5792	23926
trhG4-FB1.1B-DSRF-VirginFemales-24-5-2021_[ii1_Mark_and_Find_001_Pos002_S001_Image_2]	Female	trh > CD8::GFP	39308.3	23.0277	27107
trhG4-FB1.1B-DSRF-VirginFemales-24-5-2021_[ii10_Mark_and_Find_002_Pos008_S001_Image_11]	Female	trh > CD8::GFP	32801	23.2137	22630
trhG4-FB1.1B-DSRF-VirginFemales-24-5-2021_[ii11_Mark_and_Find_002_Pos009_S001_Image_12]	Female	trh > CD8::GFP	37995.9	25.3137	26020
trhG4-FB1.1B-DSRF-VirginFemales-24-5-2021_[ii12_Mark_and_Find_002_Pos010_S001_Image_13]	Female	trh > CD8::GFP	33216.3	25.6101	23169
trhG4-FB1.1B-DSRF-VirginFemales-24-5-2021_[ii13_Mark_and_Find_002_Pos011_S001_Image_14]	Female	trh > CD8::GFP	25939.9	24.4716	17729
trhG4-FB1.1B-DSRF-VirginFemales-24-5-2021_[ii14_Mark_and_Find_002_Pos012_S001_Image_15]	Female	trh > CD8::GFP	40074.6	25.3156	27219
trhG4-FB1.1B-DSRF-VirginFemales-24-5-2021_[ii15_Mark_and_Find_002_Pos013_S001_Image_16]	Female	trh > CD8::GFP	29406	26.3259	20523
trhG4-FB1.1B-DSRF-VirginFemales-24-5-2021_[ii16_Mark_and_Find_002_Pos014_S001_Image_17]	Female	trh > CD8::GFP	52762.1	22.0762	35942
trhG4-FB1.1B-DSRF-VirginFemales-24-5-2021_[ii17_Mark_and_Find_002_Pos015_S001_Image_18]	Female	trh > CD8::GFP	34231	22.76	23781
trhG4-FB1.1B-DSRF-VirginFemales-24-5-2021_[ii18_Mark_and_Find_002_Pos016_S001_Image_19]	Female	trh > CD8::GFP	34956	22.7282	24397
trhG4-FB1.1B-DSRF-VirginFemales-24-5-2021_[ii19_Mark_and_Find_002_Pos017_S001_Image_20]	Female	trh > CD8::GFP	35859.4	22.4824	24721
trhG4-FB1.1B-DSRF-VirginFemales-24-5-2021_[ii2_Mark_and_Find_001_Pos003_S001_Image_3]	Female	trh > CD8::GFP	29586.1	25.0942	20169
trhG4-FB1.1B-DSRF-VirginFemales-24-5-2021_[ii20_Mark_and_Find_002_Pos018_S001_Image_21]	Female	trh > CD8::GFP	37466.1	24.2971	25398
trhG4-FB1.1B-DSRF-VirginFemales-24-5-2021_[ii21_Mark_and_Find_002_Pos019_S001_Image_22]	Female	trh > CD8::GFP	45858.2	20.4086	31313
trhG4-FB1.1B-DSRF-VirginFemales-24-5-2021_[ii22_Mark_and_Find_002_Pos020_S001_Image_23]	Female	trh > CD8::GFP	35746.8	22.8268	24514
trhG4-FB1.1B-DSRF-VirginFemales-24-5-2021_[ii23_Mark_and_Find_002_Pos021_S001_Image_24]	Female	trh > CD8::GFP	46449.7	22.8479	31573
trhG4-FB1.1B-DSRF-VirginFemales-24-5-2021_[ii24_Mark_and_Find_002_Pos022_S001_Image_25]	Female	trh > CD8::GFP	42276.8	21.6471	29465
trhG4-FB1.1B-DSRF-VirginFemales-24-5-2021_[ii3_Mark_and_Find_002_Pos001_S001_Image_4]	Female	trh > CD8::GFP	65699.6	20.3153	43827
trhG4-FB1.1B-DSRF-VirginFemales-24-5-2021_[ii4_Mark_and_Find_002_Pos002_S001_Image_5]	Female	trh > CD8::GFP	38820.6	21.5192	26253
trhG4-FB1.1B-DSRF-VirginFemales-24-5-2021_[ii5_Mark_and_Find_002_Pos003_S001_Image_6]	Female	trh > CD8::GFP	43835.1	24.668	28523
trhG4-FB1.1B-DSRF-VirginFemales-24-5-2021_[ii6_Mark_and_Find_002_Pos004_S001_Image_7]	Female	trh > CD8::GFP	36232.9	23.4517	24592
trhG4-FB1.1B-DSRF-VirginFemales-24-5-2021_[ii7_Mark_and_Find_002_Pos005_S001_Image_8]	Female	trh > CD8::GFP	46140.6	21.2629	30055
trhG4-FB1.1B-DSRF-VirginFemales-24-5-2021_[ii8_Mark_and_Find_002_Pos006_S001_Image_9]	Female	trh > CD8::GFP	42290.6	23.4427	29076
trhG4-FB1.1B-DSRF-VirginFemales-24-5-2021_[ii9_Mark_and_Find_002_Pos007_S001_Image_10]	Female	trh > CD8::GFP	39100.7	22.8125	26446
trhG4-FB1.1B-DSRF-VirginMales-24-5-2021_[ii0_Mark_and_Find_002_Pos001_S001_Image_1]	Male	trh > CD8::GFP	15282.9	28.0935	10311
trhG4-FB1.1B-DSRF-VirginMales-24-5-2021_[ii1_Mark_and_Find_002_Pos002_S001_Image_2]	Male	trh > CD8::GFP	8466.05	24.1198	5848
trhG4-FB1.1B-DSRF-VirginMales-24-5-2021_[ii10_Mark_and_Find_002_Pos011_S001_Image_11]	Male	trh > CD8::GFP	17549	28.1234	11469
trhG4-FB1.1B-DSRF-VirginMales-24-5-2021_[ii11_Mark_and_Find_002_Pos012_S001_Image_12]	Male	trh > CD8::GFP	18090.2	32.5364	10988
trhG4-FB1.1B-DSRF-VirginMales-24-5-2021_[ii12_Mark_and_Find_002_Pos013_S001_Image_13]	Male	trh > CD8::GFP	15189.6	25.2318	9860
trhG4-FB1.1B-DSRF-VirginMales-24-5-2021_[ii13_Mark_and_Find_002_Pos014_S001_Image_14]	Male	trh > CD8::GFP	9683.93	28.5662	6616
trhG4-FB1.1B-DSRF-VirginMales-24-5-2021_[ii14_Mark_and_Find_002_Pos015_S001_Image_15]	Male	trh > CD8::GFP	13303.2	30.8659	8758
trhG4-FB1.1B-DSRF-VirginMales-24-5-2021_[ii15_Mark_and_Find_002_Pos016_S001_Image_16]	Male	trh > CD8::GFP	8764.78	33.7107	5991
trhG4-FB1.1B-DSRF-VirginMales-24-5-2021_[ii16_Mark_and_Find_002_Pos017_S001_Image_17]	Male	trh > CD8::GFP	12776.3	27.5352	8336
trhG4-FB1.1B-DSRF-VirginMales-24-5-2021_[ii17_Mark_and_Find_002_Pos018_S001_Image_18]	Male	trh > CD8::GFP	12014.8	33.2821	7778
trhG4-FB1.1B-DSRF-VirginMales-24-5-2021_[ii18_Mark_and_Find_002_Pos019_S001_Image_19]	Male	trh > CD8::GFP	14132.5	30.9245	8897
trhG4-FB1.1B-DSRF-VirginMales-24-5-2021_[ii19_Mark_and_Find_002_Pos020_S001_Image_20]	Male	trh > CD8::GFP	14529.9	31.0469	9322
trhG4-FB1.1B-DSRF-VirginMales-24-5-2021_[ii20_Mark_and_Find_002_Pos021_S001_Image_21]	Male	trh > CD8::GFP	17353.6	24.8264	10806
trhG4-FB1.1B-DSRF-VirginMales-24-5-2021_[ii21_Mark_and_Find_002_Pos022_S001_Image_22]	Male	trh > CD8::GFP	15048.3	43.4923	9927
trhG4-FB1.1B-DSRF-VirginMales-24-5-2021_[ii3_Mark_and_Find_002_Pos004_S001_Image_4]	Male	trh > CD8::GFP	11537.1	41.0574	8304
trhG4-FB1.1B-DSRF-VirginMales-24-5-2021_[ii4_Mark_and_Find_002_Pos005_S001_Image_5]	Male	trh > CD8::GFP	19419.7	26.1369	12759
trhG4-FB1.1B-DSRF-VirginMales-24-5-2021_[ii5_Mark_and_Find_002_Pos006_S001_Image_6]	Male	trh > CD8::GFP	13843.6	25.8277	8954
trhG4-FB1.1B-DSRF-VirginMales-24-5-2021_[ii6_Mark_and_Find_002_Pos007_S001_Image_7]	Male	trh > CD8::GFP	8313.78	26.6467	5923
trhG4-FB1.1B-DSRF-VirginMales-24-5-2021_[ii7_Mark_and_Find_002_Pos008_S001_Image_8]	Male	trh > CD8::GFP	13522.9	29.2072	9213
trhG4-FB1.1B-DSRF-VirginMales-24-5-2021_[ii8_Mark_and_Find_002_Pos009_S001_Image_9]	Male	trh > CD8::GFP	10636.8	29.3834	7518
trhG4-FB1.1B-DSRF-VirginMales-24-5-2021_[ii9_Mark_and_Find_002_Pos010_S001_Image_10]	Male	trh > CD8::GFP	10677.1	26.2337	7305
