# Supplementary material for: The sex of organ geometry
Source: Nature. 2024 May 29;630(8016):392–400. doi: 10.1038/s41586-024-07463-4 (PMC11168936; doi:10.1038/s41586-024-07463-4)
Supplement: Supplementary file 18 — Source Data Extended Data Fig. 7 [file 41586_2024_7463_MOESM18_ESM.xlsx]

## Sheet: ED7b_left
Extended Data Figure 7b (left)	btl > traRNAi TRiPJF03132 total tracheal length
Fly	Sex	Genotype	Total tracheal length
230206_SP5_btlGal4srcGFPUAStraRNAitrip_UASmCherrytripControl_DAPI_GFP_DSRF_Pedroslide_[ii1_Mark_and_Find_001_traRNAitrip_virginFemale_Pos001_S001_Image_1]	Female	btl > traRNAi TRiPJF03132	85085.1
230206_SP5_btlGal4srcGFPUAStraRNAitrip_UASmCherrytripControl_DAPI_GFP_DSRF_Pedroslide_[ii1_Mark_and_Find_001_Pos002_S001_Image_2]	Female	btl > traRNAi TRiPJF03132	90618.8
230206_SP5_btlGal4srcGFPUAStraRNAitrip_UASmCherrytripControl_DAPI_GFP_DSRF_Pedroslide_[ii10_Mark_and_Find_001_traRNAitrip_virginMale_Pos011_S001_Image_11]	Male	btl > traRNAi TRiPJF03132	83782.6
230206_SP5_btlGal4srcGFPUAStraRNAitrip_UASmCherrytripControl_DAPI_GFP_DSRF_Pedroslide_[ii11_Mark_and_Find_001_Pos012_S001_Image_12]	Male	btl > traRNAi TRiPJF03132	79695.3
230206_SP5_btlGal4srcGFPUAStraRNAitrip_UASmCherrytripControl_DAPI_GFP_DSRF_Pedroslide_[ii12_Mark_and_Find_001_Pos013_S001_Image_13]	Male	btl > traRNAi TRiPJF03132	58964.4
230206_SP5_btlGal4srcGFPUAStraRNAitrip_UASmCherrytripControl_DAPI_GFP_DSRF_Pedroslide_[ii13_Mark_and_Find_001_Pos014_S001_Image_14]	Male	btl > traRNAi TRiPJF03132	76888.4
230206_SP5_btlGal4srcGFPUAStraRNAitrip_UASmCherrytripControl_DAPI_GFP_DSRF_Pedroslide_[ii14_Mark_and_Find_001_Pos015_S001_Image_15]	Male	btl > traRNAi TRiPJF03132	69674.9
230206_SP5_btlGal4srcGFPUAStraRNAitrip_UASmCherrytripControl_DAPI_GFP_DSRF_Pedroslide_[ii15_Mark_and_Find_001_Pos016_S001_Image_16]	Male	btl > traRNAi TRiPJF03132	61441.3
230206_SP5_btlGal4srcGFPUAStraRNAitrip_UASmCherrytripControl_DAPI_GFP_DSRF_Pedroslide_[ii16_Mark_and_Find_001_Pos017_S001_Image_17]	Male	btl > traRNAi TRiPJF03132	110671
230206_SP5_btlGal4srcGFPUAStraRNAitrip_UASmCherrytripControl_DAPI_GFP_DSRF_Pedroslide_[ii17_Mark_and_Find_001_Pos018_S001_Image_18]	Male	btl > traRNAi TRiPJF03132	92564.5
230206_SP5_btlGal4srcGFPUAStraRNAitrip_UASmCherrytripControl_DAPI_GFP_DSRF_Pedroslide_[ii18_Mark_and_Find_001_Pos019_S001_Image_19]	Male	btl > traRNAi TRiPJF03132	71046.5
230206_SP5_btlGal4srcGFPUAStraRNAitrip_UASmCherrytripControl_DAPI_GFP_DSRF_Pedroslide_[ii19_Mark_and_Find_001_Pos020_S001_Image_20]	Male	btl > traRNAi TRiPJF03132	71715.3
230206_SP5_btlGal4srcGFPUAStraRNAitrip_UASmCherrytripControl_DAPI_GFP_DSRF_Pedroslide_[ii2_Mark_and_Find_001_Pos003_S001_Image_3]	Female	btl > traRNAi TRiPJF03132	99123.6
230206_SP5_btlGal4srcGFPUAStraRNAitrip_UASmCherrytripControl_DAPI_GFP_DSRF_Pedroslide_[ii20_Mark_and_Find_001_Pos021_S001_Image_21]	Male	btl > traRNAi TRiPJF03132	69476.3
230206_SP5_btlGal4srcGFPUAStraRNAitrip_UASmCherrytripControl_DAPI_GFP_DSRF_Pedroslide_[ii21_Mark_and_Find_001_traRNAitrip_virginMale_Pos022_S001_Image_22]	Male	btl > traRNAi TRiPJF03132	82156.9
230206_SP5_btlGal4srcGFPUAStraRNAitrip_UASmCherrytripControl_DAPI_GFP_DSRF_Pedroslide_[ii22_Mark_and_Find_001_mCherryTripControl_virginFemale_Pos023_S001_Image_23]	Female	btl > Ctrl	122888
230206_SP5_btlGal4srcGFPUAStraRNAitrip_UASmCherrytripControl_DAPI_GFP_DSRF_Pedroslide_[ii23_Mark_and_Find_001_Pos024_S001_Image_24]	Female	btl > Ctrl	101887
230206_SP5_btlGal4srcGFPUAStraRNAitrip_UASmCherrytripControl_DAPI_GFP_DSRF_Pedroslide_[ii24_Mark_and_Find_001_Pos025_S001_Image_25]	Female	btl > Ctrl	103541
230206_SP5_btlGal4srcGFPUAStraRNAitrip_UASmCherrytripControl_DAPI_GFP_DSRF_Pedroslide_[ii25_Mark_and_Find_001_Pos026_S001_Image_26]	Female	btl > Ctrl	111699
230206_SP5_btlGal4srcGFPUAStraRNAitrip_UASmCherrytripControl_DAPI_GFP_DSRF_Pedroslide_[ii26_Mark_and_Find_001_Pos027_S001_Image_27]	Female	btl > Ctrl	110946
230206_SP5_btlGal4srcGFPUAStraRNAitrip_UASmCherrytripControl_DAPI_GFP_DSRF_Pedroslide_[ii27_Mark_and_Find_001_Pos028_S001_Image_28]	Female	btl > Ctrl	103243
230206_SP5_btlGal4srcGFPUAStraRNAitrip_UASmCherrytripControl_DAPI_GFP_DSRF_Pedroslide_[ii28_Mark_and_Find_001_Pos029_S001_Image_29]	Female	btl > Ctrl	93915.8
230206_SP5_btlGal4srcGFPUAStraRNAitrip_UASmCherrytripControl_DAPI_GFP_DSRF_Pedroslide_[ii29_Mark_and_Find_001_Pos030_S001_Image_30]	Female	btl > Ctrl	113403
230206_SP5_btlGal4srcGFPUAStraRNAitrip_UASmCherrytripControl_DAPI_GFP_DSRF_Pedroslide_[ii3_Mark_and_Find_001_Pos004_S001_Image_4]	Female	btl > traRNAi TRiPJF03132	103013
230206_SP5_btlGal4srcGFPUAStraRNAitrip_UASmCherrytripControl_DAPI_GFP_DSRF_Pedroslide_[ii30_Mark_and_Find_001_Pos031_S001_Image_31]	Female	btl > Ctrl	99827.7
230206_SP5_btlGal4srcGFPUAStraRNAitrip_UASmCherrytripControl_DAPI_GFP_DSRF_Pedroslide_[ii31_Mark_and_Find_001_Pos032_S001_Image_32]	Female	btl > Ctrl	96051.9
230206_SP5_btlGal4srcGFPUAStraRNAitrip_UASmCherrytripControl_DAPI_GFP_DSRF_Pedroslide_[ii32_Mark_and_Find_001_mCherryTripControl_virginFemale_Pos033_S001_Image_33]	Female	btl > Ctrl	85574
230206_SP5_btlGal4srcGFPUAStraRNAitrip_UASmCherrytripControl_DAPI_GFP_DSRF_Pedroslide_[ii33_Mark_and_Find_001_mCherryTripControl_virginMale_Pos034_S001_Image_34]	Male	btl > Ctrl	52101.1
230206_SP5_btlGal4srcGFPUAStraRNAitrip_UASmCherrytripControl_DAPI_GFP_DSRF_Pedroslide_[ii34_Mark_and_Find_001_Pos035_S001_Image_35]	Male	btl > Ctrl	69686.6
230206_SP5_btlGal4srcGFPUAStraRNAitrip_UASmCherrytripControl_DAPI_GFP_DSRF_Pedroslide_[ii35_Mark_and_Find_001_Pos036_S001_Image_36]	Male	btl > Ctrl	70038.1
230206_SP5_btlGal4srcGFPUAStraRNAitrip_UASmCherrytripControl_DAPI_GFP_DSRF_Pedroslide_[ii36_Mark_and_Find_001_Pos037_S001_Image_37]	Male	btl > Ctrl	47016.2
230206_SP5_btlGal4srcGFPUAStraRNAitrip_UASmCherrytripControl_DAPI_GFP_DSRF_Pedroslide_[ii37_Mark_and_Find_001_Pos038_S001_Image_38]	Male	btl > Ctrl	53373
230206_SP5_btlGal4srcGFPUAStraRNAitrip_UASmCherrytripControl_DAPI_GFP_DSRF_Pedroslide_[ii38_Mark_and_Find_001_Pos039_S001_Image_39]	Male	btl > Ctrl	55713.9
230206_SP5_btlGal4srcGFPUAStraRNAitrip_UASmCherrytripControl_DAPI_GFP_DSRF_Pedroslide_[ii39_Mark_and_Find_001_Pos040_S001_Image_40]	Male	btl > Ctrl	70567.8
230206_SP5_btlGal4srcGFPUAStraRNAitrip_UASmCherrytripControl_DAPI_GFP_DSRF_Pedroslide_[ii4_Mark_and_Find_001_Pos005_S001_Image_5]	Female	btl > traRNAi TRiPJF03132	67727.3
230206_SP5_btlGal4srcGFPUAStraRNAitrip_UASmCherrytripControl_DAPI_GFP_DSRF_Pedroslide_[ii40_Mark_and_Find_001_Pos041_S001_Image_41]	Male	btl > Ctrl	72724.7
230206_SP5_btlGal4srcGFPUAStraRNAitrip_UASmCherrytripControl_DAPI_GFP_DSRF_Pedroslide_[ii41_Mark_and_Find_001_Pos042_S001_Image_42]	Male	btl > Ctrl	62508.8
230206_SP5_btlGal4srcGFPUAStraRNAitrip_UASmCherrytripControl_DAPI_GFP_DSRF_Pedroslide_[ii42_Mark_and_Find_001_Pos043_S001_Image_43]	Male	btl > Ctrl	90458.7
230206_SP5_btlGal4srcGFPUAStraRNAitrip_UASmCherrytripControl_DAPI_GFP_DSRF_Pedroslide_[ii43_Mark_and_Find_001_Pos044_S001_Image_44]	Male	btl > Ctrl	61204
230206_SP5_btlGal4srcGFPUAStraRNAitrip_UASmCherrytripControl_DAPI_GFP_DSRF_Pedroslide_[ii44_Mark_and_Find_001_mCherryTripControl_virginMale_Pos045_S001_Image_45]	Male	btl > Ctrl	62244.6
230206_SP5_btlGal4srcGFPUAStraRNAitrip_UASmCherrytripControl_DAPI_GFP_DSRF_Pedroslide_[ii5_Mark_and_Find_001_Pos006_S001_Image_6]	Female	btl > traRNAi TRiPJF03132	92779
230206_SP5_btlGal4srcGFPUAStraRNAitrip_UASmCherrytripControl_DAPI_GFP_DSRF_Pedroslide_[ii6_Mark_and_Find_001_Pos007_S001_Image_7]	Female	btl > traRNAi TRiPJF03132	90302.1
230206_SP5_btlGal4srcGFPUAStraRNAitrip_UASmCherrytripControl_DAPI_GFP_DSRF_Pedroslide_[ii7_Mark_and_Find_001_Pos008_S001_Image_8]	Female	btl > traRNAi TRiPJF03132	94341.7
230206_SP5_btlGal4srcGFPUAStraRNAitrip_UASmCherrytripControl_DAPI_GFP_DSRF_Pedroslide_[ii8_Mark_and_Find_001_Pos009_S001_Image_9]	Female	btl > traRNAi TRiPJF03132	82774.7
230206_SP5_btlGal4srcGFPUAStraRNAitrip_UASmCherrytripControl_DAPI_GFP_DSRF_Pedroslide_[ii9_Mark_and_Find_001_traRNAitrip_virginFemale_Pos010_S001_Image_10]	Female	btl > traRNAi TRiPJF03132	68273.6
230208_SP5_btlGal4srcGFPUAStraRNAitrip_UASmCherrytripControl_DAPI_GFP_DSRF_Pedroslide2_[ii0_Mark_and_Find_001_traRNAitrip_VirginFemale_Pos001_S001_Image_1]	Female	btl > traRNAi TRiPJF03132	82022.6
230208_SP5_btlGal4srcGFPUAStraRNAitrip_UASmCherrytripControl_DAPI_GFP_DSRF_Pedroslide2_[ii1_Mark_and_Find_001_Pos002_S001_Image_2]	Female	btl > traRNAi TRiPJF03132	89948.2
230208_SP5_btlGal4srcGFPUAStraRNAitrip_UASmCherrytripControl_DAPI_GFP_DSRF_Pedroslide2_[ii10_Mark_and_Find_001_Pos011_S001_Image_11]	Male	btl > traRNAi TRiPJF03132	68203.1
230208_SP5_btlGal4srcGFPUAStraRNAitrip_UASmCherrytripControl_DAPI_GFP_DSRF_Pedroslide2_[ii11_Mark_and_Find_001_Pos012_S001_Image_12]	Male	btl > traRNAi TRiPJF03132	52138.6
230208_SP5_btlGal4srcGFPUAStraRNAitrip_UASmCherrytripControl_DAPI_GFP_DSRF_Pedroslide2_[ii12_Mark_and_Find_001_Pos013_S001_Image_13]	Male	btl > traRNAi TRiPJF03132	69400
230208_SP5_btlGal4srcGFPUAStraRNAitrip_UASmCherrytripControl_DAPI_GFP_DSRF_Pedroslide2_[ii13_Mark_and_Find_001_Pos014_S001_Image_14]	Male	btl > traRNAi TRiPJF03132	83067.6
230208_SP5_btlGal4srcGFPUAStraRNAitrip_UASmCherrytripControl_DAPI_GFP_DSRF_Pedroslide2_[ii14_Mark_and_Find_001_Pos015_S001_Image_15]	Male	btl > traRNAi TRiPJF03132	69269
230208_SP5_btlGal4srcGFPUAStraRNAitrip_UASmCherrytripControl_DAPI_GFP_DSRF_Pedroslide2_[ii15_Mark_and_Find_001_Pos016_S001_Image_16]	Male	btl > traRNAi TRiPJF03132	72339.6
230208_SP5_btlGal4srcGFPUAStraRNAitrip_UASmCherrytripControl_DAPI_GFP_DSRF_Pedroslide2_[ii16_Mark_and_Find_001_Pos017_S001_Image_17]	Male	btl > traRNAi TRiPJF03132	86352.6
230208_SP5_btlGal4srcGFPUAStraRNAitrip_UASmCherrytripControl_DAPI_GFP_DSRF_Pedroslide2_[ii17_Mark_and_Find_001_Pos018_S001_Image_18]	Male	btl > traRNAi TRiPJF03132	68377.8
230208_SP5_btlGal4srcGFPUAStraRNAitrip_UASmCherrytripControl_DAPI_GFP_DSRF_Pedroslide2_[ii18_Mark_and_Find_001_Pos019_S001_Image_19]	Male	btl > traRNAi TRiPJF03132	64795.4
230208_SP5_btlGal4srcGFPUAStraRNAitrip_UASmCherrytripControl_DAPI_GFP_DSRF_Pedroslide2_[ii19_Mark_and_Find_001_Pos020_S001_Image_20]	Male	btl > traRNAi TRiPJF03132	51152.1
230208_SP5_btlGal4srcGFPUAStraRNAitrip_UASmCherrytripControl_DAPI_GFP_DSRF_Pedroslide2_[ii2_Mark_and_Find_001_Pos003_S001_Image_3]	Female	btl > traRNAi TRiPJF03132	80648.8
230208_SP5_btlGal4srcGFPUAStraRNAitrip_UASmCherrytripControl_DAPI_GFP_DSRF_Pedroslide2_[ii20_Mark_and_Find_001_traRNAitrip_VirginMale_Pos021_S001_Image_21]	Male	btl > traRNAi TRiPJF03132	51807.3
230208_SP5_btlGal4srcGFPUAStraRNAitrip_UASmCherrytripControl_DAPI_GFP_DSRF_Pedroslide2_[ii21_Mark_and_Find_001_tripControl_VirginFemale_Pos022_S001_Image_22]	Female	btl > Ctrl	92740.8
230208_SP5_btlGal4srcGFPUAStraRNAitrip_UASmCherrytripControl_DAPI_GFP_DSRF_Pedroslide2_[ii22_Mark_and_Find_001_Pos023_S001_Image_23]	Female	btl > Ctrl	71756.7
230208_SP5_btlGal4srcGFPUAStraRNAitrip_UASmCherrytripControl_DAPI_GFP_DSRF_Pedroslide2_[ii23_Mark_and_Find_001_Pos024_S001_Image_24]	Female	btl > Ctrl	81960.3
230208_SP5_btlGal4srcGFPUAStraRNAitrip_UASmCherrytripControl_DAPI_GFP_DSRF_Pedroslide2_[ii24_Mark_and_Find_001_Pos025_S001_Image_25]	Female	btl > Ctrl	71095.2
230208_SP5_btlGal4srcGFPUAStraRNAitrip_UASmCherrytripControl_DAPI_GFP_DSRF_Pedroslide2_[ii25_Mark_and_Find_001_Pos026_S001_Image_26]	Female	btl > Ctrl	80742.4
230208_SP5_btlGal4srcGFPUAStraRNAitrip_UASmCherrytripControl_DAPI_GFP_DSRF_Pedroslide2_[ii26_Mark_and_Find_001_Pos027_S001_Image_27]	Female	btl > Ctrl	71650.9
230208_SP5_btlGal4srcGFPUAStraRNAitrip_UASmCherrytripControl_DAPI_GFP_DSRF_Pedroslide2_[ii27_Mark_and_Find_001_Pos028_S001_Image_28]	Female	btl > Ctrl	78455.3
230208_SP5_btlGal4srcGFPUAStraRNAitrip_UASmCherrytripControl_DAPI_GFP_DSRF_Pedroslide2_[ii28_Mark_and_Find_001_Pos029_S001_Image_29]	Female	btl > Ctrl	75551
230208_SP5_btlGal4srcGFPUAStraRNAitrip_UASmCherrytripControl_DAPI_GFP_DSRF_Pedroslide2_[ii29_Mark_and_Find_001_Pos030_S001_Image_30]	Female	btl > Ctrl	85340.3
230208_SP5_btlGal4srcGFPUAStraRNAitrip_UASmCherrytripControl_DAPI_GFP_DSRF_Pedroslide2_[ii3_Mark_and_Find_001_Pos004_S001_Image_4]	Female	btl > traRNAi TRiPJF03132	71070.5
230208_SP5_btlGal4srcGFPUAStraRNAitrip_UASmCherrytripControl_DAPI_GFP_DSRF_Pedroslide2_[ii30_Mark_and_Find_001_tripControl_VirginFemale_Pos031_S001_Image_31]	Female	btl > Ctrl	75863.2
230208_SP5_btlGal4srcGFPUAStraRNAitrip_UASmCherrytripControl_DAPI_GFP_DSRF_Pedroslide2_[ii31_Mark_and_Find_001_tripControl_VirginMale_Pos032_S001_Image_32]	Male	btl > Ctrl	54591.1
230208_SP5_btlGal4srcGFPUAStraRNAitrip_UASmCherrytripControl_DAPI_GFP_DSRF_Pedroslide2_[ii32_Mark_and_Find_001_Pos033_S001_Image_33]	Male	btl > Ctrl	63257.6
230208_SP5_btlGal4srcGFPUAStraRNAitrip_UASmCherrytripControl_DAPI_GFP_DSRF_Pedroslide2_[ii34_Mark_and_Find_001_Pos035_S001_Image_35]	Male	btl > Ctrl	55464.1
230208_SP5_btlGal4srcGFPUAStraRNAitrip_UASmCherrytripControl_DAPI_GFP_DSRF_Pedroslide2_[ii36_Mark_and_Find_001_Pos037_S001_Image_37]	Male	btl > Ctrl	58995.6
230208_SP5_btlGal4srcGFPUAStraRNAitrip_UASmCherrytripControl_DAPI_GFP_DSRF_Pedroslide2_[ii37_Mark_and_Find_001_Pos038_S001_Image_38]	Male	btl > Ctrl	46155.8
230208_SP5_btlGal4srcGFPUAStraRNAitrip_UASmCherrytripControl_DAPI_GFP_DSRF_Pedroslide2_[ii38_Mark_and_Find_001_Pos039_S001_Image_39]	Male	btl > Ctrl	50483.1
230208_SP5_btlGal4srcGFPUAStraRNAitrip_UASmCherrytripControl_DAPI_GFP_DSRF_Pedroslide2_[ii4_Mark_and_Find_001_Pos005_S001_Image_5]	Female	btl > traRNAi TRiPJF03132	91493.6
230208_SP5_btlGal4srcGFPUAStraRNAitrip_UASmCherrytripControl_DAPI_GFP_DSRF_Pedroslide2_[ii40_Mark_and_Find_001_tripControl_VirginMale_Pos041_S001_Image_41]	Male	btl > Ctrl	52375.9
230208_SP5_btlGal4srcGFPUAStraRNAitrip_UASmCherrytripControl_DAPI_GFP_DSRF_Pedroslide2_[ii5_Mark_and_Find_001_Pos006_S001_Image_6]	Female	btl > traRNAi TRiPJF03132	84093.3
230208_SP5_btlGal4srcGFPUAStraRNAitrip_UASmCherrytripControl_DAPI_GFP_DSRF_Pedroslide2_[ii6_Mark_and_Find_001_Pos007_S001_Image_7]	Female	btl > traRNAi TRiPJF03132	76958.9
230208_SP5_btlGal4srcGFPUAStraRNAitrip_UASmCherrytripControl_DAPI_GFP_DSRF_Pedroslide2_[ii7_Mark_and_Find_001_traRNAitrip_VirginFemale_Pos008_S001_Image_8]	Female	btl > traRNAi TRiPJF03132	78268
230208_SP5_btlGal4srcGFPUAStraRNAitrip_UASmCherrytripControl_DAPI_GFP_DSRF_Pedroslide2_[ii8_Mark_and_Find_001_traRNAitrip_VirginMale_Pos009_S001_Image_9]	Male	btl > traRNAi TRiPJF03132	54937.1
230208_SP5_btlGal4srcGFPUAStraRNAitrip_UASmCherrytripControl_DAPI_GFP_DSRF_Pedroslide2_[ii9_Mark_and_Find_001_Pos010_S001_Image_10]	Male	btl > traRNAi TRiPJF03132	58218.1

## Sheet: ED7b_right
Extended Data Figure 7b (right)	btl > traRNAi TRiPJF03132 no. of DSRF positive nuclei
Fly	Sex	Genotype	No. of DSRF-positive nuclei
btlGal4srcGFP-traRNAi-VF_1	Female	btl > traRNAi TRiPJF03132	233
btlGal4srcGFP-traRNAi-VF_2	Female	btl > traRNAi TRiPJF03132	186
btlGal4srcGFP-traRNAi-VF_3	Female	btl > traRNAi TRiPJF03132	306
btlGal4srcGFP-traRNAi-VF_4	Female	btl > traRNAi TRiPJF03132	269
btlGal4srcGFP-traRNAi-VF_5	Female	btl > traRNAi TRiPJF03132	166
btlGal4srcGFP-traRNAi-VF_6	Female	btl > traRNAi TRiPJF03132	143
btlGal4srcGFP-traRNAi-VF_7	Female	btl > traRNAi TRiPJF03132	263
btlGal4srcGFP-traRNAi-VF_8	Female	btl > traRNAi TRiPJF03132	251
btlGal4srcGFP-traRNAi-VF_9	Female	btl > traRNAi TRiPJF03132	249
btlGal4srcGFP-traRNAi-VF_10	Female	btl > traRNAi TRiPJF03132	157
btlGal4srcGFP-traRNAi-VM_1	Male	btl > traRNAi TRiPJF03132	75
btlGal4srcGFP-traRNAi-VM_2	Male	btl > traRNAi TRiPJF03132	122
btlGal4srcGFP-traRNAi-VM_3	Male	btl > traRNAi TRiPJF03132	105
btlGal4srcGFP-traRNAi-VM_4	Male	btl > traRNAi TRiPJF03132	116
btlGal4srcGFP-traRNAi-VM_5	Male	btl > traRNAi TRiPJF03132	142
btlGal4srcGFP-traRNAi-VM_6	Male	btl > traRNAi TRiPJF03132	60
btlGal4srcGFP-traRNAi-VM_7	Male	btl > traRNAi TRiPJF03132	120
btlGal4srcGFP-traRNAi-VM_8	Male	btl > traRNAi TRiPJF03132	117
btlGal4srcGFP-traRNAi-VM_9	Male	btl > traRNAi TRiPJF03132	81
btlGal4srcGFP-traRNAi-VM_10	Male	btl > traRNAi TRiPJF03132	91
btlGal4srcGFP-traRNAi-VM_11	Male	btl > traRNAi TRiPJF03132	133
btlGal4srcGFP-traRNAi-VM_12	Male	btl > traRNAi TRiPJF03132	79
btlGal4srcGFP-TripCtrl-VF_1	Female	btl > Ctrl	218
btlGal4srcGFP-TripCtrl-VF_2	Female	btl > Ctrl	166
btlGal4srcGFP-TripCtrl-VF_3	Female	btl > Ctrl	141
btlGal4srcGFP-TripCtrl-VF_4	Female	btl > Ctrl	191
btlGal4srcGFP-TripCtrl-VF_5	Female	btl > Ctrl	175
btlGal4srcGFP-TripCtrl-VF_6	Female	btl > Ctrl	185
btlGal4srcGFP-TripCtrl-VF_7	Female	btl > Ctrl	128
btlGal4srcGFP-TripCtrl-VF_8	Female	btl > Ctrl	199
btlGal4srcGFP-TripCtrl-VF_9	Female	btl > Ctrl	161
btlGal4srcGFP-TripCtrl-VF_10	Female	btl > Ctrl	220
btlGal4srcGFP-TripCtrl-VF_11	Female	btl > Ctrl	207
btlGal4srcGFP-TripCtrl-VM_1	Male	btl > Ctrl	81
btlGal4srcGFP-TripCtrl-VM_2	Male	btl > Ctrl	96
btlGal4srcGFP-TripCtrl-VM_3	Male	btl > Ctrl	51
btlGal4srcGFP-TripCtrl-VM_4	Male	btl > Ctrl	85
btlGal4srcGFP-TripCtrl-VM_5	Male	btl > Ctrl	83
btlGal4srcGFP-TripCtrl-VM_6	Male	btl > Ctrl	72
btlGal4srcGFP-TripCtrl-VM_7	Male	btl > Ctrl	97
btlGal4srcGFP-TripCtrl-VM_8	Male	btl > Ctrl	114
btlGal4srcGFP-TripCtrl-VM_9	Male	btl > Ctrl	119
btlGal4srcGFP-TripCtrl-VM_10	Male	btl > Ctrl	100
btlGal4srcGFP-TripCtrl-VM_11	Male	btl > Ctrl	92
btlGal4srcGFP-TripCtrl-VM_12	Male	btl > Ctrl	113
btlGal4srcGFP-traRNAi-VF_11	Female	btl > traRNAi TRiPJF03132	209
btlGal4srcGFP-traRNAi-VF_12	Female	btl > traRNAi TRiPJF03132	191
btlGal4srcGFP-traRNAi-VF_13	Female	btl > traRNAi TRiPJF03132	193
btlGal4srcGFP-traRNAi-VF_14	Female	btl > traRNAi TRiPJF03132	187
btlGal4srcGFP-traRNAi-VF_15	Female	btl > traRNAi TRiPJF03132	268
btlGal4srcGFP-traRNAi-VF_16	Female	btl > traRNAi TRiPJF03132	285
btlGal4srcGFP-traRNAi-VF_17	Female	btl > traRNAi TRiPJF03132	256
btlGal4srcGFP-traRNAi-VF_18	Female	btl > traRNAi TRiPJF03132	218
btlGal4srcGFP-traRNAi-VM_13	Male	btl > traRNAi TRiPJF03132	103
btlGal4srcGFP-traRNAi-VM_14	Male	btl > traRNAi TRiPJF03132	50
btlGal4srcGFP-traRNAi-VM_15	Male	btl > traRNAi TRiPJF03132	88
btlGal4srcGFP-traRNAi-VM_16	Male	btl > traRNAi TRiPJF03132	59
btlGal4srcGFP-traRNAi-VM_17	Male	btl > traRNAi TRiPJF03132	63
btlGal4srcGFP-traRNAi-VM_18	Male	btl > traRNAi TRiPJF03132	102
btlGal4srcGFP-traRNAi-VM_19	Male	btl > traRNAi TRiPJF03132	89
btlGal4srcGFP-traRNAi-VM_20	Male	btl > traRNAi TRiPJF03132	53
btlGal4srcGFP-traRNAi-VM_21	Male	btl > traRNAi TRiPJF03132	116
btlGal4srcGFP-traRNAi-VM_22	Male	btl > traRNAi TRiPJF03132	60
btlGal4srcGFP-traRNAi-VM_23	Male	btl > traRNAi TRiPJF03132	60
btlGal4srcGFP-traRNAi-VM_24	Male	btl > traRNAi TRiPJF03132	83
btlGal4srcGFP-traRNAi-VM_25	Male	btl > traRNAi TRiPJF03132	52
btlGal4srcGFP-TripCtrl-VF_12	Female	btl > Ctrl	128
btlGal4srcGFP-TripCtrl-VF_13	Female	btl > Ctrl	131
btlGal4srcGFP-TripCtrl-VF_14	Female	btl > Ctrl	166
btlGal4srcGFP-TripCtrl-VF_15	Female	btl > Ctrl	128
btlGal4srcGFP-TripCtrl-VF_16	Female	btl > Ctrl	184
btlGal4srcGFP-TripCtrl-VF_17	Female	btl > Ctrl	133
btlGal4srcGFP-TripCtrl-VF_18	Female	btl > Ctrl	165
btlGal4srcGFP-TripCtrl-VF_19	Female	btl > Ctrl	188
btlGal4srcGFP-TripCtrl-VF_20	Female	btl > Ctrl	169
btlGal4srcGFP-TripCtrl-VM_13	Male	btl > Ctrl	81
btlGal4srcGFP-TripCtrl-VM_14	Male	btl > Ctrl	66
btlGal4srcGFP-TripCtrl-VM_15	Male	btl > Ctrl	93
btlGal4srcGFP-TripCtrl-VM_16	Male	btl > Ctrl	49
btlGal4srcGFP-TripCtrl-VM_17	Male	btl > Ctrl	84
btlGal4srcGFP-TripCtrl-VM_18	Male	btl > Ctrl	63
btlGal4srcGFP-TripCtrl-VM_19	Male	btl > Ctrl	45

## Sheet: ED7d_left
Extended Data Figure 7d (left)	btl > traRNAi GD764 total tracheal length
Fly	Sex	Genotype	Total tracheal length
BtlGal4-srcGFP-traRNAiGD-VirginFemales_[ii0_Mark_and_Find_001_traRNAiGD-VirginFemale-Position001_Image_1]	Female	btl > Ctrl	109177
BtlGal4-srcGFP-traRNAiGD-VirginFemales_[ii1_Mark_and_Find_001_traRNAiGD-VirginFemale-Position002_Image_2]	Female	btl > Ctrl	103810
BtlGal4-srcGFP-traRNAiGD-VirginFemales_[ii10_Mark_and_Find_001_traRNAiGD-VirginFemale-Position011_Image_11]	Female	btl > Ctrl	91305.6
BtlGal4-srcGFP-traRNAiGD-VirginFemales_[ii11_Mark_and_Find_001_traRNAiGD-VirginFemale-Position012_Image_12]	Female	btl > Ctrl	127632
BtlGal4-srcGFP-traRNAiGD-VirginFemales_[ii12_Mark_and_Find_001_traRNAiGD-VirginFemale-Position013_Image_13]	Female	btl > Ctrl	129159
BtlGal4-srcGFP-traRNAiGD-VirginFemales_[ii13_Mark_and_Find_001_traRNAiGD-VirginFemale-Position014_Image_14]	Female	btl > Ctrl	130921
BtlGal4-srcGFP-traRNAiGD-VirginFemales_[ii14_Mark_and_Find_001_traRNAiGD-VirginFemale-Position015_Image_15]	Female	btl > Ctrl	117483
BtlGal4-srcGFP-traRNAiGD-VirginFemales_[ii16_Mark_and_Find_001_traRNAiGD-VirginFemale-Position017_Image_17]	Female	btl > Ctrl	98922
BtlGal4-srcGFP-traRNAiGD-VirginFemales_[ii17_Mark_and_Find_001_traRNAiGD-VirginFemale-Position018_Image_18]	Female	btl > Ctrl	132302
BtlGal4-srcGFP-traRNAiGD-VirginFemales_[ii18_Mark_and_Find_001_traRNAiGD-VirginFemale-Position019_Image_19]	Female	btl > Ctrl	104819
BtlGal4-srcGFP-traRNAiGD-VirginFemales_[ii19_Mark_and_Find_001_traRNAiGD-VirginFemale-Position020_Image_20]	Female	btl > Ctrl	135596
BtlGal4-srcGFP-traRNAiGD-VirginFemales_[ii2_Mark_and_Find_001_traRNAiGD-VirginFemale-Position003_Image_3]	Female	btl > Ctrl	106462
BtlGal4-srcGFP-traRNAiGD-VirginFemales_[ii20_Mark_and_Find_001_traRNAiGD-VirginFemale-Position021_Image_21]	Female	btl > Ctrl	111724
BtlGal4-srcGFP-traRNAiGD-VirginFemales_[ii21_Mark_and_Find_001_traRNAiGD-VirginFemale-Position022_Image_22]	Female	btl > Ctrl	122442
BtlGal4-srcGFP-traRNAiGD-VirginFemales_[ii22_Mark_and_Find_001_w1118-VirginFemale-Position023_Image_23]	Female	btl > traRNAi GD764	107869
BtlGal4-srcGFP-traRNAiGD-VirginFemales_[ii23_Mark_and_Find_001_w1118-VirginFemale-Position024_Image_24]	Female	btl > traRNAi GD764	82488
BtlGal4-srcGFP-traRNAiGD-VirginFemales_[ii24_Mark_and_Find_001_w1118-VirginFemale-Position025_Image_25]	Female	btl > traRNAi GD764	99423.5
BtlGal4-srcGFP-traRNAiGD-VirginFemales_[ii25_Mark_and_Find_001_w1118-VirginFemale-Position026_Image_26]	Female	btl > traRNAi GD764	86767.1
BtlGal4-srcGFP-traRNAiGD-VirginFemales_[ii26_Mark_and_Find_001_w1118-VirginFemale-Position027_Image_27]	Female	btl > traRNAi GD764	91683
BtlGal4-srcGFP-traRNAiGD-VirginFemales_[ii27_Mark_and_Find_001_w1118-VirginFemale-Position028_Image_28]	Female	btl > traRNAi GD764	133135
BtlGal4-srcGFP-traRNAiGD-VirginFemales_[ii28_Mark_and_Find_001_w1118-VirginFemale-Position029_Image_29]	Female	btl > traRNAi GD764	90355.5
BtlGal4-srcGFP-traRNAiGD-VirginFemales_[ii29_Mark_and_Find_001_w1118-VirginFemale-Position030_Image_30]	Female	btl > traRNAi GD764	92537.4
BtlGal4-srcGFP-traRNAiGD-VirginFemales_[ii3_Mark_and_Find_001_traRNAiGD-VirginFemale-Position004_Image_4]	Female	btl > Ctrl	117070
BtlGal4-srcGFP-traRNAiGD-VirginFemales_[ii30_Mark_and_Find_001_w1118-VirginFemale-Position031_Image_31]	Female	btl > traRNAi GD764	83875.3
BtlGal4-srcGFP-traRNAiGD-VirginFemales_[ii31_Mark_and_Find_001_w1118-VirginFemale-Position032_Image_32]	Female	btl > traRNAi GD764	95647.6
BtlGal4-srcGFP-traRNAiGD-VirginFemales_[ii32_Mark_and_Find_001_w1118-VirginFemale-Position033_Image_33]	Female	btl > traRNAi GD764	100523
BtlGal4-srcGFP-traRNAiGD-VirginFemales_[ii33_Mark_and_Find_001_w1118-VirginFemale-Position034_Image_34]	Female	btl > traRNAi GD764	74928
BtlGal4-srcGFP-traRNAiGD-VirginFemales_[ii34_Mark_and_Find_001_w1118-VirginFemale-Position035_Image_35]	Female	btl > traRNAi GD764	90695.1
BtlGal4-srcGFP-traRNAiGD-VirginFemales_[ii35_Mark_and_Find_001_w1118-VirginFemale-Position036_Image_36]	Female	btl > traRNAi GD764	64497.9
BtlGal4-srcGFP-traRNAiGD-VirginFemales_[ii36_Mark_and_Find_001_w1118-VirginFemale-Position037_Image_37]	Female	btl > traRNAi GD764	78967.1
BtlGal4-srcGFP-traRNAiGD-VirginFemales_[ii37_Mark_and_Find_001_w1118-VirginFemale-Position038_Image_38]	Female	btl > traRNAi GD764	74939.5
BtlGal4-srcGFP-traRNAiGD-VirginFemales_[ii38_Mark_and_Find_001_w1118-VirginFemale-Position039_Image_39]	Female	btl > traRNAi GD764	93347.6
BtlGal4-srcGFP-traRNAiGD-VirginFemales_[ii39_Mark_and_Find_001_w1118-VirginFemale-Position040_Image_40]	Female	btl > traRNAi GD764	86984.5
BtlGal4-srcGFP-traRNAiGD-VirginFemales_[ii4_Mark_and_Find_001_traRNAiGD-VirginFemale-Position005_Image_5]	Female	btl > Ctrl	110751
BtlGal4-srcGFP-traRNAiGD-VirginFemales_[ii5_Mark_and_Find_001_traRNAiGD-VirginFemale-Position006_Image_6]	Female	btl > Ctrl	82983.5
BtlGal4-srcGFP-traRNAiGD-VirginFemales_[ii6_Mark_and_Find_001_traRNAiGD-VirginFemale-Position007_Image_7]	Female	btl > Ctrl	116400
BtlGal4-srcGFP-traRNAiGD-VirginFemales_[ii7_Mark_and_Find_001_traRNAiGD-VirginFemale-Position008_Image_8]	Female	btl > Ctrl	109254
BtlGal4-srcGFP-traRNAiGD-VirginFemales_[ii8_Mark_and_Find_001_traRNAiGD-VirginFemale-Position009_Image_9]	Female	btl > Ctrl	113959
BtlGal4-srcGFP-traRNAiGD-VirginFemales_[ii9_Mark_and_Find_001_traRNAiGD-VirginFemale-Position010_Image_10]	Female	btl > Ctrl	114890
BtlGal4-srcGFP-traRNAiGD-VirginMales_[ii0_Mark_and_Find_001_traRNAiGD-VirginMale-Position001_Image_1]	Male	btl > Ctrl	73671
BtlGal4-srcGFP-traRNAiGD-VirginMales_[ii1_Mark_and_Find_001_traRNAiGD-VirginMale-Position002_Image_2]	Male	btl > Ctrl	69303.9
BtlGal4-srcGFP-traRNAiGD-VirginMales_[ii10_Mark_and_Find_001_traRNAiGD-VirginMale-Position011_Image_11]	Male	btl > Ctrl	66037.2
BtlGal4-srcGFP-traRNAiGD-VirginMales_[ii11_Mark_and_Find_001_traRNAiGD-VirginMale-Position012_Image_12]	Male	btl > Ctrl	76107.4
BtlGal4-srcGFP-traRNAiGD-VirginMales_[ii12_Mark_and_Find_001_traRNAiGD-VirginMale-Position013_Image_13]	Male	btl > Ctrl	99477.8
BtlGal4-srcGFP-traRNAiGD-VirginMales_[ii13_Mark_and_Find_001_traRNAiGD-VirginMale-Position014_Image_14]	Male	btl > Ctrl	77889.5
BtlGal4-srcGFP-traRNAiGD-VirginMales_[ii14_Mark_and_Find_001_traRNAiGD-VirginMale-Position015_Image_15]	Male	btl > Ctrl	69730.5
BtlGal4-srcGFP-traRNAiGD-VirginMales_[ii15_Mark_and_Find_001_traRNAiGD-VirginMale-Position016_Image_16]	Male	btl > Ctrl	69991.7
BtlGal4-srcGFP-traRNAiGD-VirginMales_[ii16_Mark_and_Find_001_traRNAiGD-VirginMale-Position017_Image_17]	Male	btl > Ctrl	73814.2
BtlGal4-srcGFP-traRNAiGD-VirginMales_[ii17_Mark_and_Find_001_traRNAiGD-VirginMale-Position018_Image_18]	Male	btl > Ctrl	79482.3
BtlGal4-srcGFP-traRNAiGD-VirginMales_[ii18_Mark_and_Find_001_traRNAiGD-VirginMale-Position019_Image_19]	Male	btl > Ctrl	71919.7
BtlGal4-srcGFP-traRNAiGD-VirginMales_[ii19_Mark_and_Find_001_traRNAiGD-VirginMale-Position020_Image_20]	Male	btl > Ctrl	81769.6
BtlGal4-srcGFP-traRNAiGD-VirginMales_[ii2_Mark_and_Find_001_traRNAiGD-VirginMale-Position003_Image_3]	Male	btl > Ctrl	72077.8
BtlGal4-srcGFP-traRNAiGD-VirginMales_[ii20_Mark_and_Find_001_traRNAiGD-VirginMale-Position021_Image_21]	Male	btl > Ctrl	79461.7
BtlGal4-srcGFP-traRNAiGD-VirginMales_[ii21_Mark_and_Find_001_traRNAiGD-VirginMale-Position022_Image_22]	Male	btl > Ctrl	62854.1
BtlGal4-srcGFP-traRNAiGD-VirginMales_[ii22_Mark_and_Find_001_traRNAiGD-VirginMale-Position023_Image_23]	Male	btl > Ctrl	82404
BtlGal4-srcGFP-traRNAiGD-VirginMales_[ii23_Mark_and_Find_001_w1118-VirginMale-Position024_Image_24]	Male	btl > traRNAi GD764	81816.2
BtlGal4-srcGFP-traRNAiGD-VirginMales_[ii24_Mark_and_Find_001_w1118-VirginMale-Position025_Image_25]	Male	btl > traRNAi GD764	71591.8
BtlGal4-srcGFP-traRNAiGD-VirginMales_[ii25_Mark_and_Find_001_w1118-VirginMale-Position026_Image_26]	Male	btl > traRNAi GD764	52050.1
BtlGal4-srcGFP-traRNAiGD-VirginMales_[ii26_Mark_and_Find_001_w1118-VirginMale-Position027_Image_27]	Male	btl > traRNAi GD764	59954.3
BtlGal4-srcGFP-traRNAiGD-VirginMales_[ii27_Mark_and_Find_001_w1118-VirginMale-Position028_Image_28]	Male	btl > traRNAi GD764	67858.6
BtlGal4-srcGFP-traRNAiGD-VirginMales_[ii28_Mark_and_Find_001_w1118-VirginMale-Position029_Image_29]	Male	btl > traRNAi GD764	73607
BtlGal4-srcGFP-traRNAiGD-VirginMales_[ii29_Mark_and_Find_001_w1118-VirginMale-Position030_Image_30]	Male	btl > traRNAi GD764	55650
BtlGal4-srcGFP-traRNAiGD-VirginMales_[ii3_Mark_and_Find_001_traRNAiGD-VirginMale-Position004_Image_4]	Male	btl > Ctrl	73756.7
BtlGal4-srcGFP-traRNAiGD-VirginMales_[ii30_Mark_and_Find_001_w1118-VirginMale-Position031_Image_31]	Male	btl > traRNAi GD764	57488.3
BtlGal4-srcGFP-traRNAiGD-VirginMales_[ii31_Mark_and_Find_001_w1118-VirginMale-Position032_Image_32]	Male	btl > traRNAi GD764	61266.5
BtlGal4-srcGFP-traRNAiGD-VirginMales_[ii32_Mark_and_Find_001_w1118-VirginMale-Position033_Image_33]	Male	btl > traRNAi GD764	58548.3
BtlGal4-srcGFP-traRNAiGD-VirginMales_[ii33_Mark_and_Find_001_w1118-VirginMale-Position034_Image_34]	Male	btl > traRNAi GD764	54281.5
BtlGal4-srcGFP-traRNAiGD-VirginMales_[ii34_Mark_and_Find_001_w1118-VirginMale-Position035_Image_35]	Male	btl > traRNAi GD764	60026
BtlGal4-srcGFP-traRNAiGD-VirginMales_[ii35_Mark_and_Find_001_w1118-VirginMale-Position036_Image_36]	Male	btl > traRNAi GD764	55744.1
BtlGal4-srcGFP-traRNAiGD-VirginMales_[ii36_Mark_and_Find_001_w1118-VirginMale-Position037_Image_37]	Male	btl > traRNAi GD764	39643.3
BtlGal4-srcGFP-traRNAiGD-VirginMales_[ii37_Mark_and_Find_001_w1118-VirginMale-Position038_Image_38]	Male	btl > traRNAi GD764	59786.6
BtlGal4-srcGFP-traRNAiGD-VirginMales_[ii38_Mark_and_Find_001_w1118-VirginMale-Position039_Image_39]	Male	btl > traRNAi GD764	51955.7
BtlGal4-srcGFP-traRNAiGD-VirginMales_[ii39_Mark_and_Find_001_w1118-VirginMale-Position040_Image_40]	Male	btl > traRNAi GD764	78584
BtlGal4-srcGFP-traRNAiGD-VirginMales_[ii4_Mark_and_Find_001_traRNAiGD-VirginMale-Position005_Image_5]	Male	btl > Ctrl	74297.3
BtlGal4-srcGFP-traRNAiGD-VirginMales_[ii40_Mark_and_Find_001_w1118-VirginMale-Position041_Image_41]	Male	btl > traRNAi GD764	58720.5
BtlGal4-srcGFP-traRNAiGD-VirginMales_[ii41_Mark_and_Find_001_w1118-VirginMale-Position042_Image_42]	Male	btl > traRNAi GD764	86430.6
BtlGal4-srcGFP-traRNAiGD-VirginMales_[ii5_Mark_and_Find_001_traRNAiGD-VirginMale-Position006_Image_6]	Male	btl > Ctrl	83041.9
BtlGal4-srcGFP-traRNAiGD-VirginMales_[ii6_Mark_and_Find_001_traRNAiGD-VirginMale-Position007_Image_7]	Male	btl > Ctrl	75635.9
BtlGal4-srcGFP-traRNAiGD-VirginMales_[ii7_Mark_and_Find_001_traRNAiGD-VirginMale-Position008_Image_8]	Male	btl > Ctrl	53458.5
BtlGal4-srcGFP-traRNAiGD-VirginMales_[ii8_Mark_and_Find_001_traRNAiGD-VirginMale-Position009_Image_9]	Male	btl > Ctrl	59468.1
BtlGal4-srcGFP-traRNAiGD-VirginMales_[ii9_Mark_and_Find_001_traRNAiGD-VirginMale-Position010_Image_10]	Male	btl > Ctrl	82127.7

## Sheet: ED7d_right
Extended Data Figure 7d (right)	btl > traRNAi GD764 no. of DSRF positive nuclei
Fly	Sex	Genotype	No. of DSRF-positive nuclei
BtlGal4-srcGFP-GDCtrl-VF_1	Female	btl > Ctrl	236
BtlGal4-srcGFP-GDCtrl-VF_2	Female	btl > Ctrl	217
BtlGal4-srcGFP-GDCtrl-VF_3	Female	btl > Ctrl	193
BtlGal4-srcGFP-GDCtrl-VF_4	Female	btl > Ctrl	216
BtlGal4-srcGFP-GDCtrl-VF_5	Female	btl > Ctrl	262
BtlGal4-srcGFP-GDCtrl-VF_6	Female	btl > Ctrl	176
BtlGal4-srcGFP-GDCtrl-VF_7	Female	btl > Ctrl	252
BtlGal4-srcGFP-GDCtrl-VF_8	Female	btl > Ctrl	226
BtlGal4-srcGFP-GDCtrl-VF_9	Female	btl > Ctrl	272
BtlGal4-srcGFP-GDCtrl-VF_10	Female	btl > Ctrl	255
BtlGal4-srcGFP-GDCtrl-VF_11	Female	btl > Ctrl	184
BtlGal4-srcGFP-GDCtrl-VF_12	Female	btl > Ctrl	192
BtlGal4-srcGFP-GDCtrl-VF_13	Female	btl > Ctrl	240
BtlGal4-srcGFP-GDCtrl-VF_14	Female	btl > Ctrl	232
BtlGal4-srcGFP-GDCtrl-VF_15	Female	btl > Ctrl	211
BtlGal4-srcGFP-GDCtrl-VF_16	Female	btl > Ctrl	282
BtlGal4-srcGFP-GDCtrl-VF_17	Female	btl > Ctrl	206
BtlGal4-srcGFP-GDCtrl-VF_18	Female	btl > Ctrl	237
BtlGal4-srcGFP-GDCtrl-VF_19	Female	btl > Ctrl	251
BtlGal4-srcGFP-GDCtrl-VF_20	Female	btl > Ctrl	307
BtlGal4-srcGFP-GDCtrl-VF_21	Female	btl > Ctrl	194
BtlGal4-srcGFP-GDCtrl-VF_22	Female	btl > Ctrl	320
BtlGal4-srcGFP-traRNAiGD-VF_1	Female	btl > traRNAi GD764	241
BtlGal4-srcGFP-traRNAiGD-VF_2	Female	btl > traRNAi GD764	230
BtlGal4-srcGFP-traRNAiGD-VF_3	Female	btl > traRNAi GD764	239
BtlGal4-srcGFP-traRNAiGD-VF_4	Female	btl > traRNAi GD764	240
BtlGal4-srcGFP-traRNAiGD-VF_5	Female	btl > traRNAi GD764	220
BtlGal4-srcGFP-traRNAiGD-VF_6	Female	btl > traRNAi GD764	257
BtlGal4-srcGFP-traRNAiGD-VF_7	Female	btl > traRNAi GD764	226
BtlGal4-srcGFP-traRNAiGD-VF_8	Female	btl > traRNAi GD764	252
BtlGal4-srcGFP-traRNAiGD-VF_9	Female	btl > traRNAi GD764	260
BtlGal4-srcGFP-traRNAiGD-VF_10	Female	btl > traRNAi GD764	245
BtlGal4-srcGFP-traRNAiGD-VF_11	Female	btl > traRNAi GD764	290
BtlGal4-srcGFP-traRNAiGD-VF_12	Female	btl > traRNAi GD764	267
BtlGal4-srcGFP-traRNAiGD-VF_13	Female	btl > traRNAi GD764	287
BtlGal4-srcGFP-traRNAiGD-VF_14	Female	btl > traRNAi GD764	226
BtlGal4-srcGFP-traRNAiGD-VF_15	Female	btl > traRNAi GD764	273
BtlGal4-srcGFP-traRNAiGD-VF_16	Female	btl > traRNAi GD764	280
BtlGal4-srcGFP-traRNAiGD-VF_17	Female	btl > traRNAi GD764	281
BtlGal4-srcGFP-traRNAiGD-VF_18	Female	btl > traRNAi GD764	324
BtlGal4-srcGFP-GDCtrl-VM_1	Male	btl > Ctrl	123
BtlGal4-srcGFP-GDCtrl-VM_2	Male	btl > Ctrl	75
BtlGal4-srcGFP-GDCtrl-VM_3	Male	btl > Ctrl	156
BtlGal4-srcGFP-GDCtrl-VM_4	Male	btl > Ctrl	102
BtlGal4-srcGFP-GDCtrl-VM_5	Male	btl > Ctrl	84
BtlGal4-srcGFP-GDCtrl-VM_6	Male	btl > Ctrl	92
BtlGal4-srcGFP-GDCtrl-VM_7	Male	btl > Ctrl	130
BtlGal4-srcGFP-GDCtrl-VM_8	Male	btl > Ctrl	136
BtlGal4-srcGFP-GDCtrl-VM_9	Male	btl > Ctrl	76
BtlGal4-srcGFP-GDCtrl-VM_10	Male	btl > Ctrl	69
BtlGal4-srcGFP-GDCtrl-VM_11	Male	btl > Ctrl	90
BtlGal4-srcGFP-GDCtrl-VM_12	Male	btl > Ctrl	100
BtlGal4-srcGFP-GDCtrl-VM_13	Male	btl > Ctrl	75
BtlGal4-srcGFP-GDCtrl-VM_14	Male	btl > Ctrl	67
BtlGal4-srcGFP-GDCtrl-VM_15	Male	btl > Ctrl	98
BtlGal4-srcGFP-GDCtrl-VM_16	Male	btl > Ctrl	130
BtlGal4-srcGFP-GDCtrl-VM_17	Male	btl > Ctrl	61
BtlGal4-srcGFP-GDCtrl-VM_18	Male	btl > Ctrl	91
BtlGal4-srcGFP-GDCtrl-VM_19	Male	btl > Ctrl	89
BtlGal4-srcGFP-GDCtrl-VM_20	Male	btl > Ctrl	85
BtlGal4-srcGFP-GDCtrl-VM_21	Male	btl > Ctrl	99
BtlGal4-srcGFP-GDCtrl-VM_22	Male	btl > Ctrl	70
BtlGal4-srcGFP-GDCtrl-VM_23	Male	btl > Ctrl	88
BtlGal4-srcGFP-traRNAiGD-VM_1	Male	btl > traRNAi GD764	90
BtlGal4-srcGFP-traRNAiGD-VM_2	Male	btl > traRNAi GD764	75
BtlGal4-srcGFP-traRNAiGD-VM_3	Male	btl > traRNAi GD764	93
BtlGal4-srcGFP-traRNAiGD-VM_4	Male	btl > traRNAi GD764	91
BtlGal4-srcGFP-traRNAiGD-VM_5	Male	btl > traRNAi GD764	138
BtlGal4-srcGFP-traRNAiGD-VM_6	Male	btl > traRNAi GD764	73
BtlGal4-srcGFP-traRNAiGD-VM_7	Male	btl > traRNAi GD764	89
BtlGal4-srcGFP-traRNAiGD-VM_8	Male	btl > traRNAi GD764	114
BtlGal4-srcGFP-traRNAiGD-VM_9	Male	btl > traRNAi GD764	66
BtlGal4-srcGFP-traRNAiGD-VM_10	Male	btl > traRNAi GD764	69
BtlGal4-srcGFP-traRNAiGD-VM_11	Male	btl > traRNAi GD764	84
BtlGal4-srcGFP-traRNAiGD-VM_12	Male	btl > traRNAi GD764	76
BtlGal4-srcGFP-traRNAiGD-VM_13	Male	btl > traRNAi GD764	93
BtlGal4-srcGFP-traRNAiGD-VM_14	Male	btl > traRNAi GD764	62
BtlGal4-srcGFP-traRNAiGD-VM_15	Male	btl > traRNAi GD764	75
BtlGal4-srcGFP-traRNAiGD-VM_16	Male	btl > traRNAi GD764	72
BtlGal4-srcGFP-traRNAiGD-VM_17	Male	btl > traRNAi GD764	65
BtlGal4-srcGFP-traRNAiGD-VM_18	Male	btl > traRNAi GD764	89
BtlGal4-srcGFP-traRNAiGD-VM_19	Male	btl > traRNAi GD764	102

## Sheet: ED7e
Extended Data Figure 7e	btl > traRNAi GD764 gut shape PCA plot
Fly	Sex	Genotype	PC1	PC2
221017_btlGal4srcGFPGDcontrol_tube2_f10.traces	Female	btl > Ctrl	-0.371378	-0.0957008
221017_btlGal4srcGFPGDcontrol_tube2_f3.traces	Female	btl > Ctrl	-0.325998	0.0260542
221017_btlGal4srcGFPGDcontrol_tube2_f5.traces	Female	btl > Ctrl	-0.240747	0.087265
221017_btlGal4srcGFPGDcontrol_tube2_f7.traces	Female	btl > Ctrl	-0.116225	0.134613
221017_btlGal4srcGFPGDcontrol_tube2_m2.traces	Male	btl > Ctrl	0.230116	0.142191
221017_btlGal4srcGFPGDcontrol_tube2_m6.traces	Male	btl > Ctrl	0.266949	0.0247251
221017_btlGal4srcGFPGDcontrol_tube2_m8.traces	Male	btl > Ctrl	0.231809	-0.150156
221017_btlGal4srcGFPGDcontrol_tube2_m9.traces	Male	btl > Ctrl	0.183093	-0.0123522
221017_btlGal4srcGFPtraRNAiGD_tube2_f2.traces	Female	btl > traRNAi GD764	-0.339492	-0.107194
221017_btlGal4srcGFPtraRNAiGD_tube2_f3.traces	Female	btl > traRNAi GD764	-0.286111	-0.0505269
221017_btlGal4srcGFPtraRNAiGD_tube2_f4.traces	Female	btl > traRNAi GD764	-0.330354	-0.0759869
221017_btlGal4srcGFPtraRNAiGD_tube2_f7.traces	Female	btl > traRNAi GD764	-0.319613	0.0139002
221017_btlGal4srcGFPtraRNAiGD_tube2_m10.traces	Male	btl > traRNAi GD764	0.252548	-0.00311583
221017_btlGal4srcGFPtraRNAiGD_tube2_m5.traces	Male	btl > traRNAi GD764	0.252708	0.000493458
221017_btlGal4srcGFPtraRNAiGD_tube2_m6.traces	Male	btl > traRNAi GD764	0.235913	-0.129249
221017_btlGal4srcGFPtraRNAiGD_tube2_m8.traces	Male	btl > traRNAi GD764	0.215533	-0.0098394
221017_btlGal4srcGFPtraRNAiGD_tube2_m9.traces	Male	btl > traRNAi GD764	0.207581	-0.0631678
221021_btlGal4srcGFPGDcontrol_tube1_f1.traces	Female	btl > Ctrl	-0.23626	0.0816959
221021_btlGal4srcGFPGDcontrol_tube1_f3.traces	Female	btl > Ctrl	-0.271431	0.315146
221021_btlGal4srcGFPGDcontrol_tube1_f4.traces	Female	btl > Ctrl	-0.252014	-0.0368921
221021_btlGal4srcGFPGDcontrol_tube1_f7.traces	Female	btl > Ctrl	-0.313379	0.0614293
221021_btlGal4srcGFPGDcontrol_tube1_f8.traces	Female	btl > Ctrl	-0.357462	-0.0412154
221021_btlGal4srcGFPGDcontrol_tube1_m10.traces	Male	btl > Ctrl	0.220957	-0.0572147
221021_btlGal4srcGFPGDcontrol_tube1_m11.traces	Male	btl > Ctrl	0.183636	0.110769
221021_btlGal4srcGFPGDcontrol_tube1_m2.traces	Male	btl > Ctrl	0.246965	0.105571
221021_btlGal4srcGFPGDcontrol_tube1_m5.traces	Male	btl > Ctrl	0.188371	-0.0613226
221021_btlGal4srcGFPGDcontrol_tube1_m6.traces	Male	btl > Ctrl	0.204362	-0.0327146
221021_btlGal4srcGFPGDcontrol_tube1_m9.traces	Male	btl > Ctrl	0.252915	-0.0648141
221021_btlGal4srcGFPtraRNAiGD_tube1_f10.traces	Female	btl > traRNAi GD764	-0.27127	-0.119902
221021_btlGal4srcGFPtraRNAiGD_tube1_f3.traces	Female	btl > traRNAi GD764	-0.346797	0.0982261
221021_btlGal4srcGFPtraRNAiGD_tube1_f7.traces	Female	btl > traRNAi GD764	-0.224997	0.230903
221021_btlGal4srcGFPtraRNAiGD_tube1_f8.traces	Female	btl > traRNAi GD764	-0.308123	-0.135109
221021_btlGal4srcGFPtraRNAiGD_tube1_f9.traces	Female	btl > traRNAi GD764	-0.27413	-0.084236
221021_btlGal4srcGFPtraRNAiGD_tube1_m11.traces	Male	btl > traRNAi GD764	0.281407	0.00208079
221021_btlGal4srcGFPtraRNAiGD_tube1_m2.traces	Male	btl > traRNAi GD764	0.241907	-0.125493
221021_btlGal4srcGFPtraRNAiGD_tube1_m5.traces	Male	btl > traRNAi GD764	0.181115	0.00239312
221021_btlGal4srcGFPtraRNAiGD_tube1_m6.traces	Male	btl > traRNAi GD764	0.242553	-0.00380764
221027_btlGal4srcGFPGDcontrol_tube3_f11.traces	Female	btl > Ctrl	-0.34174	-0.0747868
221027_btlGal4srcGFPGDcontrol_tube3_f2.traces	Female	btl > Ctrl	-0.183715	0.055908
221027_btlGal4srcGFPGDcontrol_tube3_f9.traces	Female	btl > Ctrl	-0.295412	0.053329
221027_btlGal4srcGFPGDcontrol_tube3_m1.traces	Male	btl > Ctrl	0.252334	-0.0522102
221027_btlGal4srcGFPGDcontrol_tube3_m10.traces	Male	btl > Ctrl	0.215862	0.167185
221027_btlGal4srcGFPGDcontrol_tube3_m12.traces	Male	btl > Ctrl	0.216747	-0.0784139
221027_btlGal4srcGFPGDcontrol_tube3_m3.traces	Male	btl > Ctrl	0.21947	-0.0826052
221027_btlGal4srcGFPGDcontrol_tube3_m4.traces	Male	btl > Ctrl	0.226098	0.149669
221027_btlGal4srcGFPGDcontrol_tube3_m5.traces	Male	btl > Ctrl	0.245453	0.121319
221027_btlGal4srcGFPGDcontrol_tube3_m6.traces	Male	btl > Ctrl	0.213603	-0.0708769
221027_btlGal4srcGFPGDcontrol_tube3_m7.traces	Male	btl > Ctrl	0.197709	0.19799
221027_btlGal4srcGFPGDcontrol_tube3_m8.traces	Male	btl > Ctrl	0.0544614	0.314983
221027_btlGal4srcGFPtraRNAiGD_tube3_f1.traces	Female	btl > traRNAi GD764	-0.329655	-0.187275
221027_btlGal4srcGFPtraRNAiGD_tube3_f3.traces	Female	btl > traRNAi GD764	-0.0808671	0.152005
221027_btlGal4srcGFPtraRNAiGD_tube3_f4.traces	Female	btl > traRNAi GD764	0.183325	-0.0677149
221027_btlGal4srcGFPtraRNAiGD_tube3_f5.traces	Female	btl > traRNAi GD764	-0.275569	-0.134002
221027_btlGal4srcGFPtraRNAiGD_tube3_f6.traces	Female	btl > traRNAi GD764	-0.128303	-0.00601477
221027_btlGal4srcGFPtraRNAiGD_tube3_f9.traces	Female	btl > traRNAi GD764	-0.376358	-0.00645333
221027_btlGal4srcGFPtraRNAiGD_tube3_m10.traces	Male	btl > traRNAi GD764	0.205888	-0.135557
221027_btlGal4srcGFPtraRNAiGD_tube3_m11.traces	Male	btl > traRNAi GD764	0.144679	-0.11913
221027_btlGal4srcGFPtraRNAiGD_tube3_m2.traces	Male	btl > traRNAi GD764	0.110942	-0.149609
221027_btlGal4srcGFPtraRNAiGD_tube3_m7.traces	Male	btl > traRNAi GD764	0.239908	-0.0171936
221027_btlGal4srcGFPtraRNAiGD_tube3_m8.traces	Male	btl > traRNAi GD764	0.150481	-0.00798983

## Sheet: ED7g
Extended Data Figure 7g	btl > traRNAi GD764 gut length
Fly	Sex	Genotype	Gut length
221017_btlGal4srcGFPGDcontrol_tube2_f10.traces	Female	btl > Ctrl	6.01734
221017_btlGal4srcGFPGDcontrol_tube2_f3.traces	Female	btl > Ctrl	5.8904
221017_btlGal4srcGFPGDcontrol_tube2_f5.traces	Female	btl > Ctrl	5.43436
221017_btlGal4srcGFPGDcontrol_tube2_f7.traces	Female	btl > Ctrl	5.69324
221017_btlGal4srcGFPGDcontrol_tube2_m2.traces	Male	btl > Ctrl	3.82787
221017_btlGal4srcGFPGDcontrol_tube2_m6.traces	Male	btl > Ctrl	3.49941
221017_btlGal4srcGFPGDcontrol_tube2_m8.traces	Male	btl > Ctrl	3.98762
221017_btlGal4srcGFPGDcontrol_tube2_m9.traces	Male	btl > Ctrl	4.21772
221017_btlGal4srcGFPtraRNAiGD_tube2_f2.traces	Female	btl > traRNAi GD764	5.80853
221017_btlGal4srcGFPtraRNAiGD_tube2_f3.traces	Female	btl > traRNAi GD764	5.90446
221017_btlGal4srcGFPtraRNAiGD_tube2_f4.traces	Female	btl > traRNAi GD764	6.59765
221017_btlGal4srcGFPtraRNAiGD_tube2_f7.traces	Female	btl > traRNAi GD764	5.80732
221017_btlGal4srcGFPtraRNAiGD_tube2_m10.traces	Male	btl > traRNAi GD764	3.8718
221017_btlGal4srcGFPtraRNAiGD_tube2_m5.traces	Male	btl > traRNAi GD764	3.97245
221017_btlGal4srcGFPtraRNAiGD_tube2_m6.traces	Male	btl > traRNAi GD764	3.9498
221017_btlGal4srcGFPtraRNAiGD_tube2_m8.traces	Male	btl > traRNAi GD764	3.93219
221017_btlGal4srcGFPtraRNAiGD_tube2_m9.traces	Male	btl > traRNAi GD764	3.81269
221021_btlGal4srcGFPGDcontrol_tube1_f1.traces	Female	btl > Ctrl	5.46527
221021_btlGal4srcGFPGDcontrol_tube1_f3.traces	Female	btl > Ctrl	6.29821
221021_btlGal4srcGFPGDcontrol_tube1_f4.traces	Female	btl > Ctrl	5.92629
221021_btlGal4srcGFPGDcontrol_tube1_f7.traces	Female	btl > Ctrl	5.91141
221021_btlGal4srcGFPGDcontrol_tube1_f8.traces	Female	btl > Ctrl	5.85404
221021_btlGal4srcGFPGDcontrol_tube1_m10.traces	Male	btl > Ctrl	4.06592
221021_btlGal4srcGFPGDcontrol_tube1_m11.traces	Male	btl > Ctrl	3.78499
221021_btlGal4srcGFPGDcontrol_tube1_m2.traces	Male	btl > Ctrl	3.74741
221021_btlGal4srcGFPGDcontrol_tube1_m5.traces	Male	btl > Ctrl	4.04087
221021_btlGal4srcGFPGDcontrol_tube1_m6.traces	Male	btl > Ctrl	3.98623
221021_btlGal4srcGFPGDcontrol_tube1_m9.traces	Male	btl > Ctrl	3.93938
221021_btlGal4srcGFPtraRNAiGD_tube1_f10.traces	Female	btl > traRNAi GD764	5.80686
221021_btlGal4srcGFPtraRNAiGD_tube1_f3.traces	Female	btl > traRNAi GD764	6.13698
221021_btlGal4srcGFPtraRNAiGD_tube1_f7.traces	Female	btl > traRNAi GD764	5.42714
221021_btlGal4srcGFPtraRNAiGD_tube1_f8.traces	Female	btl > traRNAi GD764	6.08015
221021_btlGal4srcGFPtraRNAiGD_tube1_f9.traces	Female	btl > traRNAi GD764	5.87188
221021_btlGal4srcGFPtraRNAiGD_tube1_m11.traces	Male	btl > traRNAi GD764	3.82095
221021_btlGal4srcGFPtraRNAiGD_tube1_m2.traces	Male	btl > traRNAi GD764	4.07482
221021_btlGal4srcGFPtraRNAiGD_tube1_m5.traces	Male	btl > traRNAi GD764	4.1181
221021_btlGal4srcGFPtraRNAiGD_tube1_m6.traces	Male	btl > traRNAi GD764	3.98982
221027_btlGal4srcGFPGDcontrol_tube3_f11.traces	Female	btl > Ctrl	5.8962
221027_btlGal4srcGFPGDcontrol_tube3_f2.traces	Female	btl > Ctrl	5.41347
221027_btlGal4srcGFPGDcontrol_tube3_f9.traces	Female	btl > Ctrl	5.7693
221027_btlGal4srcGFPGDcontrol_tube3_m1.traces	Male	btl > Ctrl	3.92191
221027_btlGal4srcGFPGDcontrol_tube3_m10.traces	Male	btl > Ctrl	3.88102
221027_btlGal4srcGFPGDcontrol_tube3_m12.traces	Male	btl > Ctrl	3.90782
221027_btlGal4srcGFPGDcontrol_tube3_m3.traces	Male	btl > Ctrl	4.0295
221027_btlGal4srcGFPGDcontrol_tube3_m4.traces	Male	btl > Ctrl	3.40083
221027_btlGal4srcGFPGDcontrol_tube3_m5.traces	Male	btl > Ctrl	3.52631
221027_btlGal4srcGFPGDcontrol_tube3_m6.traces	Male	btl > Ctrl	4.30598
221027_btlGal4srcGFPGDcontrol_tube3_m7.traces	Male	btl > Ctrl	4.52562
221027_btlGal4srcGFPGDcontrol_tube3_m8.traces	Male	btl > Ctrl	3.75853
221027_btlGal4srcGFPtraRNAiGD_tube3_f1.traces	Female	btl > traRNAi GD764	6.01877
221027_btlGal4srcGFPtraRNAiGD_tube3_f3.traces	Female	btl > traRNAi GD764	5.61178
221027_btlGal4srcGFPtraRNAiGD_tube3_f4.traces	Female	btl > traRNAi GD764	4.22781
221027_btlGal4srcGFPtraRNAiGD_tube3_f5.traces	Female	btl > traRNAi GD764	6.37324
221027_btlGal4srcGFPtraRNAiGD_tube3_f6.traces	Female	btl > traRNAi GD764	5.36756
221027_btlGal4srcGFPtraRNAiGD_tube3_f9.traces	Female	btl > traRNAi GD764	6.18819
221027_btlGal4srcGFPtraRNAiGD_tube3_m10.traces	Male	btl > traRNAi GD764	4.08222
221027_btlGal4srcGFPtraRNAiGD_tube3_m11.traces	Male	btl > traRNAi GD764	3.88137
221027_btlGal4srcGFPtraRNAiGD_tube3_m2.traces	Male	btl > traRNAi GD764	4.03787
221027_btlGal4srcGFPtraRNAiGD_tube3_m7.traces	Male	btl > traRNAi GD764	4.05322
221027_btlGal4srcGFPtraRNAiGD_tube3_m8.traces	Male	btl > traRNAi GD764	4.11588
