# Supplementary material for: The sex of organ geometry
Source: Nature. 2024 May 29;630(8016):392–400. doi: 10.1038/s41586-024-07463-4 (PMC11168936; doi:10.1038/s41586-024-07463-4)
Supplement: Supplementary file 19 — Source Data Extended Data Fig. 8 [file 41586_2024_7463_MOESM19_ESM.xlsx]

## Sheet: ED8b
Extended Figure 8b	Hand > traRNAi - bnl-lexA > myr::GFP 7d APE GFP intensity along gut length
Sex	Genotype	Position_bin	Position_mean	Intensity_mean	Position_sd	Intensity_sd
Female	Hand > Ctrl	[0,5]	2.47726	14.33	1.45282	11.3477
Female	Hand > Ctrl	(5,10]	7.49238	12.8489	1.44409	14.4793
Female	Hand > Ctrl	(10,15]	12.4975	10.3229	1.44701	9.85837
Female	Hand > Ctrl	(15,20]	17.5	8.75573	1.44267	5.74876
Female	Hand > Ctrl	(20,25]	22.4975	9.38684	1.44414	5.66388
Female	Hand > Ctrl	(25,30]	27.5	11.769	1.4456	8.61724
Female	Hand > Ctrl	(30,35]	32.4975	14.1221	1.44123	10.9111
Female	Hand > Ctrl	(35,40]	37.4924	13.3167	1.44414	10.8752
Female	Hand > Ctrl	(40,45]	42.4975	14.6543	1.44702	12.6184
Female	Hand > Ctrl	(45,50]	47.5102	21.5507	1.4485	14.5458
Female	Hand > Ctrl	(50,55]	52.5076	27.5687	1.43827	14.7958
Female	Hand > Ctrl	(55,60]	57.4949	31.6019	1.44263	16.2509
Female	Hand > Ctrl	(60,65]	62.4975	34.2958	1.44707	16.2875
Female	Hand > Ctrl	(65,70]	67.5	35.1325	1.4427	15.9607
Female	Hand > Ctrl	(70,75]	72.4975	35.8047	1.44414	13.5896
Female	Hand > Ctrl	(75,80]	77.4975	39.9804	1.44414	17.1599
Female	Hand > Ctrl	(80,85]	82.4975	44.0151	1.44414	17.2988
Female	Hand > Ctrl	(85,90]	87.5	48.5662	1.44556	15.9496
Female	Hand > Ctrl	(90,95]	92.5026	48.2491	1.44411	15.457
Female	Hand > Ctrl	(95,100]	97.5202	54.2151	1.45429	22.2456
Female	Hand > Ctrl	(100,105]	102.515	57.7394	1.43125	25.3924
Female	Hand > Ctrl	(105,110]	107.493	58.9798	1.44419	18.2061
Female	Hand > Ctrl	(110,115]	112.499	61.1096	1.44709	20.5185
Female	Hand > Ctrl	(115,120]	117.499	60.7089	1.44134	19.786
Female	Hand > Ctrl	(120,125]	122.497	48.515	1.44567	24.2641
Female	Hand > Ctrl	(125,130]	127.503	54.9595	1.44568	17.6411
Female	Hand > Ctrl	(130,135]	132.501	58.5981	1.44133	22.9875
Female	Hand > Ctrl	(135,140]	137.496	58.7047	1.44419	30.0045
Female	Hand > Ctrl	(140,145]	142.502	53.7818	1.44706	29.2642
Female	Hand > Ctrl	(145,150]	147.505	47.8795	1.44288	20.8934
Female	Hand > Ctrl	(150,155]	152.498	47.442	1.44145	19.969
Female	Hand > Ctrl	(155,160]	157.498	44.9581	1.44706	18.9264
Female	Hand > Ctrl	(160,165]	162.504	45.7178	1.44419	15.3363
Female	Hand > Ctrl	(165,170]	167.499	48.8793	1.44133	16.0143
Female	Hand > Ctrl	(170,175]	172.5	47.6732	1.44711	16.619
Female	Hand > Ctrl	(175,180]	177.505	47.9808	1.44424	19.6418
Female	Hand > Ctrl	(180,185]	182.501	52.6859	1.44134	25.6704
Female	Hand > Ctrl	(185,190]	187.501	53.1878	1.44709	18.0452
Female	Hand > Ctrl	(190,195]	192.507	51.1842	1.44419	26.847
Female	Hand > Ctrl	(195,200]	197.522	58.5308	1.45271	24.1275
Male	Hand > Ctrl	[0,5]	2.47239	14.8648	1.4587	18.9991
Male	Hand > Ctrl	(5,10]	7.49468	11.581	1.44265	17.7636
Male	Hand > Ctrl	(10,15]	12.4953	7.63896	1.44621	2.64179
Male	Hand > Ctrl	(15,20]	17.4991	7.68584	1.44445	3.01763
Male	Hand > Ctrl	(20,25]	22.5059	7.87445	1.44805	7.22494
Male	Hand > Ctrl	(25,30]	27.5065	10.7261	1.44083	20.2797
Male	Hand > Ctrl	(30,35]	32.4978	13.2179	1.44265	12.0229
Male	Hand > Ctrl	(35,40]	37.4984	13.146	1.44627	9.21493
Male	Hand > Ctrl	(40,45]	42.5084	11.0234	1.44805	4.49674
Male	Hand > Ctrl	(45,50]	47.506	9.06235	1.43916	3.1284
Male	Hand > Ctrl	(50,55]	52.4909	7.51786	1.44096	2.99142
Male	Hand > Ctrl	(55,60]	57.4885	6.64637	1.44625	1.83677
Male	Hand > Ctrl	(60,65]	62.4953	7.87859	1.44627	6.04914
Male	Hand > Ctrl	(65,70]	67.499	6.84832	1.44446	3.10661
Male	Hand > Ctrl	(70,75]	72.5028	6.91171	1.44624	2.95007
Male	Hand > Ctrl	(75,80]	77.5034	8.25485	1.44267	7.86564
Male	Hand > Ctrl	(80,85]	82.5009	11.6518	1.44445	13.1631
Male	Hand > Ctrl	(85,90]	87.5016	15.5224	1.44442	11.9225
Male	Hand > Ctrl	(90,95]	92.5022	23.6654	1.44446	14.1147
Male	Hand > Ctrl	(95,100]	97.5276	28.6237	1.4587	12.1458
Male	Hand > Ctrl	(100,105]	102.525	30.9259	1.4279	12.6709
Male	Hand > Ctrl	(105,110]	107.497	33.2017	1.44434	14.0963
Male	Hand > Ctrl	(110,115]	112.498	24.8859	1.44434	13.6856
Male	Hand > Ctrl	(115,120]	117.501	17.6834	1.44616	11.8111
Male	Hand > Ctrl	(120,125]	122.505	18.8437	1.44438	13.2221
Male	Hand > Ctrl	(125,130]	127.505	31.7959	1.44435	21.7268
Male	Hand > Ctrl	(130,135]	132.502	43.6996	1.44251	30.043
Male	Hand > Ctrl	(135,140]	137.502	36.3185	1.44619	24.0208
Male	Hand > Ctrl	(140,145]	142.503	34.0107	1.44249	24.5165
Male	Hand > Ctrl	(145,150]	147.509	40.2348	1.44974	28.1441
Male	Hand > Ctrl	(150,155]	152.51	51.3013	1.43886	31.2853
Male	Hand > Ctrl	(155,160]	157.497	53.1571	1.44249	25.4083
Male	Hand > Ctrl	(160,165]	162.498	48.6895	1.44619	31.3048
Male	Hand > Ctrl	(165,170]	167.498	35.915	1.44251	25.9954
Male	Hand > Ctrl	(170,175]	172.505	34.9287	1.44976	28.2229
Male	Hand > Ctrl	(175,180]	177.508	33.3924	1.44073	22.7584
Male	Hand > Ctrl	(180,185]	182.502	37.8365	1.44435	20.9557
Male	Hand > Ctrl	(185,190]	187.502	40.2399	1.44434	24.3666
Male	Hand > Ctrl	(190,195]	192.503	44.5212	1.44434	25.4277
Male	Hand > Ctrl	(195,200]	197.528	41.9543	1.45873	21.3139
Female	Hand > traRNAi	[0,5]	2.48222	11.1345	1.4551	3.021
Female	Hand > traRNAi	(5,10]	7.50119	10.0742	1.4438	4.67951
Female	Hand > traRNAi	(10,15]	12.5006	8.36005	1.44381	1.70896
Female	Hand > traRNAi	(15,20]	17.4999	8.32181	1.44381	5.29646
Female	Hand > traRNAi	(20,25]	22.4992	7.85892	1.4438	2.02264
Female	Hand > traRNAi	(25,30]	27.4964	8.73776	1.44256	3.19268
Female	Hand > traRNAi	(30,35]	32.5023	9.95865	1.44886	4.09277
Female	Hand > traRNAi	(35,40]	37.5104	9.52389	1.4438	3.19739
Female	Hand > traRNAi	(40,45]	42.5076	10.5004	1.44255	7.45018
Female	Hand > traRNAi	(45,50]	47.5091	7.85113	1.44638	2.82042
Female	Hand > traRNAi	(50,55]	52.504	7.04771	1.43881	1.58263
Female	Hand > traRNAi	(55,60]	57.4946	6.77731	1.44382	1.25331
Female	Hand > traRNAi	(60,65]	62.494	6.91874	1.44382	1.69996
Female	Hand > traRNAi	(65,70]	67.5021	6.73248	1.44886	1.47076
Female	Hand > traRNAi	(70,75]	72.5102	7.80609	1.44379	5.07572
Female	Hand > traRNAi	(75,80]	77.5073	8.4676	1.44252	5.41026
Female	Hand > traRNAi	(80,85]	82.5045	9.38229	1.44381	4.21258
Female	Hand > traRNAi	(85,90]	87.5038	11.1046	1.44381	4.98653
Female	Hand > traRNAi	(90,95]	92.5032	13.3716	1.44379	5.58716
Female	Hand > traRNAi	(95,100]	97.52	15.5973	1.45384	6.93205
Female	Hand > traRNAi	(100,105]	102.518	15.705	1.43326	6.12456
Female	Hand > traRNAi	(105,110]	107.501	11.8908	1.44458	5.64976
Female	Hand > traRNAi	(110,115]	112.498	9.26643	1.4421	3.98358
Female	Hand > traRNAi	(115,120]	117.505	10.4842	1.44958	8.81716
Female	Hand > traRNAi	(120,125]	122.507	11.924	1.43956	8.34279
Female	Hand > traRNAi	(125,130]	127.496	17.2246	1.44208	10.0682
Female	Hand > traRNAi	(130,135]	132.498	23.245	1.44709	13.1075
Female	Hand > traRNAi	(135,140]	137.504	22.0554	1.4446	14.686
Female	Hand > traRNAi	(140,145]	142.504	16.3892	1.44335	13.2486
Female	Hand > traRNAi	(145,150]	147.499	21.9395	1.44215	15.9599
Female	Hand > traRNAi	(150,155]	152.494	30.0637	1.44339	15.4472
Female	Hand > traRNAi	(155,160]	157.499	28.4664	1.44709	14.3855
Female	Hand > traRNAi	(160,165]	162.501	21.5425	1.44211	13.2322
Female	Hand > traRNAi	(165,170]	167.5	14.3555	1.44585	8.20797
Female	Hand > traRNAi	(170,175]	172.502	11.8443	1.44334	5.53994
Female	Hand > traRNAi	(175,180]	177.5	12.3067	1.44335	3.44704
Female	Hand > traRNAi	(180,185]	182.502	12.6737	1.44586	4.07188
Female	Hand > traRNAi	(185,190]	187.499	12.3402	1.44084	4.05821
Female	Hand > traRNAi	(190,195]	192.493	14.2904	1.44332	5.49167
Female	Hand > traRNAi	(195,200]	197.514	15.8274	1.45699	7.5892
Male	Hand > traRNAi	[0,5]	2.4767	7.87451	1.45743	1.35584
Male	Hand > traRNAi	(5,10]	7.50259	8.27027	1.44553	3.91818
Male	Hand > traRNAi	(10,15]	12.5026	5.95395	1.4426	1.51489
Male	Hand > traRNAi	(15,20]	17.4974	5.81715	1.44264	1.81779
Male	Hand > traRNAi	(20,25]	22.5	7.59778	1.4471	9.53547
Male	Hand > traRNAi	(25,30]	27.5026	8.24492	1.4426	5.33405
Male	Hand > traRNAi	(30,35]	32.4974	10.6502	1.44265	7.63999
Male	Hand > traRNAi	(35,40]	37.4974	15.8216	1.44563	8.38583
Male	Hand > traRNAi	(40,45]	42.5026	13.1057	1.44555	7.19672
Male	Hand > traRNAi	(45,50]	47.5078	6.70019	1.44565	3.41488
Male	Hand > traRNAi	(50,55]	52.5025	5.70037	1.43966	2.61612
Male	Hand > traRNAi	(55,60]	57.4974	6.19103	1.44555	4.63364
Male	Hand > traRNAi	(60,65]	62.5026	6.73364	1.44563	6.12462
Male	Hand > traRNAi	(65,70]	67.5026	7.79672	1.44265	8.89636
Male	Hand > traRNAi	(70,75]	72.5	6.49514	1.4441	4.68207
Male	Hand > traRNAi	(75,80]	77.5052	6.99503	1.44709	3.13302
Male	Hand > traRNAi	(80,85]	82.5052	9.01113	1.44113	4.17711
Male	Hand > traRNAi	(85,90]	87.4974	14.3108	1.4426	6.2162
Male	Hand > traRNAi	(90,95]	92.4974	19.6487	1.44553	9.39432
Male	Hand > traRNAi	(95,100]	97.5233	22.3677	1.45743	9.74104
Male	Hand > traRNAi	(100,105]	102.524	23.4228	1.42972	9.83465
Male	Hand > traRNAi	(105,110]	107.502	17.2778	1.44557	10.0665
Male	Hand > traRNAi	(110,115]	112.496	9.15133	1.43928	5.45063
Male	Hand > traRNAi	(115,120]	117.498	7.36081	1.45027	2.38241
Male	Hand > traRNAi	(120,125]	122.506	11.1724	1.44242	7.03764
Male	Hand > traRNAi	(125,130]	127.505	26.4624	1.44564	17.1632
Male	Hand > traRNAi	(130,135]	132.496	45.9302	1.43776	28.1307
Male	Hand > traRNAi	(135,140]	137.493	29.4844	1.44873	22.672
Male	Hand > traRNAi	(140,145]	142.498	27.0773	1.44249	13.9326
Male	Hand > traRNAi	(145,150]	147.498	41.6091	1.44553	24.0017
Male	Hand > traRNAi	(150,155]	152.502	44.7177	1.44553	19.6174
Male	Hand > traRNAi	(155,160]	157.502	44.0061	1.44249	17.9765
Male	Hand > traRNAi	(160,165]	162.507	41.7949	1.44873	31.2845
Male	Hand > traRNAi	(165,170]	167.501	31.8259	1.43617	27.5189
Male	Hand > traRNAi	(170,175]	172.489	26.8425	1.44561	30.6075
Male	Hand > traRNAi	(175,180]	177.492	24.5227	1.44398	22.8057
Male	Hand > traRNAi	(180,185]	182.499	28.0301	1.44871	15.5346
Male	Hand > traRNAi	(185,190]	187.499	29.8364	1.43929	12.2889
Male	Hand > traRNAi	(190,195]	192.495	26.7618	1.44712	12.1162
Male	Hand > traRNAi	(195,200]	197.525	22.0929	1.45799	15.4433

## Sheet: ED8c_left
Extended Data Figure 8c (left)	Hand > traRNAi total tracheal length
Fly	Sex	Genotype	Total tracheal length
221108_SP5_HandGal4Qf6Tomato_Hand > Ctrl_Hand > traRNAi_females_males_c27d3_[ii15_Mark_and_Find_001_Hand > traRNAi_male_Pos016_S001_Image_16]	Male	Hand > traRNAi	69511.9
221108_SP5_HandGal4Qf6Tomato_Hand > Ctrl_Hand > traRNAi_females_males_c27d3_[ii16_Mark_and_Find_001_Pos017_S001_Image_17]	Male	Hand > traRNAi	74025.8
221108_SP5_HandGal4Qf6Tomato_Hand > Ctrl_Hand > traRNAi_females_males_c27d3_[ii17_Mark_and_Find_001_Pos018_S001_Image_18]	Male	Hand > traRNAi	71056.1
221108_SP5_HandGal4Qf6Tomato_Hand > Ctrl_Hand > traRNAi_females_males_c27d3_[ii19_Mark_and_Find_001_Hand > traRNAi_male_Pos020_S001_Image_20]	Male	Hand > traRNAi	75658.2
221108_SP5_HandGal4Qf6Tomato_Hand > Ctrl_Hand > traRNAi_females_males_c27d3_slide2_[ii15_Mark_and_Find_001_Hand > traRNAi_male_Pos016_S001_Image_16]	Male	Hand > traRNAi	97724.8
221108_SP5_HandGal4Qf6Tomato_Hand > Ctrl_Hand > traRNAi_females_males_c27d3_slide2_[ii16_Mark_and_Find_001_Pos017_S001_Image_17]	Male	Hand > traRNAi	64865.1
221108_SP5_HandGal4Qf6Tomato_Hand > Ctrl_Hand > traRNAi_females_males_c27d3_slide2_[ii17_Mark_and_Find_001_Pos018_S001_Image_18]	Male	Hand > traRNAi	63137
221108_SP5_HandGal4Qf6Tomato_Hand > Ctrl_Hand > traRNAi_females_males_c27d3_slide2_[ii18_Mark_and_Find_001_Pos019_S001_Image_19]	Male	Hand > traRNAi	57074.1
221108_SP5_HandGal4Qf6Tomato_Hand > Ctrl_Hand > traRNAi_females_males_c27d3_slide2_[ii19_Mark_and_Find_001_Hand > traRNAi_male_Pos020_S001_Image_20]	Male	Hand > traRNAi	74734.7
221108_SP5_HandGal4Qf6Tomato_Hand > Ctrl_Hand > traRNAi_females_males_c27d3_slide3_[ii11_Mark_and_Find_001_Hand > traRNAi_male_Pos012_S001_Image_12]	Male	Hand > traRNAi	90614.4
221108_SP5_HandGal4Qf6Tomato_Hand > Ctrl_Hand > traRNAi_females_males_c27d3_slide3_[ii12_Mark_and_Find_001_Pos013_S001_Image_13]	Male	Hand > traRNAi	80417.2
221108_SP5_HandGal4Qf6Tomato_Hand > Ctrl_Hand > traRNAi_females_males_c27d3_slide3_[ii13_Mark_and_Find_001_Pos014_S001_Image_14]	Male	Hand > traRNAi	105627
221108_SP5_HandGal4Qf6Tomato_Hand > Ctrl_Hand > traRNAi_females_males_c27d3_slide3_[ii14_Mark_and_Find_001_Pos015_S001_Image_15]	Male	Hand > traRNAi	99820.2
221108_SP5_HandGal4Qf6Tomato_Hand > Ctrl_Hand > traRNAi_females_males_c27d3_slide3_[ii15_Mark_and_Find_001_Hand > traRNAi_male_Pos016_S001_Image_16]	Male	Hand > traRNAi	80996.1
221111_SP5_HandGal4Qf6Tomato_Hand > Ctrl_Hand > traRNAi_females_males_c31d8_slide1_[ii14_Mark_and_Find_001_Hand > traRNAi_male_Pos015_S001_Image_15]	Male	Hand > traRNAi	67648.4
221111_SP5_HandGal4Qf6Tomato_Hand > Ctrl_Hand > traRNAi_females_males_c31d8_slide1_[ii15_Mark_and_Find_001_Pos016_S001_Image_16]	Male	Hand > traRNAi	67938.3
221111_SP5_HandGal4Qf6Tomato_Hand > Ctrl_Hand > traRNAi_females_males_c31d8_slide1_[ii16_Mark_and_Find_001_Hand > traRNAi_male_Pos017_S001_Image_17]	Male	Hand > traRNAi	121177
221108_SP5_HandGal4Qf6Tomato_Hand > Ctrl_Hand > traRNAi_females_males_c27d3_[ii10_Mark_and_Find_001_Hand > Ctrl_male_Pos011_S001_Image_11]	Male	Hand > Ctrl	62547.5
221108_SP5_HandGal4Qf6Tomato_Hand > Ctrl_Hand > traRNAi_females_males_c27d3_[ii5_Mark_and_Find_001_Hand > Ctrl_male_Pos006_S001_Image_6]	Male	Hand > Ctrl	150597
221108_SP5_HandGal4Qf6Tomato_Hand > Ctrl_Hand > traRNAi_females_males_c27d3_[ii6_Mark_and_Find_001_Pos007_S001_Image_7]	Male	Hand > Ctrl	57479.7
221108_SP5_HandGal4Qf6Tomato_Hand > Ctrl_Hand > traRNAi_females_males_c27d3_[ii7_Mark_and_Find_001_Pos008_S001_Image_8]	Male	Hand > Ctrl	115518
221108_SP5_HandGal4Qf6Tomato_Hand > Ctrl_Hand > traRNAi_females_males_c27d3_[ii8_Mark_and_Find_001_Pos009_S001_Image_9]	Male	Hand > Ctrl	111815
221108_SP5_HandGal4Qf6Tomato_Hand > Ctrl_Hand > traRNAi_females_males_c27d3_[ii9_Mark_and_Find_001_Pos010_S001_Image_10]	Male	Hand > Ctrl	83690.8
221108_SP5_HandGal4Qf6Tomato_Hand > Ctrl_Hand > traRNAi_females_males_c27d3_slide2_[ii5_Mark_and_Find_001_Hand > Ctrl_male_Pos006_S001_Image_6]	Male	Hand > Ctrl	90550.7
221108_SP5_HandGal4Qf6Tomato_Hand > Ctrl_Hand > traRNAi_females_males_c27d3_slide2_[ii6_Mark_and_Find_001_Pos007_S001_Image_7]	Male	Hand > Ctrl	66255.4
221108_SP5_HandGal4Qf6Tomato_Hand > Ctrl_Hand > traRNAi_females_males_c27d3_slide2_[ii7_Mark_and_Find_001_Pos008_S001_Image_8]	Male	Hand > Ctrl	95153.7
221108_SP5_HandGal4Qf6Tomato_Hand > Ctrl_Hand > traRNAi_females_males_c27d3_slide2_[ii8_Mark_and_Find_001_Pos009_S001_Image_9]	Male	Hand > Ctrl	45661.9
221108_SP5_HandGal4Qf6Tomato_Hand > Ctrl_Hand > traRNAi_females_males_c27d3_slide2_[ii9_Mark_and_Find_001_Hand > Ctrl_male_Pos010_S001_Image_10]	Male	Hand > Ctrl	84201.5
221108_SP5_HandGal4Qf6Tomato_Hand > Ctrl_Hand > traRNAi_females_males_c27d3_slide3_[ii3_Mark_and_Find_001_Hand > Ctrl_male_Pos004_S001_Image_4]	Male	Hand > Ctrl	70966.9
221108_SP5_HandGal4Qf6Tomato_Hand > Ctrl_Hand > traRNAi_females_males_c27d3_slide3_[ii4_Mark_and_Find_001_Pos005_S001_Image_5]	Male	Hand > Ctrl	86398.4
221108_SP5_HandGal4Qf6Tomato_Hand > Ctrl_Hand > traRNAi_females_males_c27d3_slide3_[ii5_Mark_and_Find_001_Pos006_S001_Image_6]	Male	Hand > Ctrl	90096.1
221108_SP5_HandGal4Qf6Tomato_Hand > Ctrl_Hand > traRNAi_females_males_c27d3_slide3_[ii6_Mark_and_Find_001_Hand > Ctrl_male_Pos007_S001_Image_7]	Male	Hand > Ctrl	88095.7
221111_SP5_HandGal4Qf6Tomato_Hand > Ctrl_Hand > traRNAi_females_males_c31d8_slide1_[ii4_Mark_and_Find_001_Hand > Ctrl_male_Pos005_S001_Image_5]	Male	Hand > Ctrl	76983.3
221111_SP5_HandGal4Qf6Tomato_Hand > Ctrl_Hand > traRNAi_females_males_c31d8_slide1_[ii5_Mark_and_Find_001_Pos006_S001_Image_6]	Male	Hand > Ctrl	64649.4
221111_SP5_HandGal4Qf6Tomato_Hand > Ctrl_Hand > traRNAi_females_males_c31d8_slide1_[ii6_Mark_and_Find_001_Pos007_S001_Image_7]	Male	Hand > Ctrl	82633.9
221111_SP5_HandGal4Qf6Tomato_Hand > Ctrl_Hand > traRNAi_females_males_c31d8_slide1_[ii7_Mark_and_Find_001_Hand > Ctrl_male_Pos008_S001_Image_8]	Male	Hand > Ctrl	90855.4
221111_SP5_HandGal4Qf6Tomato_Hand > Ctrl_Hand > traRNAi_females_males_c31d8_slide2_[ii10_Mark_and_Find_001_Hand > Ctrl_male_Pos011_S001_Image_11]	Male	Hand > Ctrl	105779
221111_SP5_HandGal4Qf6Tomato_Hand > Ctrl_Hand > traRNAi_females_males_c31d8_slide2_[ii5_Mark_and_Find_001_Hand > Ctrl_male_Pos006_S001_Image_6]	Male	Hand > Ctrl	84050.5
221111_SP5_HandGal4Qf6Tomato_Hand > Ctrl_Hand > traRNAi_females_males_c31d8_slide2_[ii6_Mark_and_Find_001_Pos007_S001_Image_7]	Male	Hand > Ctrl	91994.5
221111_SP5_HandGal4Qf6Tomato_Hand > Ctrl_Hand > traRNAi_females_males_c31d8_slide2_[ii7_Mark_and_Find_001_Pos008_S001_Image_8]	Male	Hand > Ctrl	97118.4
221111_SP5_HandGal4Qf6Tomato_Hand > Ctrl_Hand > traRNAi_females_males_c31d8_slide2_[ii8_Mark_and_Find_001_Pos009_S001_Image_9]	Male	Hand > Ctrl	74025.6
221111_SP5_HandGal4Qf6Tomato_Hand > Ctrl_Hand > traRNAi_females_males_c31d8_slide2_[ii9_Mark_and_Find_001_Pos010_S001_Image_10]	Male	Hand > Ctrl	45874
221108_SP5_HandGal4Qf6Tomato_Hand > Ctrl_Hand > traRNAi_females_males_c27d3_[ii11_Mark_and_Find_001_Hand > traRNAi_female_Pos012_S001_Image_12]	Female	Hand > traRNAi	108774
221108_SP5_HandGal4Qf6Tomato_Hand > Ctrl_Hand > traRNAi_females_males_c27d3_[ii12_Mark_and_Find_001_Pos013_S001_Image_13]	Female	Hand > traRNAi	121925
221108_SP5_HandGal4Qf6Tomato_Hand > Ctrl_Hand > traRNAi_females_males_c27d3_[ii13_Mark_and_Find_001_Pos014_S001_Image_14]	Female	Hand > traRNAi	123896
221108_SP5_HandGal4Qf6Tomato_Hand > Ctrl_Hand > traRNAi_females_males_c27d3_[ii14_Mark_and_Find_001_Hand > traRNAi_female_Pos015_S001_Image_15]	Female	Hand > traRNAi	117571
221108_SP5_HandGal4Qf6Tomato_Hand > Ctrl_Hand > traRNAi_females_males_c27d3_[ii0_Mark_and_Find_001_Hand > Ctrl_female_Pos001_S001_Image_19]	Female	Hand > traRNAi	87923.7
221108_SP5_HandGal4Qf6Tomato_Hand > Ctrl_Hand > traRNAi_females_males_c27d3_slide2_[ii10_Mark_and_Find_001_Hand > traRNAi_female_Pos011_S001_Image_11]	Female	Hand > traRNAi	143907
221108_SP5_HandGal4Qf6Tomato_Hand > Ctrl_Hand > traRNAi_females_males_c27d3_slide2_[ii11_Mark_and_Find_001_Pos012_S001_Image_12]	Female	Hand > traRNAi	100535
221108_SP5_HandGal4Qf6Tomato_Hand > Ctrl_Hand > traRNAi_females_males_c27d3_slide2_[ii12_Mark_and_Find_001_Pos013_S001_Image_13]	Female	Hand > traRNAi	109165
221108_SP5_HandGal4Qf6Tomato_Hand > Ctrl_Hand > traRNAi_females_males_c27d3_slide2_[ii13_Mark_and_Find_001_Pos014_S001_Image_14]	Female	Hand > traRNAi	126213
221108_SP5_HandGal4Qf6Tomato_Hand > Ctrl_Hand > traRNAi_females_males_c27d3_slide2_[ii14_Mark_and_Find_001_Hand > traRNAi_female_Pos015_S001_Image_15]	Female	Hand > traRNAi	120500
221108_SP5_HandGal4Qf6Tomato_Hand > Ctrl_Hand > traRNAi_females_males_c27d3_slide3_[ii10_Mark_and_Find_001_Hand > traRNAi_female_Pos011_S001_Image_11]	Female	Hand > traRNAi	135935
221108_SP5_HandGal4Qf6Tomato_Hand > Ctrl_Hand > traRNAi_females_males_c27d3_slide3_[ii7_Mark_and_Find_001_Hand > traRNAi_female_Pos008_S001_Image_8]	Female	Hand > traRNAi	96317.1
221108_SP5_HandGal4Qf6Tomato_Hand > Ctrl_Hand > traRNAi_females_males_c27d3_slide3_[ii8_Mark_and_Find_001_Pos009_S001_Image_9]	Female	Hand > traRNAi	104198
221108_SP5_HandGal4Qf6Tomato_Hand > Ctrl_Hand > traRNAi_females_males_c27d3_slide3_[ii9_Mark_and_Find_001_Pos010_S001_Image_10]	Female	Hand > traRNAi	126052
221111_SP5_HandGal4Qf6Tomato_Hand > Ctrl_Hand > traRNAi_females_males_c31d8_slide1_[ii10_Mark_and_Find_001_Pos011_S001_Image_11]	Female	Hand > traRNAi	128947
221111_SP5_HandGal4Qf6Tomato_Hand > Ctrl_Hand > traRNAi_females_males_c31d8_slide1_[ii11_Mark_and_Find_001_Pos012_S001_Image_12]	Female	Hand > traRNAi	115955
221111_SP5_HandGal4Qf6Tomato_Hand > Ctrl_Hand > traRNAi_females_males_c31d8_slide1_[ii12_Mark_and_Find_001_Pos013_S001_Image_13]	Female	Hand > traRNAi	97041
221111_SP5_HandGal4Qf6Tomato_Hand > Ctrl_Hand > traRNAi_females_males_c31d8_slide1_[ii13_Mark_and_Find_001_Hand > traRNAi_female_Pos014_S001_Image_14]	Female	Hand > traRNAi	109800
221111_SP5_HandGal4Qf6Tomato_Hand > Ctrl_Hand > traRNAi_females_males_c31d8_slide1_[ii8_Mark_and_Find_001_Hand > traRNAi_female_Pos009_S001_Image_9]	Female	Hand > traRNAi	99878.6
221111_SP5_HandGal4Qf6Tomato_Hand > Ctrl_Hand > traRNAi_females_males_c31d8_slide1_[ii9_Mark_and_Find_001_Pos010_S001_Image_10]	Female	Hand > traRNAi	111951
221111_SP5_HandGal4Qf6Tomato_Hand > Ctrl_Hand > traRNAi_females_males_c31d8_slide2_[ii11_Mark_and_Find_001_Hand > traRNAi_female_Pos012_S001_Image_12]	Female	Hand > traRNAi	110805
221111_SP5_HandGal4Qf6Tomato_Hand > Ctrl_Hand > traRNAi_females_males_c31d8_slide2_[ii12_Mark_and_Find_001_Pos013_S001_Image_13]	Female	Hand > traRNAi	101460
221111_SP5_HandGal4Qf6Tomato_Hand > Ctrl_Hand > traRNAi_females_males_c31d8_slide2_[ii13_Mark_and_Find_001_Pos014_S001_Image_14]	Female	Hand > traRNAi	109984
221111_SP5_HandGal4Qf6Tomato_Hand > Ctrl_Hand > traRNAi_females_males_c31d8_slide2_[ii14_Mark_and_Find_001_Pos015_S001_Image_15]	Female	Hand > traRNAi	105225
221111_SP5_HandGal4Qf6Tomato_Hand > Ctrl_Hand > traRNAi_females_males_c31d8_slide2_[ii15_Mark_and_Find_001_Pos016_S001_Image_16]	Female	Hand > traRNAi	147313
221111_SP5_HandGal4Qf6Tomato_Hand > Ctrl_Hand > traRNAi_females_males_c31d8_slide2_[ii16_Mark_and_Find_001_Pos017_S001_Image_17]	Female	Hand > traRNAi	125826
221111_SP5_HandGal4Qf6Tomato_Hand > Ctrl_Hand > traRNAi_females_males_c31d8_slide2_[ii17_Mark_and_Find_001_Pos018_S001_Image_18]	Female	Hand > traRNAi	120773
221111_SP5_HandGal4Qf6Tomato_Hand > Ctrl_Hand > traRNAi_females_males_c31d8_slide2_[ii18_Mark_and_Find_001_Pos019_S001_Image_19]	Female	Hand > traRNAi	110311
221111_SP5_HandGal4Qf6Tomato_Hand > Ctrl_Hand > traRNAi_females_males_c31d8_slide2_[ii19_Mark_and_Find_001_Pos020_S001_Image_20]	Female	Hand > traRNAi	104491
221111_SP5_HandGal4Qf6Tomato_Hand > Ctrl_Hand > traRNAi_females_males_c31d8_slide2_[ii20_Mark_and_Find_001_Hand > traRNAi_female_Pos021_S001_Image_21]	Female	Hand > traRNAi	133565
221108_SP5_HandGal4Qf6Tomato_Hand > Ctrl_Hand > traRNAi_females_males_c27d3_[ii0_Mark_and_Find_001_Hand > Ctrl_female_Pos001_S001_Image_1]	Female	Hand > Ctrl	145578
221108_SP5_HandGal4Qf6Tomato_Hand > Ctrl_Hand > traRNAi_females_males_c27d3_[ii1_Mark_and_Find_001_Pos002_S001_Image_2]	Female	Hand > Ctrl	150693
221108_SP5_HandGal4Qf6Tomato_Hand > Ctrl_Hand > traRNAi_females_males_c27d3_[ii2_Mark_and_Find_001_Pos003_S001_Image_3]	Female	Hand > Ctrl	142420
221108_SP5_HandGal4Qf6Tomato_Hand > Ctrl_Hand > traRNAi_females_males_c27d3_[ii3_Mark_and_Find_001_Pos004_S001_Image_4]	Female	Hand > Ctrl	155209
221108_SP5_HandGal4Qf6Tomato_Hand > Ctrl_Hand > traRNAi_females_males_c27d3_[ii4_Mark_and_Find_001_Hand > Ctrl_female_Pos005_S001_Image_5]	Female	Hand > Ctrl	139400
221108_SP5_HandGal4Qf6Tomato_Hand > Ctrl_Hand > traRNAi_females_males_c27d3_slide2_[ii0_Mark_and_Find_001_Hand > Ctrl_female_Pos001_S001_Image_1]	Female	Hand > Ctrl	121371
221108_SP5_HandGal4Qf6Tomato_Hand > Ctrl_Hand > traRNAi_females_males_c27d3_slide2_[ii1_Mark_and_Find_001_Pos002_S001_Image_2]	Female	Hand > Ctrl	118341
221108_SP5_HandGal4Qf6Tomato_Hand > Ctrl_Hand > traRNAi_females_males_c27d3_slide2_[ii2_Mark_and_Find_001_Pos003_S001_Image_3]	Female	Hand > Ctrl	153377
221108_SP5_HandGal4Qf6Tomato_Hand > Ctrl_Hand > traRNAi_females_males_c27d3_slide2_[ii3_Mark_and_Find_001_Pos004_S001_Image_4]	Female	Hand > Ctrl	139900
221108_SP5_HandGal4Qf6Tomato_Hand > Ctrl_Hand > traRNAi_females_males_c27d3_slide2_[ii4_Mark_and_Find_001_Hand > Ctrl_female_Pos005_S001_Image_5]	Female	Hand > Ctrl	154918
221108_SP5_HandGal4Qf6Tomato_Hand > Ctrl_Hand > traRNAi_females_males_c27d3_slide3_[ii0_Mark_and_Find_001_Hand > Ctrl_female_Pos001_S001_Image_1]	Female	Hand > Ctrl	116990
221108_SP5_HandGal4Qf6Tomato_Hand > Ctrl_Hand > traRNAi_females_males_c27d3_slide3_[ii1_Mark_and_Find_001_Pos002_S001_Image_2]	Female	Hand > Ctrl	128808
221108_SP5_HandGal4Qf6Tomato_Hand > Ctrl_Hand > traRNAi_females_males_c27d3_slide3_[ii2_Mark_and_Find_001_Hand > Ctrl_female_Pos003_S001_Image_3]	Female	Hand > Ctrl	133752
221111_SP5_HandGal4Qf6Tomato_Hand > Ctrl_Hand > traRNAi_females_males_c31d8_slide1_[ii2_Mark_and_Find_001_Pos003_S001_Image_3]	Female	Hand > Ctrl	123094
221111_SP5_HandGal4Qf6Tomato_Hand > Ctrl_Hand > traRNAi_females_males_c31d8_slide1_[ii3_Mark_and_Find_001_Hand > Ctrl_female_Pos004_S001_Image_4]	Female	Hand > Ctrl	97055.2
221111_SP5_HandGal4Qf6Tomato_Hand > Ctrl_Hand > traRNAi_females_males_c31d8_slide2_[ii0_Mark_and_Find_001_Hand > Ctrl_female_Pos001_S001_Image_1]	Female	Hand > Ctrl	96027.3
221111_SP5_HandGal4Qf6Tomato_Hand > Ctrl_Hand > traRNAi_females_males_c31d8_slide2_[ii1_Mark_and_Find_001_Pos002_S001_Image_2]	Female	Hand > Ctrl	141233
221111_SP5_HandGal4Qf6Tomato_Hand > Ctrl_Hand > traRNAi_females_males_c31d8_slide2_[ii2_Mark_and_Find_001_Pos003_S001_Image_3]	Female	Hand > Ctrl	95552.5
221111_SP5_HandGal4Qf6Tomato_Hand > Ctrl_Hand > traRNAi_females_males_c31d8_slide2_[ii3_Mark_and_Find_001_Pos004_S001_Image_4]	Female	Hand > Ctrl	116709
221111_SP5_HandGal4Qf6Tomato_Hand > Ctrl_Hand > traRNAi_females_males_c31d8_slide2_[ii4_Mark_and_Find_001_Hand > Ctrl_female_Pos005_S001_Image_5]	Female	Hand > Ctrl	123053

## Sheet: ED8c_right
Extended Data Figure 8c (right)	Hand > traRNAi no. of DSRF-positive nuclei
Fly	Sex	Genotype	No. of DSRF-positive nuclei
HandGal4-DicerTraTRIPvDicerCherryTRIP-DSRF-1.lif - Mark_and_Find 001_cherryTRIP_VirginFemale_Position021	Female	Hand > Ctrl	200
HandGal4-DicerTraTRIPvDicerCherryTRIP-DSRF-1.lif - Mark_and_Find 001_cherryTRIP_VirginFemale_Position022	Female	Hand > Ctrl	188
HandGal4-DicerTraTRIPvDicerCherryTRIP-DSRF-1.lif - Mark_and_Find 001_cherryTRIP_VirginFemale_Position023	Female	Hand > Ctrl	197
HandGal4-DicerTraTRIPvDicerCherryTRIP-DSRF-1.lif - Mark_and_Find 001_cherryTRIP_VirginFemale_Position024	Female	Hand > Ctrl	247
HandGal4-DicerTraTRIPvDicerCherryTRIP-DSRF-1.lif - Mark_and_Find 001_cherryTRIP_VirginFemale_Position025	Female	Hand > Ctrl	202
HandGal4-DicerTraTRIPvDicerCherryTRIP-DSRF-1.lif - Mark_and_Find 001_cherryTRIP_VirginFemale_Position026	Female	Hand > Ctrl	199
HandGal4-DicerTraTRIPvDicerCherryTRIP-DSRF-1.lif - Mark_and_Find 001_cherryTRIP_VirginFemale_Position027	Female	Hand > Ctrl	175
HandGal4-DicerTraTRIPvDicerCherryTRIP-DSRF-1.lif - Mark_and_Find 001_cherryTRIP_VirginFemale_Position028	Female	Hand > Ctrl	143
HandGal4-DicerTraTRIPvDicerCherryTRIP-DSRF-1.lif - Mark_and_Find 001_cherryTRIP_VirginFemale_Position029	Female	Hand > Ctrl	174
HandGal4-DicerTraTRIPvDicerCherryTRIP-DSRF-1.lif - Mark_and_Find 001_cherryTRIP_VirginFemale_Position030	Female	Hand > Ctrl	189
HandGal4-DicerTraTRIPvDicerCherryTRIP-DSRF-1.lif - Mark_and_Find 001_cherryTRIP_VirginMale_Position031	Male	Hand > Ctrl	109
HandGal4-DicerTraTRIPvDicerCherryTRIP-DSRF-1.lif - Mark_and_Find 001_cherryTRIP_VirginMale_Position032	Male	Hand > Ctrl	111
HandGal4-DicerTraTRIPvDicerCherryTRIP-DSRF-1.lif - Mark_and_Find 001_cherryTRIP_VirginMale_Position033	Male	Hand > Ctrl	116
HandGal4-DicerTraTRIPvDicerCherryTRIP-DSRF-1.lif - Mark_and_Find 001_cherryTRIP_VirginMale_Position034	Male	Hand > Ctrl	83
HandGal4-DicerTraTRIPvDicerCherryTRIP-DSRF-1.lif - Mark_and_Find 001_cherryTRIP_VirginMale_Position035	Male	Hand > Ctrl	139
HandGal4-DicerTraTRIPvDicerCherryTRIP-DSRF-1.lif - Mark_and_Find 001_cherryTRIP_VirginMale_Position036	Male	Hand > Ctrl	90
HandGal4-DicerTraTRIPvDicerCherryTRIP-DSRF-1.lif - Mark_and_Find 001_cherryTRIP_VirginMale_Position037	Male	Hand > Ctrl	99
HandGal4-DicerTraTRIPvDicerCherryTRIP-DSRF-1.lif - Mark_and_Find 001_cherryTRIP_VirginMale_Position038	Male	Hand > Ctrl	85
HandGal4-DicerTraTRIPvDicerCherryTRIP-DSRF-1.lif - Mark_and_Find 001_cherryTRIP_VirginMale_Position039	Male	Hand > Ctrl	81
HandGal4-DicerTraTRIPvDicerCherryTRIP-DSRF-1.lif - Mark_and_Find 001_traTRIP_VirginFemale_Position001	Female	Hand > traRNAi	147
HandGal4-DicerTraTRIPvDicerCherryTRIP-DSRF-1.lif - Mark_and_Find 001_traTRIP_VirginFemale_Position002	Female	Hand > traRNAi	146
HandGal4-DicerTraTRIPvDicerCherryTRIP-DSRF-1.lif - Mark_and_Find 001_traTRIP_VirginFemale_Position003	Female	Hand > traRNAi	113
HandGal4-DicerTraTRIPvDicerCherryTRIP-DSRF-1.lif - Mark_and_Find 001_traTRIP_VirginFemale_Position004	Female	Hand > traRNAi	95
HandGal4-DicerTraTRIPvDicerCherryTRIP-DSRF-1.lif - Mark_and_Find 001_traTRIP_VirginFemale_Position005	Female	Hand > traRNAi	65
HandGal4-DicerTraTRIPvDicerCherryTRIP-DSRF-1.lif - Mark_and_Find 001_traTRIP_VirginFemale_Position006	Female	Hand > traRNAi	73
HandGal4-DicerTraTRIPvDicerCherryTRIP-DSRF-1.lif - Mark_and_Find 001_traTRIP_VirginFemale_Position007	Female	Hand > traRNAi	155
HandGal4-DicerTraTRIPvDicerCherryTRIP-DSRF-1.lif - Mark_and_Find 001_traTRIP_VirginFemale_Position008	Female	Hand > traRNAi	160
HandGal4-DicerTraTRIPvDicerCherryTRIP-DSRF-1.lif - Mark_and_Find 001_traTRIP_VirginFemale_Position009	Female	Hand > traRNAi	122
HandGal4-DicerTraTRIPvDicerCherryTRIP-DSRF-1.lif - Mark_and_Find 001_traTRIP_VirginFemale_Position010	Female	Hand > traRNAi	184
HandGal4-DicerTraTRIPvDicerCherryTRIP-DSRF-1.lif - Mark_and_Find 001_traTRIP_VirginMale_Position011	Male	Hand > traRNAi	122
HandGal4-DicerTraTRIPvDicerCherryTRIP-DSRF-1.lif - Mark_and_Find 001_traTRIP_VirginMale_Position012	Male	Hand > traRNAi	99
HandGal4-DicerTraTRIPvDicerCherryTRIP-DSRF-1.lif - Mark_and_Find 001_traTRIP_VirginMale_Position013	Male	Hand > traRNAi	73
HandGal4-DicerTraTRIPvDicerCherryTRIP-DSRF-1.lif - Mark_and_Find 001_traTRIP_VirginMale_Position014	Male	Hand > traRNAi	102
HandGal4-DicerTraTRIPvDicerCherryTRIP-DSRF-1.lif - Mark_and_Find 001_traTRIP_VirginMale_Position015	Male	Hand > traRNAi	107
HandGal4-DicerTraTRIPvDicerCherryTRIP-DSRF-1.lif - Mark_and_Find 001_traTRIP_VirginMale_Position016	Male	Hand > traRNAi	148
HandGal4-DicerTraTRIPvDicerCherryTRIP-DSRF-1.lif - Mark_and_Find 001_traTRIP_VirginMale_Position017	Male	Hand > traRNAi	108
HandGal4-DicerTraTRIPvDicerCherryTRIP-DSRF-1.lif - Mark_and_Find 001_traTRIP_VirginMale_Position018	Male	Hand > traRNAi	97
HandGal4-DicerTraTRIPvDicerCherryTRIP-DSRF-1.lif - Mark_and_Find 001_traTRIP_VirginMale_Position019	Male	Hand > traRNAi	80
HandGal4-DicerTraTRIPvDicerCherryTRIP-DSRF-1.lif - Mark_and_Find 001_traTRIP_VirginMale_Position020	Male	Hand > traRNAi	109
HandGal4-DicerTraTRIPvDicerCherryTRIP-DSRF-2.lif - Mark_and_Find 001_cherryTRIP_VirginFemale_Position020	Female	Hand > Ctrl	218
HandGal4-DicerTraTRIPvDicerCherryTRIP-DSRF-2.lif - Mark_and_Find 001_cherryTRIP_VirginFemale_Position021	Female	Hand > Ctrl	229
HandGal4-DicerTraTRIPvDicerCherryTRIP-DSRF-2.lif - Mark_and_Find 001_cherryTRIP_VirginFemale_Position022	Female	Hand > Ctrl	166
HandGal4-DicerTraTRIPvDicerCherryTRIP-DSRF-2.lif - Mark_and_Find 001_cherryTRIP_VirginFemale_Position023	Female	Hand > Ctrl	247
HandGal4-DicerTraTRIPvDicerCherryTRIP-DSRF-2.lif - Mark_and_Find 001_cherryTRIP_VirginFemale_Position024	Female	Hand > Ctrl	144
HandGal4-DicerTraTRIPvDicerCherryTRIP-DSRF-2.lif - Mark_and_Find 001_cherryTRIP_VirginFemale_Position025	Female	Hand > Ctrl	190
HandGal4-DicerTraTRIPvDicerCherryTRIP-DSRF-2.lif - Mark_and_Find 001_cherryTRIP_VirginFemale_Position026	Female	Hand > Ctrl	270
HandGal4-DicerTraTRIPvDicerCherryTRIP-DSRF-2.lif - Mark_and_Find 001_cherryTRIP_VirginFemale_Position027	Female	Hand > Ctrl	178
HandGal4-DicerTraTRIPvDicerCherryTRIP-DSRF-2.lif - Mark_and_Find 001_cherryTRIP_VirginFemale_Position028	Female	Hand > Ctrl	120
HandGal4-DicerTraTRIPvDicerCherryTRIP-DSRF-2.lif - Mark_and_Find 001_cherryTRIP_VirginMale_Position029	Male	Hand > Ctrl	92
HandGal4-DicerTraTRIPvDicerCherryTRIP-DSRF-2.lif - Mark_and_Find 001_cherryTRIP_VirginMale_Position030	Male	Hand > Ctrl	115
HandGal4-DicerTraTRIPvDicerCherryTRIP-DSRF-2.lif - Mark_and_Find 001_cherryTRIP_VirginMale_Position031	Male	Hand > Ctrl	86
HandGal4-DicerTraTRIPvDicerCherryTRIP-DSRF-2.lif - Mark_and_Find 001_cherryTRIP_VirginMale_Position032	Male	Hand > Ctrl	119
HandGal4-DicerTraTRIPvDicerCherryTRIP-DSRF-2.lif - Mark_and_Find 001_cherryTRIP_VirginMale_Position033	Male	Hand > Ctrl	116
HandGal4-DicerTraTRIPvDicerCherryTRIP-DSRF-2.lif - Mark_and_Find 001_cherryTRIP_VirginMale_Position034	Male	Hand > Ctrl	127
HandGal4-DicerTraTRIPvDicerCherryTRIP-DSRF-2.lif - Mark_and_Find 001_cherryTRIP_VirginMale_Position035	Male	Hand > Ctrl	92
HandGal4-DicerTraTRIPvDicerCherryTRIP-DSRF-2.lif - Mark_and_Find 001_cherryTRIP_VirginMale_Position036	Male	Hand > Ctrl	112
HandGal4-DicerTraTRIPvDicerCherryTRIP-DSRF-2.lif - Mark_and_Find 001_cherryTRIP_VirginMale_Position037	Male	Hand > Ctrl	114
HandGal4-DicerTraTRIPvDicerCherryTRIP-DSRF-2.lif - Mark_and_Find 001_traTRIP-VirginFemale_Position001	Female	Hand > traRNAi	77
HandGal4-DicerTraTRIPvDicerCherryTRIP-DSRF-2.lif - Mark_and_Find 001_traTRIP-VirginFemale_Position002	Female	Hand > traRNAi	108
HandGal4-DicerTraTRIPvDicerCherryTRIP-DSRF-2.lif - Mark_and_Find 001_traTRIP-VirginFemale_Position003	Female	Hand > traRNAi	89
HandGal4-DicerTraTRIPvDicerCherryTRIP-DSRF-2.lif - Mark_and_Find 001_traTRIP-VirginFemale_Position004	Female	Hand > traRNAi	122
HandGal4-DicerTraTRIPvDicerCherryTRIP-DSRF-2.lif - Mark_and_Find 001_traTRIP-VirginFemale_Position005	Female	Hand > traRNAi	116
HandGal4-DicerTraTRIPvDicerCherryTRIP-DSRF-2.lif - Mark_and_Find 001_traTRIP-VirginFemale_Position006	Female	Hand > traRNAi	69
HandGal4-DicerTraTRIPvDicerCherryTRIP-DSRF-2.lif - Mark_and_Find 001_traTRIP-VirginFemale_Position007	Female	Hand > traRNAi	60
HandGal4-DicerTraTRIPvDicerCherryTRIP-DSRF-2.lif - Mark_and_Find 001_traTRIP-VirginFemale_Position008	Female	Hand > traRNAi	77
HandGal4-DicerTraTRIPvDicerCherryTRIP-DSRF-2.lif - Mark_and_Find 001_traTRIP-VirginFemale_Position009	Female	Hand > traRNAi	102
HandGal4-DicerTraTRIPvDicerCherryTRIP-DSRF-2.lif - Mark_and_Find 001_traTRIP-VirginFemale_Position010	Female	Hand > traRNAi	68
HandGal4-DicerTraTRIPvDicerCherryTRIP-DSRF-2.lif - Mark_and_Find 001_traTRIP-VirginMale_Position011	Male	Hand > traRNAi	108
HandGal4-DicerTraTRIPvDicerCherryTRIP-DSRF-2.lif - Mark_and_Find 001_traTRIP-VirginMale_Position012	Male	Hand > traRNAi	79
HandGal4-DicerTraTRIPvDicerCherryTRIP-DSRF-2.lif - Mark_and_Find 001_traTRIP-VirginMale_Position013	Male	Hand > traRNAi	84
HandGal4-DicerTraTRIPvDicerCherryTRIP-DSRF-2.lif - Mark_and_Find 001_traTRIP-VirginMale_Position014	Male	Hand > traRNAi	92
HandGal4-DicerTraTRIPvDicerCherryTRIP-DSRF-2.lif - Mark_and_Find 001_traTRIP-VirginMale_Position015	Male	Hand > traRNAi	80
HandGal4-DicerTraTRIPvDicerCherryTRIP-DSRF-2.lif - Mark_and_Find 001_traTRIP-VirginMale_Position016	Male	Hand > traRNAi	98
HandGal4-DicerTraTRIPvDicerCherryTRIP-DSRF-2.lif - Mark_and_Find 001_traTRIP-VirginMale_Position017	Male	Hand > traRNAi	125
HandGal4-DicerTraTRIPvDicerCherryTRIP-DSRF-2.lif - Mark_and_Find 001_traTRIP-VirginMale_Position018	Male	Hand > traRNAi	123
HandGal4-DicerTraTRIPvDicerCherryTRIP-DSRF-2.lif - Mark_and_Find 001_traTRIP-VirginMale_Position019	Male	Hand > traRNAi	107
HandGal4-DicerTraTRIPvDicerCherryTRIP-DSRF-3.lif - Mark_and_Find 001_cherryTRIP_VirginFemale_Position014	Female	Hand > Ctrl	262
HandGal4-DicerTraTRIPvDicerCherryTRIP-DSRF-3.lif - Mark_and_Find 001_cherryTRIP_VirginFemale_Position015	Female	Hand > Ctrl	282
HandGal4-DicerTraTRIPvDicerCherryTRIP-DSRF-3.lif - Mark_and_Find 001_cherryTRIP_VirginFemale_Position016	Female	Hand > Ctrl	188
HandGal4-DicerTraTRIPvDicerCherryTRIP-DSRF-3.lif - Mark_and_Find 001_cherryTRIP_VirginFemale_Position017	Female	Hand > Ctrl	239
HandGal4-DicerTraTRIPvDicerCherryTRIP-DSRF-3.lif - Mark_and_Find 001_cherryTRIP_VirginFemale_Position018	Female	Hand > Ctrl	250
HandGal4-DicerTraTRIPvDicerCherryTRIP-DSRF-3.lif - Mark_and_Find 001_cherryTRIP_VirginMale_Position019	Male	Hand > Ctrl	96
HandGal4-DicerTraTRIPvDicerCherryTRIP-DSRF-3.lif - Mark_and_Find 001_cherryTRIP_VirginMale_Position020	Male	Hand > Ctrl	109
HandGal4-DicerTraTRIPvDicerCherryTRIP-DSRF-3.lif - Mark_and_Find 001_cherryTRIP_VirginMale_Position021	Male	Hand > Ctrl	114
HandGal4-DicerTraTRIPvDicerCherryTRIP-DSRF-3.lif - Mark_and_Find 001_cherryTRIP_VirginMale_Position022	Male	Hand > Ctrl	115
HandGal4-DicerTraTRIPvDicerCherryTRIP-DSRF-3.lif - Mark_and_Find 001_cherryTRIP_VirginMale_Position023	Male	Hand > Ctrl	125
HandGal4-DicerTraTRIPvDicerCherryTRIP-DSRF-3.lif - Mark_and_Find 001_traTRIP-VirginFemale_Position001	Female	Hand > traRNAi	98
HandGal4-DicerTraTRIPvDicerCherryTRIP-DSRF-3.lif - Mark_and_Find 001_traTRIP-VirginFemale_Position002	Female	Hand > traRNAi	152
HandGal4-DicerTraTRIPvDicerCherryTRIP-DSRF-3.lif - Mark_and_Find 001_traTRIP-VirginFemale_Position003	Female	Hand > traRNAi	156
HandGal4-DicerTraTRIPvDicerCherryTRIP-DSRF-3.lif - Mark_and_Find 001_traTRIP-VirginFemale_Position004	Female	Hand > traRNAi	141
HandGal4-DicerTraTRIPvDicerCherryTRIP-DSRF-3.lif - Mark_and_Find 001_traTRIP-VirginMale_Position007	Male	Hand > traRNAi	129
HandGal4-DicerTraTRIPvDicerCherryTRIP-DSRF-3.lif - Mark_and_Find 001_traTRIP-VirginMale_Position008	Male	Hand > traRNAi	93
HandGal4-DicerTraTRIPvDicerCherryTRIP-DSRF-3.lif - Mark_and_Find 001_traTRIP-VirginMale_Position009	Male	Hand > traRNAi	136
HandGal4-DicerTraTRIPvDicerCherryTRIP-DSRF-3.lif - Mark_and_Find 001_traTRIP-VirginMale_Position010	Male	Hand > traRNAi	63
HandGal4-DicerTraTRIPvDicerCherryTRIP-DSRF-3.lif - Mark_and_Find 001_traTRIP-VirginMale_Position011	Male	Hand > traRNAi	81
HandGal4-DicerTraTRIPvDicerCherryTRIP-DSRF-3.lif - Mark_and_Find 001_traTRIP-VirginMale_Position012	Male	Hand > traRNAi	131
HandGal4-DicerTraTRIPvDicerCherryTRIP-DSRF-3.lif - Mark_and_Find 001_traTRIP-VirginMale_Position013	Male	Hand > traRNAi	84

## Sheet: ED8d
Extended Data Figure 8d	Hand > traRNAi gut shape PCA plot
Fly	Sex	Genotype	PC1	PC2
221118_HandGal4dcrmCherryTripControl_tube1_f1	Female	Hand > Ctrl	0.152226	-0.245043
221118_HandGal4dcrmCherryTripControl_tube1_f2	Female	Hand > Ctrl	0.295492	-0.0911217
221118_HandGal4dcrmCherryTripControl_tube1_f3	Female	Hand > Ctrl	0.362424	0.0582902
221118_HandGal4dcrmCherryTripControl_tube1_f4	Female	Hand > Ctrl	0.356017	0.0240927
221118_HandGal4dcrmCherryTripControl_tube1_f5	Female	Hand > Ctrl	0.262188	-0.0310138
221118_HandGal4dcrmCherryTripControl_tube1_m10	Male	Hand > Ctrl	-0.112188	-0.0424989
221118_HandGal4dcrmCherryTripControl_tube1_m6	Male	Hand > Ctrl	-0.210741	0.0861173
221118_HandGal4dcrmCherryTripControl_tube1_m7	Male	Hand > Ctrl	-0.168723	0.0743718
221118_HandGal4dcrmCherryTripControl_tube1_m8	Male	Hand > Ctrl	-0.228108	0.0750736
221118_HandGal4dcrmCherryTripControl_tube1_m9	Male	Hand > Ctrl	-0.129329	0.0783114
221118_HandGal4dcrTraRNAi_tube1_f1	Female	Hand > traRNAi	0.0895802	-0.0860933
221118_HandGal4dcrTraRNAi_tube1_f2	Female	Hand > traRNAi	0.106377	-0.0311038
221118_HandGal4dcrTraRNAi_tube1_f3	Female	Hand > traRNAi	0.19037	0.0255263
221118_HandGal4dcrTraRNAi_tube1_f4	Female	Hand > traRNAi	0.242813	0.00798707
221118_HandGal4dcrTraRNAi_tube1_f5	Female	Hand > traRNAi	0.287997	-0.105225
221118_HandGal4dcrTraRNAi_tube1_f6	Female	Hand > traRNAi	0.274562	0.0568397
221118_HandGal4dcrTraRNAi_tube1_m10	Male	Hand > traRNAi	-0.184381	-0.0431197
221118_HandGal4dcrTraRNAi_tube1_m11	Male	Hand > traRNAi	-0.14129	-0.085518
221118_HandGal4dcrTraRNAi_tube1_m7	Male	Hand > traRNAi	-0.197132	0.0579593
221118_HandGal4dcrTraRNAi_tube1_m8	Male	Hand > traRNAi	-0.178336	0.103607
221118_HandGal4dcrTraRNAi_tube1_m9	Male	Hand > traRNAi	-0.0712455	0.0499391
221121_HandGal4dcrmCherryTripControl_tube2_f1	Female	Hand > Ctrl	0.0664883	0.00798903
221121_HandGal4dcrmCherryTripControl_tube2_f2	Female	Hand > Ctrl	0.199278	0.0899578
221121_HandGal4dcrmCherryTripControl_tube2_f3	Female	Hand > Ctrl	0.348063	0.000168606
221121_HandGal4dcrmCherryTripControl_tube2_f4	Female	Hand > Ctrl	0.380693	0.0185865
221121_HandGal4dcrmCherryTripControl_tube2_m5	Male	Hand > Ctrl	-0.185058	0.0382386
221121_HandGal4dcrmCherryTripControl_tube2_m6	Male	Hand > Ctrl	-0.221666	0.00826582
221121_HandGal4dcrmCherryTripControl_tube2_m7	Male	Hand > Ctrl	-0.216297	0.0023398
221121_HandGal4dcrmCherryTripControl_tube2_m8	Male	Hand > Ctrl	-0.0815114	0.0844572
221121_HandGal4dcrmCherryTripControl_tube2_m9	Male	Hand > Ctrl	-0.272225	-0.0465437
221121_HandGal4dcrTraRNAi_tube2_f1	Female	Hand > traRNAi	0.253182	0.151439
221121_HandGal4dcrTraRNAi_tube2_f2	Female	Hand > traRNAi	0.216236	-0.085913
221121_HandGal4dcrTraRNAi_tube2_f3	Female	Hand > traRNAi	0.175987	-0.037665
221121_HandGal4dcrTraRNAi_tube2_f4	Female	Hand > traRNAi	0.179291	-0.0332969
221121_HandGal4dcrTraRNAi_tube2_m5	Male	Hand > traRNAi	-0.245907	0.039233
221121_HandGal4dcrTraRNAi_tube2_m6	Male	Hand > traRNAi	-0.221476	0.0237805
221121_HandGal4dcrTraRNAi_tube2_m7	Male	Hand > traRNAi	-0.252486	0.0622099
221121_HandGal4dcrTraRNAi_tube2_m8	Male	Hand > traRNAi	-0.227333	0.0679507
221121_HandGal4dcrTraRNAi_tube2_m9	Male	Hand > traRNAi	0.0211378	0.094757
221123_HandGal4dcrmCherryTripControl_tube3_f1	Female	Hand > Ctrl	0.344152	0.0381701
221123_HandGal4dcrmCherryTripControl_tube3_f2	Female	Hand > Ctrl	0.246979	0.0376222
221123_HandGal4dcrmCherryTripControl_tube3_f3	Female	Hand > Ctrl	0.287769	0.0221797
221123_HandGal4dcrmCherryTripControl_tube3_f4	Female	Hand > Ctrl	0.199537	-0.0761953
221123_HandGal4dcrmCherryTripControl_tube3_m5	Male	Hand > Ctrl	-0.166056	0.0167741
221123_HandGal4dcrmCherryTripControl_tube3_m6	Male	Hand > Ctrl	-0.217172	-0.0647844
221123_HandGal4dcrmCherryTripControl_tube3_m7	Male	Hand > Ctrl	-0.21432	-0.00646898
221123_HandGal4dcrmCherryTripControl_tube3_m8	Male	Hand > Ctrl	-0.247153	-0.0401091
221123_HandGal4dcrmCherryTripControl_tube3_m9	Male	Hand > Ctrl	-0.18598	-0.191665
221123_HandGal4dcTraRNAi_tube3_f1	Female	Hand > traRNAi	0.0789897	-0.224282
221123_HandGal4dcTraRNAi_tube3_f2	Female	Hand > traRNAi	0.111563	0.101039
221123_HandGal4dcTraRNAi_tube3_f3	Female	Hand > traRNAi	0.0481496	0.0247332
221123_HandGal4dcTraRNAi_tube3_f4	Female	Hand > traRNAi	0.236772	0.0509816
221123_HandGal4dcTraRNAi_tube3_m10	Male	Hand > traRNAi	-0.0689291	0.0800508
221123_HandGal4dcTraRNAi_tube3_m5	Male	Hand > traRNAi	-0.154605	0.145623
221123_HandGal4dcTraRNAi_tube3_m6	Male	Hand > traRNAi	-0.188558	0.0362234
221123_HandGal4dcTraRNAi_tube3_m7	Male	Hand > traRNAi	-0.153618	0.0327463
221123_HandGal4dcTraRNAi_tube3_m8	Male	Hand > traRNAi	-0.0997673	-0.0550554
221123_HandGal4dcTraRNAi_tube3_m9	Male	Hand > traRNAi	-0.0187014	-0.234089
221125_HandGal4dcrmCherryTripControl_tube4_f3	Female	Hand > Ctrl	0.0765664	0.133138
221125_HandGal4dcrmCherryTripControl_tube4_f4	Female	Hand > Ctrl	0.156922	-0.139266
221125_HandGal4dcrmCherryTripControl_tube4_f5	Female	Hand > Ctrl	0.333252	-0.100197
221125_HandGal4dcrmCherryTripControl_tube4_f6	Female	Hand > Ctrl	0.242129	0.289298
221125_HandGal4dcrmCherryTripControl_tube4_m1	Male	Hand > Ctrl	-0.155009	-0.0637279
221125_HandGal4dcrmCherryTripControl_tube4_m11	Male	Hand > Ctrl	-0.252884	-0.222205
221125_HandGal4dcrmCherryTripControl_tube4_m2	Male	Hand > Ctrl	-0.132686	-0.0875223
221125_HandGal4dcrmCherryTripControl_tube4_m7	Male	Hand > Ctrl	-0.204857	-0.118677
221125_HandGal4dcrmCherryTripControl_tube4_m8	Male	Hand > Ctrl	-0.203656	-0.013331
221125_HandGal4dcrmCherryTripControl_tube4_m9	Male	Hand > Ctrl	-0.220027	0.0268471
221125_HandGal4dcrTraRNAi_tube4_f1	Female	Hand > traRNAi	0.244903	0.0185324
221125_HandGal4dcrTraRNAi_tube4_f2	Female	Hand > traRNAi	0.267482	0.0414499
221125_HandGal4dcrTraRNAi_tube4_f3	Female	Hand > traRNAi	0.16049	-0.0523361
221125_HandGal4dcrTraRNAi_tube4_f4	Female	Hand > traRNAi	-0.0446051	-0.0634808
221125_HandGal4dcrTraRNAi_tube4_f5	Female	Hand > traRNAi	0.130274	-0.065994
221125_HandGal4dcrTraRNAi_tube4_f6	Female	Hand > traRNAi	0.256033	0.0579043
221125_HandGal4dcrTraRNAi_tube4_m10	Male	Hand > traRNAi	-0.146856	-0.169445
221125_HandGal4dcrTraRNAi_tube4_m11	Male	Hand > traRNAi	-0.122057	0.149809
221125_HandGal4dcrTraRNAi_tube4_m7	Male	Hand > traRNAi	-0.306892	0.0202535
221125_HandGal4dcrTraRNAi_tube4_m8	Male	Hand > traRNAi	-0.298538	-0.207929
221125_HandGal4dcrTraRNAi_tube4_m9	Male	Hand > traRNAi	-0.213305	0.0693237
230206_HanddcrtraRNAi_tube1_f1	Female	Hand > traRNAi	0.216679	-0.107318
230206_HanddcrtraRNAi_tube1_f2	Female	Hand > traRNAi	0.124568	0.0158097
230206_HanddcrtraRNAi_tube1_f3	Female	Hand > traRNAi	0.281913	-0.0392599
230206_HanddcrtraRNAi_tube1_f4	Female	Hand > traRNAi	0.146128	-0.0440265
230206_HanddcrtraRNAi_tube1_f5	Female	Hand > traRNAi	0.294452	0.0145928
230206_HanddcrtraRNAi_tube1_f6	Female	Hand > traRNAi	0.157717	-0.0451505
230206_HanddcrtraRNAi_tube1_m10	Male	Hand > traRNAi	-0.257674	0.0932923
230206_HanddcrtraRNAi_tube1_m11	Male	Hand > traRNAi	-0.248897	0.0464133
230206_HanddcrtraRNAi_tube1_m7	Male	Hand > traRNAi	-0.264853	-0.0059855
230206_HanddcrtraRNAi_tube1_m8	Male	Hand > traRNAi	-0.272069	0.0450586
230206_HanddcrtraRNAi_tube1_m9	Male	Hand > traRNAi	-0.242071	0.149907
230206_HandtripControl_tube1_f1	Female	Hand > Ctrl	0.335003	-0.0642708
230206_HandtripControl_tube1_f2	Female	Hand > Ctrl	0.137703	-0.222956
230206_HandtripControl_tube1_f3	Female	Hand > Ctrl	0.145045	0.338658
230206_HandtripControl_tube1_f4	Female	Hand > Ctrl	0.273421	0.0191087
230206_HandtripControl_tube1_f5	Female	Hand > Ctrl	0.395092	0.00725919
230206_HandtripControl_tube1_m10	Male	Hand > Ctrl	-0.210655	-0.121357
230206_HandtripControl_tube1_m6	Male	Hand > Ctrl	-0.256279	-0.135132
230206_HandtripControl_tube1_m7	Male	Hand > Ctrl	-0.233094	0.0603922
230206_HandtripControl_tube1_m8	Male	Hand > Ctrl	-0.210684	0.0513347
230206_HandtripControl_tube1_m9	Male	Hand > Ctrl	-0.173823	0.0505461
230208_HanddcrtraRNAi_tube2_f1	Female	Hand > traRNAi	0.0540795	-0.0293975
230208_HanddcrtraRNAi_tube2_f2	Female	Hand > traRNAi	0.11931	-0.00559199
230208_HanddcrtraRNAi_tube2_f3	Female	Hand > traRNAi	0.180139	0.0148201
230208_HanddcrtraRNAi_tube2_f4	Female	Hand > traRNAi	-0.0868079	-0.206509
230208_HanddcrtraRNAi_tube2_f5	Female	Hand > traRNAi	0.271372	-0.0553961
230208_HanddcrtraRNAi_tube2_m10	Male	Hand > traRNAi	-0.275127	0.0123825
230208_HanddcrtraRNAi_tube2_m6	Male	Hand > traRNAi	-0.224653	0.153503
230208_HanddcrtraRNAi_tube2_m7	Male	Hand > traRNAi	-0.248113	0.0743
230208_HanddcrtraRNAi_tube2_m8	Male	Hand > traRNAi	-0.279815	0.0914195
230208_HanddcrtraRNAi_tube2_m9	Male	Hand > traRNAi	-0.231272	0.0505279
230208_HanddcrtripControl_tube2_f1	Female	Hand > Ctrl	0.076533	0.0113923
230208_HanddcrtripControl_tube2_f2	Female	Hand > Ctrl	0.307379	0.176877
230208_HanddcrtripControl_tube2_f3	Female	Hand > Ctrl	0.40432	-0.0597021
230208_HanddcrtripControl_tube2_f4	Female	Hand > Ctrl	0.307765	0.00297852
230208_HanddcrtripControl_tube2_f5	Female	Hand > Ctrl	0.175253	0.160739
230208_HanddcrtripControl_tube2_f6	Female	Hand > Ctrl	0.201104	0.0344671
230208_HanddcrtripControl_tube2_m10	Male	Hand > Ctrl	-0.141046	-0.133402
230208_HanddcrtripControl_tube2_m11	Male	Hand > Ctrl	-0.255954	0.0489389
230208_HanddcrtripControl_tube2_m7	Male	Hand > Ctrl	-0.322896	0.0287628
230208_HanddcrtripControl_tube2_m8	Male	Hand > Ctrl	-0.232141	0.0188232
230208_HanddcrtripControl_tube2_m9	Male	Hand > Ctrl	-0.257758	-0.116122

## Sheet: ED8f
Extended Data Figure 8f	Hand > traRNAi normalised curvature MDS coordinates
Fly	Sex	Genotype	x	y	z
V221118_HandGal4dcrmCherryTripControl_tube1_f1	Female	Hand > Ctrl	0.0369793	-0.346296	0.180805
V221118_HandGal4dcrmCherryTripControl_tube1_f2	Female	Hand > Ctrl	0.15178	-0.570512	0.366915
V221118_HandGal4dcrmCherryTripControl_tube1_f3	Female	Hand > Ctrl	0.542373	0.0111457	0.0756728
V221118_HandGal4dcrmCherryTripControl_tube1_f4	Female	Hand > Ctrl	0.559522	-0.173847	0.193519
V221118_HandGal4dcrmCherryTripControl_tube1_f5	Female	Hand > Ctrl	0.284743	-0.0474198	0.103492
V221121_HandGal4dcrmCherryTripControl_tube2_f1	Female	Hand > Ctrl	0.0971066	0.0311627	0.339452
V221121_HandGal4dcrmCherryTripControl_tube2_f2	Female	Hand > Ctrl	0.234613	0.306545	-0.432017
V221121_HandGal4dcrmCherryTripControl_tube2_f3	Female	Hand > Ctrl	0.302991	-0.563838	0.0765453
V221121_HandGal4dcrmCherryTripControl_tube2_f4	Female	Hand > Ctrl	0.495476	-0.420627	-0.132494
V221123_HandGal4dcrmCherryTripControl_tube3_f1	Female	Hand > Ctrl	0.31853	-0.414496	-0.153528
V221123_HandGal4dcrmCherryTripControl_tube3_f2	Female	Hand > Ctrl	0.328594	0.0650776	0.138003
V221123_HandGal4dcrmCherryTripControl_tube3_f3	Female	Hand > Ctrl	0.230099	0.00275998	0.0940769
V221123_HandGal4dcrmCherryTripControl_tube3_f4	Female	Hand > Ctrl	-0.0317341	0.242748	0.164568
V221125_HandGal4dcrmCherryTripControl_tube4_f3	Female	Hand > Ctrl	-0.07383	0.134692	0.227115
V221125_HandGal4dcrmCherryTripControl_tube4_f4	Female	Hand > Ctrl	0.012113	-0.450498	-0.105374
V221125_HandGal4dcrmCherryTripControl_tube4_f5	Female	Hand > Ctrl	0.202496	-0.202843	0.0191505
V221125_HandGal4dcrmCherryTripControl_tube4_f6	Female	Hand > Ctrl	0.326458	-0.264709	-0.0689584
V230206_HandtripControl_tube1_f1	Female	Hand > Ctrl	0.51243	0.0556484	-0.0932781
V230206_HandtripControl_tube1_f2	Female	Hand > Ctrl	-0.00426821	-0.294717	0.369816
V230206_HandtripControl_tube1_f3	Female	Hand > Ctrl	0.388495	0.133481	-0.206974
V230206_HandtripControl_tube1_f4	Female	Hand > Ctrl	-0.0456655	0.224555	0.0909358
V230206_HandtripControl_tube1_f5	Female	Hand > Ctrl	0.497508	-0.199033	-0.18006
V230208_HanddcrtripControl_tube2_f1	Female	Hand > Ctrl	0.103551	0.214857	-0.0182535
V230208_HanddcrtripControl_tube2_f2	Female	Hand > Ctrl	0.386854	0.444831	-0.0921863
V230208_HanddcrtripControl_tube2_f3	Female	Hand > Ctrl	0.372933	-0.290394	0.184212
V230208_HanddcrtripControl_tube2_f4	Female	Hand > Ctrl	0.540314	-0.189788	0.0165413
V230208_HanddcrtripControl_tube2_f5	Female	Hand > Ctrl	-0.0863991	0.280816	0.0821527
V230208_HanddcrtripControl_tube2_f6	Female	Hand > Ctrl	-0.0126492	0.268847	0.0436563
M221118_HandGal4dcrmCherryTripControl_tube1_m10	Male	Hand > Ctrl	0.046916	-0.0672181	-0.0680934
M221118_HandGal4dcrmCherryTripControl_tube1_m6	Male	Hand > Ctrl	-0.150851	-0.0293142	-0.0884444
M221118_HandGal4dcrmCherryTripControl_tube1_m7	Male	Hand > Ctrl	0.0246306	-0.177453	-0.0224441
M221118_HandGal4dcrmCherryTripControl_tube1_m8	Male	Hand > Ctrl	-0.0975817	0.197105	-0.076468
M221118_HandGal4dcrmCherryTripControl_tube1_m9	Male	Hand > Ctrl	-0.0539505	-0.196322	-0.0495923
M221121_HandGal4dcrmCherryTripControl_tube2_m5	Male	Hand > Ctrl	-0.118407	0.0665895	-0.0490098
M221121_HandGal4dcrmCherryTripControl_tube2_m6	Male	Hand > Ctrl	0.0384963	0.0304824	-0.133183
M221121_HandGal4dcrmCherryTripControl_tube2_m7	Male	Hand > Ctrl	-0.0471487	-0.0354478	0.00984887
M221121_HandGal4dcrmCherryTripControl_tube2_m8	Male	Hand > Ctrl	0.243022	0.0370991	0.0125151
M221121_HandGal4dcrmCherryTripControl_tube2_m9	Male	Hand > Ctrl	-0.184505	-0.109829	0.045999
M221123_HandGal4dcrmCherryTripControl_tube3_m5	Male	Hand > Ctrl	-0.176846	0.079628	0.264429
M221123_HandGal4dcrmCherryTripControl_tube3_m6	Male	Hand > Ctrl	-0.0924448	0.0564714	0.0515233
M221123_HandGal4dcrmCherryTripControl_tube3_m7	Male	Hand > Ctrl	0.118113	0.104227	0.0383439
M221123_HandGal4dcrmCherryTripControl_tube3_m8	Male	Hand > Ctrl	-0.0214249	0.0148377	0.0502424
M221123_HandGal4dcrmCherryTripControl_tube3_m9	Male	Hand > Ctrl	-0.359046	-0.131065	0.28045
M221125_HandGal4dcrmCherryTripControl_tube4_m11	Male	Hand > Ctrl	-0.179295	0.0701615	-0.05658
M221125_HandGal4dcrmCherryTripControl_tube4_m1	Male	Hand > Ctrl	-0.257266	-0.0274103	0.16474
M221125_HandGal4dcrmCherryTripControl_tube4_m2	Male	Hand > Ctrl	-0.0973886	-0.226136	0.103425
M221125_HandGal4dcrmCherryTripControl_tube4_m7	Male	Hand > Ctrl	-0.221822	-0.0659243	0.134822
M221125_HandGal4dcrmCherryTripControl_tube4_m8	Male	Hand > Ctrl	-0.0746203	-0.0538337	0.0693529
M221125_HandGal4dcrmCherryTripControl_tube4_m9	Male	Hand > Ctrl	0.002691	0.098929	-0.0938959
M230206_HandtripControl_tube1_m10	Male	Hand > Ctrl	-0.425861	-0.0301225	0.23228
M230206_HandtripControl_tube1_m6	Male	Hand > Ctrl	-0.31265	-0.0272963	0.110627
M230206_HandtripControl_tube1_m7	Male	Hand > Ctrl	-0.0663497	0.281327	-0.0705653
M230206_HandtripControl_tube1_m8	Male	Hand > Ctrl	-0.157329	0.213571	0.022615
M230206_HandtripControl_tube1_m9	Male	Hand > Ctrl	-0.0460808	-0.0176395	-0.1705
M230208_HanddcrtripControl_tube2_m10	Male	Hand > Ctrl	-0.229585	0.102661	0.161445
M230208_HanddcrtripControl_tube2_m11	Male	Hand > Ctrl	-0.187531	0.00840606	-0.00172591
M230208_HanddcrtripControl_tube2_m7	Male	Hand > Ctrl	-0.080418	0.0825641	-0.120775
M230208_HanddcrtripControl_tube2_m8	Male	Hand > Ctrl	-0.138448	-0.103536	-0.117476
M230208_HanddcrtripControl_tube2_m9	Male	Hand > Ctrl	-0.205259	0.0572928	0.0802777
V221118_HandGal4dcrTraRNAi_tube1_f1	Female	Hand > traRNAi	0.0461053	-0.0244827	-0.284577
V221118_HandGal4dcrTraRNAi_tube1_f2	Female	Hand > traRNAi	0.1954	0.2816	-0.154745
V221118_HandGal4dcrTraRNAi_tube1_f3	Female	Hand > traRNAi	0.208376	-0.0553983	-0.118591
V221118_HandGal4dcrTraRNAi_tube1_f4	Female	Hand > traRNAi	0.321302	-0.294904	0.0167503
V221118_HandGal4dcrTraRNAi_tube1_f5	Female	Hand > traRNAi	0.161401	-0.309734	-0.0421304
V221118_HandGal4dcrTraRNAi_tube1_f6	Female	Hand > traRNAi	-0.110221	0.165923	-0.200242
V221121_HandGal4dcrTraRNAi_tube2_f1	Female	Hand > traRNAi	0.186247	-0.338935	-0.119973
V221121_HandGal4dcrTraRNAi_tube2_f2	Female	Hand > traRNAi	0.0906366	-0.281402	0.11251
V221121_HandGal4dcrTraRNAi_tube2_f3	Female	Hand > traRNAi	0.107879	0.0797128	0.125123
V221121_HandGal4dcrTraRNAi_tube2_f4	Female	Hand > traRNAi	-0.185073	0.0903217	-0.23965
V221123_HandGal4dcTraRNAi_tube3_f1	Female	Hand > traRNAi	-0.0238192	-0.186555	0.258612
V221123_HandGal4dcTraRNAi_tube3_f2	Female	Hand > traRNAi	0.163965	0.173911	-0.144392
V221123_HandGal4dcTraRNAi_tube3_f3	Female	Hand > traRNAi	-0.139473	0.218175	-0.0256144
V221123_HandGal4dcTraRNAi_tube3_f4	Female	Hand > traRNAi	0.145736	-0.0123219	0.0314619
V221125_HandGal4dcrTraRNAi_tube4_f1	Female	Hand > traRNAi	0.235819	0.144463	-0.0429245
V221125_HandGal4dcrTraRNAi_tube4_f2	Female	Hand > traRNAi	0.0763488	0.141885	-0.0872706
V221125_HandGal4dcrTraRNAi_tube4_f3	Female	Hand > traRNAi	-0.0112036	0.210865	-0.0590411
V221125_HandGal4dcrTraRNAi_tube4_f4	Female	Hand > traRNAi	-0.351792	0.140269	0.213253
V221125_HandGal4dcrTraRNAi_tube4_f5	Female	Hand > traRNAi	-0.231463	0.0902159	0.222792
V221125_HandGal4dcrTraRNAi_tube4_f6	Female	Hand > traRNAi	0.420442	-0.194794	-0.105704
V230206_HanddcrtraRNAi_tube1_f1	Female	Hand > traRNAi	0.0346971	0.155962	-0.199641
V230206_HanddcrtraRNAi_tube1_f2	Female	Hand > traRNAi	0.236931	-0.183819	-0.34227
V230206_HanddcrtraRNAi_tube1_f3	Female	Hand > traRNAi	-0.209764	0.109849	-0.270206
V230206_HanddcrtraRNAi_tube1_f4	Female	Hand > traRNAi	0.0380948	0.15793	0.115246
V230206_HanddcrtraRNAi_tube1_f5	Female	Hand > traRNAi	0.0510178	0.241903	0.124393
V230206_HanddcrtraRNAi_tube1_f6	Female	Hand > traRNAi	0.0102643	-0.0734749	0.350404
V230208_HanddcrtraRNAi_tube2_f1	Female	Hand > traRNAi	-0.17843	0.0343929	0.0820265
V230208_HanddcrtraRNAi_tube2_f2	Female	Hand > traRNAi	-0.0953234	0.195912	-0.151141
V230208_HanddcrtraRNAi_tube2_f3	Female	Hand > traRNAi	-0.00845032	0.124696	0.19935
V230208_HanddcrtraRNAi_tube2_f4	Female	Hand > traRNAi	-0.199759	-0.1514	-0.0451487
V230208_HanddcrtraRNAi_tube2_f5	Female	Hand > traRNAi	0.156693	0.110561	0.0781834
M221118_HandGal4dcrTraRNAi_tube1_m10	Male	Hand > traRNAi	-0.106977	-0.0530123	0.0372425
M221118_HandGal4dcrTraRNAi_tube1_m11	Male	Hand > traRNAi	-0.158969	-0.0683555	0.09204
M221118_HandGal4dcrTraRNAi_tube1_m7	Male	Hand > traRNAi	0.109675	-0.0142128	-0.138127
M221118_HandGal4dcrTraRNAi_tube1_m8	Male	Hand > traRNAi	-0.0300975	-0.0235903	-0.0894664
M221118_HandGal4dcrTraRNAi_tube1_m9	Male	Hand > traRNAi	0.0201594	0.0988289	-0.00840407
M221121_HandGal4dcrTraRNAi_tube2_m5	Male	Hand > traRNAi	-0.0697344	0.222592	-0.163417
M221121_HandGal4dcrTraRNAi_tube2_m6	Male	Hand > traRNAi	-0.146577	0.152764	-0.0856639
M221121_HandGal4dcrTraRNAi_tube2_m7	Male	Hand > traRNAi	-0.113888	-0.0366847	-0.152682
M221121_HandGal4dcrTraRNAi_tube2_m8	Male	Hand > traRNAi	-0.308859	-0.0486576	-0.0450032
M221121_HandGal4dcrTraRNAi_tube2_m9	Male	Hand > traRNAi	-0.0119189	0.0988932	0.116565
M221123_HandGal4dcTraRNAi_tube3_m10	Male	Hand > traRNAi	-0.0579301	0.00589333	0.0325581
M221123_HandGal4dcTraRNAi_tube3_m5	Male	Hand > traRNAi	-0.0487908	-0.13884	-0.027249
M221123_HandGal4dcTraRNAi_tube3_m6	Male	Hand > traRNAi	-0.233736	0.15123	-0.109053
M221123_HandGal4dcTraRNAi_tube3_m7	Male	Hand > traRNAi	-0.00927248	-0.0479365	0.011008
M221123_HandGal4dcTraRNAi_tube3_m8	Male	Hand > traRNAi	-0.0168812	-0.00606984	0.00847886
M221123_HandGal4dcTraRNAi_tube3_m9	Male	Hand > traRNAi	-0.130522	0.0510498	0.148974
M221125_HandGal4dcrTraRNAi_tube4_m10	Male	Hand > traRNAi	-0.161134	0.0446774	0.158199
M221125_HandGal4dcrTraRNAi_tube4_m11	Male	Hand > traRNAi	-0.046537	-0.0377145	-0.12944
M221125_HandGal4dcrTraRNAi_tube4_m7	Male	Hand > traRNAi	-0.249471	0.100324	-0.115155
M221125_HandGal4dcrTraRNAi_tube4_m8	Male	Hand > traRNAi	-0.438873	-0.0200274	0.068298
M221125_HandGal4dcrTraRNAi_tube4_m9	Male	Hand > traRNAi	-0.28696	-0.114548	-0.222024
M230206_HanddcrtraRNAi_tube1_m10	Male	Hand > traRNAi	-0.301212	0.0991891	-0.0639034
M230206_HanddcrtraRNAi_tube1_m11	Male	Hand > traRNAi	-0.204122	0.00420891	-0.0935253
M230206_HanddcrtraRNAi_tube1_m7	Male	Hand > traRNAi	-0.15849	0.0208699	-0.106717
M230206_HanddcrtraRNAi_tube1_m8	Male	Hand > traRNAi	-0.102248	0.0248235	-0.0682339
M230206_HanddcrtraRNAi_tube1_m9	Male	Hand > traRNAi	-0.172964	0.135382	-0.0132221
M230208_HanddcrtraRNAi_tube2_m10	Male	Hand > traRNAi	-0.145447	0.0974754	-0.068622
M230208_HanddcrtraRNAi_tube2_m6	Male	Hand > traRNAi	-0.195721	0.180954	-0.0728807
M230208_HanddcrtraRNAi_tube2_m7	Male	Hand > traRNAi	-0.161919	0.0951382	-0.0413047
M230208_HanddcrtraRNAi_tube2_m8	Male	Hand > traRNAi	-0.197103	0.0863471	-0.0549768
M230208_HanddcrtraRNAi_tube2_m9	Male	Hand > traRNAi	-0.169238	-0.0132688	-0.0988269

## Sheet: ED8g
Extended Data Figure 8g	Hand > traRNAi average normalised curvature along gut length
	Male Control		Male Test		Female Control		Female Test
Position along gut Length	Mean normalised curvature	Variance	Mean normalised curvature	Variance	Mean normalised curvature	Variance	Mean normalised curvature	Variance
1	7.22765	7.75498	6.7208	9.76365	12.0087	31.3873	8.61486	17.8992
2	7.26137	7.20914	6.80339	9.19623	11.3565	27.6563	7.72173	12.6167
3	7.29553	6.68987	6.89154	8.50257	11.1314	26.2216	7.45145	11.896
4	7.25482	5.99716	7.00056	7.97213	11.3219	26.1501	7.65296	11.9789
5	7.2138	5.37098	7.13383	7.53273	11.7474	25.7032	8.0067	11.8683
6	7.2353	5.18509	7.31048	7.26064	12.4313	25.7176	8.46909	12.0032
7	7.25119	4.78453	7.43698	7.20799	13.2074	25.1965	9.08614	12.0169
8	7.2811	4.46456	7.55488	7.07617	14.0522	25.0799	9.68222	12.4744
9	7.32412	4.19132	7.7572	6.77779	15.0995	24.5534	10.2225	12.8431
10	7.38924	4.00372	7.9499	6.83081	16.3309	26.4801	10.7721	12.692
11	7.45072	3.73488	8.11903	6.73869	17.8068	28.2685	11.3508	12.6638
12	7.50368	3.63956	8.36838	6.84068	19.016	30.5764	11.9511	12.6951
13	7.54636	3.63161	8.56901	6.96411	20.1469	32.8345	12.4522	13.1402
14	7.62004	3.47772	8.77964	6.92974	21.2247	35.8545	12.9346	13.3322
15	7.74254	3.27129	9.01875	6.75343	22.2673	40.5316	13.2954	12.951
16	7.85528	3.12187	9.18091	6.84905	23.1362	43.1029	13.5304	12.3932
17	7.93402	3.02451	9.41949	6.57062	23.968	46.2378	13.5831	11.0641
18	8.03191	2.98927	9.64137	6.00403	24.6701	49.6598	13.1495	7.17888
19	8.13798	2.90192	9.65162	5.20833	25.043	50.912	12.66	6.16584
20	8.24715	2.87317	9.71407	4.29183	25.0495	51.1188	12.6942	6.70641
21	8.36595	2.732	9.86335	4.05921	24.6429	47.737	12.9929	6.81789
22	8.46658	2.62672	10.0514	3.76835	24.0004	43.5345	13.3726	6.87856
23	8.58225	2.73228	10.3041	3.77277	23.1568	38.5826	13.8328	6.8968
24	8.68002	2.91538	10.5187	3.66723	22.0639	32.1611	14.4094	7.19657
25	8.78648	2.86735	10.7236	3.75004	20.9907	27.9224	15.0743	7.50513
26	8.95975	2.66906	10.9907	3.57546	19.9357	22.458	15.7302	7.68893
27	9.17105	2.72115	11.2354	3.59666	18.9151	17.2591	16.342	8.06448
28	9.37185	2.79492	11.4175	3.72986	17.7524	13.1364	16.9226	8.52445
29	9.5028	2.85441	11.6678	3.70953	16.7648	10.9164	17.5468	8.89355
30	9.68316	3.01773	11.9041	3.77013	15.8573	9.53355	18.173	9.45436
31	9.84929	3.09051	12.1981	4.21977	14.9653	8.39152	18.7471	10.2351
32	10.0287	3.08419	12.458	4.6394	14.1633	7.61566	19.1934	10.9528
33	10.2184	3.09423	12.7441	5.15831	13.5206	7.19913	19.561	11.6685
34	10.3719	3.14442	13.1026	5.81606	12.9625	6.96303	19.8079	12.0571
35	10.534	3.44525	13.3549	6.51226	12.5444	6.64635	19.9325	12.2677
36	10.6929	3.68833	13.6348	7.09915	12.2137	6.13428	19.8637	12.189
37	10.9204	3.92467	13.8444	7.42889	12.1121	5.33951	19.5534	11.6124
38	11.0993	3.82669	14.0443	7.88168	12.3217	8.08456	19.0398	10.7942
39	11.2225	3.86899	14.2497	8.63463	12.146	9.61832	18.3326	9.76324
40	11.3584	4.22721	14.4539	9.21938	11.8117	9.19702	17.4827	8.46834
41	11.4949	4.47209	14.6148	9.80477	11.3445	8.25901	16.5311	7.00079
42	11.6612	4.84638	14.706	10.1604	10.872	7.52013	15.5251	5.68402
43	11.8146	5.17032	14.7829	10.483	10.3477	6.47297	14.6035	4.99146
44	11.9574	5.23077	14.8334	10.698	9.82926	5.84219	13.5576	4.56253
45	12.1203	5.68282	14.8357	10.7868	9.40509	5.58137	12.5492	4.13756
46	12.3157	6.09648	14.7692	10.4956	8.99161	5.3494	11.6193	4.19783
47	12.4903	6.264	14.6638	10.212	8.567	5.02614	10.8601	4.34359
48	12.6313	6.4056	14.5088	9.58753	8.2471	4.82288	10.2378	4.2957
49	12.7625	6.92721	14.3542	9.35027	8.01578	4.85274	9.71751	4.28558
50	12.9363	7.39801	14.1148	8.85973	7.86121	4.87992	9.39183	4.31686
51	13.1101	7.2652	13.8985	8.28485	7.87984	4.93708	9.05185	4.14462
52	13.2944	7.37865	13.658	7.61297	8.14016	5.07002	8.83499	4.1078
53	13.4577	7.69567	13.3947	7.08881	8.59839	4.92167	8.75689	3.97061
54	13.6038	7.84714	13.0602	6.38458	9.3254	4.69282	8.8528	3.87831
55	13.643	7.69636	12.7887	5.82081	10.3438	4.73101	9.08655	3.75293
56	13.6718	7.4298	12.5242	5.32072	11.569	4.88325	9.42417	3.60416
57	13.6784	7.13985	12.222	5.36064	13.1213	5.31801	9.88186	3.76545
58	13.6719	7.01694	11.9278	5.17284	14.9106	6.83294	10.5037	3.9257
59	13.7178	7.18344	11.6171	4.77173	16.8266	9.59775	11.2996	4.28559
60	13.7927	7.43884	11.3814	4.40472	18.7892	15.9209	12.027	4.25757
61	13.8545	7.45597	11.161	4.55584	20.4662	21.0152	13.013	5.06799
62	13.9402	7.49378	10.9895	4.49539	22.0307	27.8583	13.9864	5.95307
63	14.08	7.66123	10.8245	4.34862	23.3661	34.0079	14.917	7.16629
64	14.2069	7.82466	10.7389	4.26249	24.235	38.3164	15.7084	8.84941
65	14.313	8.04097	10.6947	4.32975	24.7616	43.4474	16.2544	11.6325
66	14.3906	8.30331	10.6965	4.33341	24.75	43.82	16.9958	13.6265
67	14.5003	8.5296	10.7572	4.33128	24.0031	39.9333	17.7784	15.2842
68	14.5973	8.4814	10.8474	4.42875	22.8344	30.9006	18.5763	16.7738
69	14.6869	8.63596	11.0588	4.45106	21.2792	24.9668	19.43	17.5425
70	14.7837	8.63541	11.2017	4.52486	19.5824	20.7027	20.3531	20.5646
71	14.8632	8.73878	11.4359	4.50749	18.1102	19.7406	21.0629	22.4386
72	14.9135	8.58812	11.8091	4.406	16.924	21.7377	21.6269	23.7183
73	14.9313	8.51027	12.156	4.85614	16.0332	24.6298	22.0981	25.076
74	14.8704	8.27356	12.5939	4.76616	15.6574	26.0144	22.4442	26.0945
75	14.8378	8.17224	13.0784	4.87992	15.6026	26.7011	22.6238	26.1946
76	14.6724	7.77831	13.7224	5.28747	15.8174	26.8704	22.6072	25.9916
77	14.3573	7.04029	14.2627	5.71304	16.2438	26.4577	22.2658	23.8776
78	14.0079	6.32312	15.0097	6.0789	16.8045	25.846	21.6908	21.4153
79	13.4645	6.134	15.5351	6.32518	17.5193	25.66	20.8214	19.0759
80	12.956	6.39549	16.4149	7.13144	18.4186	25.6442	19.8673	17.8755
81	12.5971	7.09882	17.0437	7.45144	19.3916	25.436	18.9453	18.8137
82	12.4286	7.69413	17.8293	8.70155	20.6674	27.4961	18.0186	20.9263
83	12.3996	7.99877	18.5788	8.65047	22.1519	30.8563	17.3378	23.8974
84	12.5995	8.2066	19.4101	10.4329	23.8288	33.3499	16.9495	26.2807
85	13.0323	7.97805	20.2632	11.0038	25.871	36.8425	16.8767	27.5924
86	13.7688	7.72489	20.9721	12.218	28.0443	39.7079	17.1199	27.88
87	14.9578	7.7008	21.6651	13.1533	30.4756	45.8592	17.5994	27.9519
88	15.8861	8.14096	22.3018	13.9121	33.3809	57.4495	18.3034	27.6304
89	16.7629	9.44446	22.774	14.3812	36.3385	77.1008	19.1903	29.0044
90	17.4681	10.3033	23.0484	14.9443	38.548	86.0284	20.3784	30.2635
91	18.1768	12.5175	23.209	15.1766	40.5657	93.6083	21.599	31.8551
92	18.8176	13.8355	23.1669	15.0293	42.6713	110.365	22.9777	35.9091
93	19.5121	15.9331	22.8443	14.4194	44.764	125.586	24.5292	40.5515
94	20.2686	18.6662	22.3604	13.6485	46.6645	139.341	26.1219	43.5964
95	20.8842	20.4725	21.9128	13.4926	48.0807	144.602	28.1333	50.9411
96	21.0769	21.3435	21.2329	13.9817	49.346	154.605	29.9545	59.0362
97	21.2053	21.1036	20.6424	14.5605	50.4014	166.253	31.4947	63.6296
98	21.1038	20.6878	20.1999	15.6271	50.6348	171.109	32.8684	64.5806
99	20.9261	20.0608	19.6697	17.275	49.8273	163.462	34.4285	71.716
100	20.608	18.7996	19.352	18.5887	48.6157	152.086	35.8216	81.0021
101	20.3308	17.8923	19.1363	19.5267	47.0854	139.027	37.091	89.2229
102	20.0116	17.1566	19.0871	20.1861	45.0608	121.273	38.1257	95.8277
103	19.4933	16.3919	19.1821	20.3646	42.8488	104.318	38.9016	101.565
104	19.0043	16.505	19.4117	20.003	41.1376	94.1225	39.2852	104.747
105	18.6725	16.7812	19.7782	19.2148	38.7029	79.6771	39.4332	105.526
106	18.4016	16.8861	20.3454	17.9736	36.0039	62.8345	39.3736	104.438
107	18.2286	17.5733	21.1529	17.2031	33.757	51.504	39.1166	102.857
108	18.0869	17.921	22.0727	15.7694	31.5858	40.689	38.7503	99.2465
109	18.0535	18.0674	22.863	15.3791	29.26	33.8242	38.2658	94.5651
110	18.1911	17.8743	23.9265	14.196	27.3289	28.1255	37.764	89.914
111	18.5897	17.2733	24.8427	14.5717	25.5238	24.2101	37.253	86.4147
112	19.1587	16.5791	25.8302	14.7169	24.1939	21.1822	36.748	82.9996
113	19.8015	17.0922	26.6113	16.4927	23.0581	18.8875	36.1583	78.8783
114	20.3233	16.8512	27.38	17.4682	22.1125	16.7605	35.4026	72.1331
115	20.7812	16.6887	27.8793	18.0713	21.2657	15.6801	34.6467	66.4454
116	21.3379	17.2394	27.9808	18.4975	20.5407	14.8053	33.7056	61.0165
117	21.9443	18.3557	27.7525	17.6547	19.9516	14.351	32.523	53.9558
118	22.5872	19.5678	27.3481	16.7716	19.5185	13.9922	31.1877	48.5919
119	23.2111	21.5608	26.8641	15.1904	19.1664	13.6373	29.5667	42.0357
120	24.0539	23.6157	26.2743	13.9805	18.929	13.8549	28.0446	36.2759
121	24.7574	26.4992	25.5542	11.805	18.7803	14.0472	26.4344	28.6925
122	25.5109	29.3453	24.7591	11.354	18.7665	14.3716	24.9916	24.1823
123	26.0824	32.0458	23.8771	8.60529	18.864	14.7465	23.4305	22.0227
124	26.3137	33.3384	22.962	7.96642	19.2126	15.0861	22.0708	19.7329
125	26.3094	33.6842	22.2268	6.81778	19.6262	16.1694	20.5859	16.7726
126	25.9978	33.063	21.0173	5.94518	20.1725	17.8641	19.4548	15.2841
127	25.5028	31.361	20.3166	5.74218	20.6755	19.762	18.5127	14.5116
128	24.9441	28.9028	19.3642	5.40857	21.1324	21.6536	17.5905	12.9682
129	24.2139	26.7834	18.4792	4.93655	21.476	23.3553	16.6546	11.451
130	23.4627	23.838	17.7108	5.20951	21.6356	24.0795	15.9023	9.79362
131	22.7467	21.202	17.0198	4.70735	21.5862	24.1344	15.1986	8.65977
132	22.0645	19.2824	16.2954	5.11789	21.2708	23.0474	14.629	8.05732
133	21.2655	17.593	15.7824	5.21166	20.8083	21.577	14.2978	7.76699
134	20.143	14.5178	15.1896	5.25467	20.1644	19.2303	14.2086	7.57007
135	18.9388	12.0522	14.7336	5.16842	19.4372	16.9931	14.3268	7.34733
136	18.4	12.0615	14.3672	5.42258	18.7109	15.1457	14.5679	6.85633
137	17.785	10.6739	14.0752	5.23009	18.0399	12.6668	14.9444	6.4519
138	17.306	10.232	13.8641	5.32568	17.5465	12.0389	15.3303	6.08403
139	16.6174	9.34767	13.6457	5.47658	16.8365	10.8794	15.8299	5.69
140	15.6748	7.80032	13.4477	5.54437	16.2045	10.4517	16.3201	5.41343
141	14.837	7.32764	13.3609	5.60934	15.5063	9.25833	16.7797	5.16621
142	14.4438	7.6706	13.3159	5.61182	14.9114	8.71032	17.1044	5.82819
143	14.1387	7.10785	13.3383	5.53195	14.4664	8.65891	17.4121	5.25987
144	13.8392	7.01442	13.4214	5.44742	14.1517	8.59215	17.9212	5.66334
145	13.6089	7.01138	13.5934	5.16741	14.0371	8.58178	18.4908	6.32678
146	13.4574	6.89218	13.7989	4.85293	14.1055	8.46017	19.0061	6.74961
147	13.3228	6.87034	14.1289	4.34096	14.4018	8.29321	19.532	7.2931
148	13.2947	6.83174	14.3735	4.09769	14.9278	7.69768	19.9995	7.95912
149	13.3141	6.86449	14.8	3.73678	15.5799	7.40856	20.3952	8.80161
150	13.5033	6.93158	15.2019	3.12188	16.2364	7.6132	20.6772	9.46309
151	13.8399	7.04895	15.6466	3.25287	16.9577	8.15103	20.821	9.86445
152	14.235	7.11479	16.0533	3.30457	17.6625	9.76103	20.8356	9.89187
153	14.6935	7.22991	16.5465	3.23464	18.0728	11.0257	20.6815	9.57479
154	15.0441	7.67838	16.9874	3.37344	18.5039	12.4177	20.4147	9.06044
155	15.6234	8.52058	17.3701	4.01565	18.9425	13.9319	20.0771	8.74312
156	16.4353	10.3154	17.7107	4.50672	19.2882	15.2748	19.6122	8.05151
157	17.344	13.5607	17.9776	5.00005	19.4833	15.9301	19.0618	7.28624
158	17.8798	15.294	18.206	5.50488	19.5181	16.2136	18.4123	6.54751
159	18.3678	17.6255	18.3318	5.87978	19.3887	15.9388	17.7352	5.84441
160	18.7117	19.0773	18.329	5.78342	19.1074	15.0251	16.9468	5.29983
161	18.8172	19.8047	18.2177	5.72817	18.7331	13.8731	16.2554	5.08599
162	18.7537	19.4523	17.9727	5.52735	18.2917	12.5705	15.6968	4.66347
163	18.6233	18.9239	17.6631	5.01079	17.8133	11.4309	14.8921	3.95172
164	18.4143	17.7195	17.2077	4.13211	17.2988	10.2507	14.1099	3.52226
165	18.1423	16.7337	16.6604	4.05352	16.7539	9.06937	13.3647	3.3558
166	17.7922	15.1638	16.2278	3.88209	16.0339	7.79484	12.6624	3.3469
167	17.3946	13.6754	15.4648	2.85954	15.2602	6.71687	11.8733	3.35013
168	17.2376	12.6494	14.9364	3.43169	14.3258	5.71603	11.1744	3.47586
169	16.5881	10.7446	14.1922	2.67027	13.3982	5.18761	10.4746	3.37358
170	15.6988	8.53778	13.5775	2.61514	12.4174	4.79125	9.87618	3.29281
171	14.753	6.76196	12.8044	2.12487	11.4111	4.67955	9.42645	3.27112
172	14.3249	5.93915	12.1681	2.47561	10.4194	4.48376	8.94742	3.04189
173	13.5732	5.15629	11.2362	1.84035	9.65642	4.86958	8.41616	3.24351
174	12.8741	4.91043	10.7363	1.93858	9.00014	5.40605	7.95666	3.20611
175	12.4907	4.57854	10.053	1.63206	8.45088	5.50513	7.54933	3.18795
176	11.9426	5.23955	9.63339	1.65908	8.12469	5.66875	7.20436	3.20749
177	11.5661	4.4048	9.10439	1.62496	7.93137	5.74262	6.91343	3.30384
178	10.9994	5.24589	8.59086	1.52876	7.90506	5.78736	6.64263	3.30265
179	10.68	4.91258	8.18862	1.66797	8.12006	5.97881	6.44273	3.33666
180	10.2329	5.78054	7.6457	1.3691	8.48511	6.37154	6.28079	3.33961
181	9.8312	5.66279	7.24907	1.49874	8.96112	7.00768	6.18902	3.43351
182	9.4628	6.22959	6.81081	1.42805	9.54911	7.90709	6.2268	3.73446
183	9.10137	6.3675	6.50576	1.42774	10.2097	9.59373	6.51724	5.09239
184	8.77285	7.16113	6.1728	1.42917	10.8111	11.4778	7.00702	8.12214
185	8.53319	7.38101	5.92868	1.36706	11.361	13.7021	7.07404	8.55859
186	8.27943	7.87	5.67193	1.41383	11.8473	15.5247	7.0688	8.3272
187	8.10957	8.0277	5.49545	1.43382	12.2465	17.3524	7.01809	7.6096
188	7.96539	8.26696	5.32614	1.50341	12.4608	18.9363	6.95865	7.13244
189	7.90718	8.77035	5.23944	1.5216	12.5149	19.5526	6.89699	6.8416
190	7.88042	8.8447	5.1363	1.5345	12.1436	18.0535	6.81605	6.66842
191	7.88249	9.10321	5.08388	1.58655	11.4446	17.0724	6.71827	6.55049
192	8.05653	9.77072	5.06003	1.68109	10.8738	18.5472	6.59445	6.35345
193	8.51075	12.7941	5.08492	1.78308	10.5356	20.9517	6.48135	6.28713
194	9.11251	19.906	5.12575	1.85937	10.6915	24.3024	6.39195	6.39561
195	9.53023	26.5219	5.27537	2.21769	11.0484	28.7364	6.32932	6.57175
196	9.71527	31.8655	5.42851	2.65298	11.5601	34.3588	6.32628	6.75248
197	9.73363	33.0304	5.62488	3.30743	12.3039	43.3588	6.43084	7.13684
198	9.69965	32.9801	5.83704	4.19674	13.1433	55.3456	6.81798	8.1625
199	9.68219	33.9304	6.0596	5.18725	13.9377	67.2282	7.50563	9.73371
200	9.65476	35.5672	6.19764	5.80797	14.5763	75.7452	8.30065	12.3087

## Sheet: ED8h
Extended Data Figure 8h	Hand > SxlRNAi gut shape PCA plot
Fly	Sex	Genotype	PC1	PC2
230901_Hand_Control_f10	Female	Hand > Ctrl	0.218772	0.123812
230901_Hand_Control_f6	Female	Hand > Ctrl	0.300392	0.163631
230901_Hand_Control_f7	Female	Hand > Ctrl	0.298285	0.18517
230901_Hand_Control_f8	Female	Hand > Ctrl	0.233984	0.0512971
230901_Hand_Control_f9	Female	Hand > Ctrl	0.217025	-0.141744
230901_Hand_Control_m6	Male	Hand > Ctrl	-0.164391	0.0132132
230901_Hand_Control_m7	Male	Hand > Ctrl	-0.197038	0.0726637
230901_Hand_Control_m8	Male	Hand > Ctrl	-0.186128	0.100353
230901_Hand_Control_m9	Male	Hand > Ctrl	-0.228785	0.107887
230901_Hand_SxlRNAi_f6	Female	Hand > SxlRNAi	0.227716	-0.117207
230901_Hand_SxlRNAi_f7	Female	Hand > SxlRNAi	-0.2617	0.0194953
230901_Hand_SxlRNAi_f8	Female	Hand > SxlRNAi	0.206179	-0.140524
230901_Hand_SxlRNAi_f9	Female	Hand > SxlRNAi	0.149499	-0.132284
230901_Hand_SxlRNAi_m10	Male	Hand > SxlRNAi	-0.223459	-0.102949
230917_hand_control_f1	Female	Hand > Ctrl	0.287546	0.0539591
230917_hand_control_f2	Female	Hand > Ctrl	0.282241	0.0700766
230917_hand_control_f3	Female	Hand > Ctrl	0.0834899	-0.185516
230917_hand_control_f4	Female	Hand > Ctrl	0.184502	0.0921217
230917_hand_control_f5	Female	Hand > Ctrl	0.0489702	-0.0408915
230917_hand_control_m1	Male	Hand > Ctrl	-0.197471	0.153578
230917_hand_control_m2	Male	Hand > Ctrl	-0.197939	-0.145357
230917_hand_control_m3	Male	Hand > Ctrl	-0.315751	-0.0551352
230917_hand_control_m4	Male	Hand > Ctrl	-0.310122	0.0588923
230917_hand_control_m5	Male	Hand > Ctrl	-0.295177	0.0315886
230917_hand_sxlRNAi_f1	Female	Hand > SxlRNAi	0.158921	0.00907954
230917_hand_sxlRNAi_f2	Female	Hand > SxlRNAi	0.0230796	-0.129733
230917_hand_sxlRNAi_f3	Female	Hand > SxlRNAi	0.0860697	-0.0662946
230917_hand_sxlRNAi_f4	Female	Hand > SxlRNAi	-0.0033036	-0.0544812
230917_hand_sxlRNAi_m1	Male	Hand > SxlRNAi	-0.128167	0.039119
230917_hand_sxlRNAi_m2	Male	Hand > SxlRNAi	-0.221318	-0.0592982
230917_hand_sxlRNAi_m3	Male	Hand > SxlRNAi	-0.235647	0.0663184
230917_hand_sxlRNAi_m4	Male	Hand > SxlRNAi	-0.0453884	0.0590307
230917_hand_sxlRNAi_m5	Male	Hand > SxlRNAi	-0.232876	0.0159274
230919_Hand_Control_f11	Female	Hand > Ctrl	0.210198	0.186702
230919_Hand_Control_f12	Female	Hand > Ctrl	0.0690189	0.135269
230919_Hand_Control_f13	Female	Hand > Ctrl	0.238527	0.10447
230919_Hand_Control_f14	Female	Hand > Ctrl	0.264834	-0.0222135
230919_Hand_Control_f15	Female	Hand > Ctrl	0.139255	-0.134338
230919_Hand_Control_m11	Male	Hand > Ctrl	-0.281226	0.113848
230919_Hand_Control_m12	Male	Hand > Ctrl	-0.333719	-0.132566
230919_Hand_Control_m13	Male	Hand > Ctrl	-0.258598	0.046637
230919_Hand_Control_m14	Male	Hand > Ctrl	-0.286032	0.138516
230919_Hand_Control_m15	Male	Hand > Ctrl	-0.140861	0.00812734
230919_Hand_sxlRNAi_f11	Female	Hand > SxlRNAi	0.182098	-0.0110665
230919_Hand_sxlRNAi_f12	Female	Hand > SxlRNAi	0.162923	-0.0620743
230919_Hand_sxlRNAi_f13	Female	Hand > SxlRNAi	0.191772	0.00151006
230919_Hand_sxlRNAi_f14	Female	Hand > SxlRNAi	0.139038	-0.108319
230919_Hand_sxlRNAi_m11	Male	Hand > SxlRNAi	-0.278574	-0.0134713
230919_Hand_sxlRNAi_m12	Male	Hand > SxlRNAi	-0.200392	-0.0542215
230919_Hand_sxlRNAi_m13	Male	Hand > SxlRNAi	-0.319201	0.081078
230919_Hand_sxlRNAi_m14	Male	Hand > SxlRNAi	-0.309296	0.0563255
230919_Hand_sxlRNAi_m15	Male	Hand > SxlRNAi	-0.287192	-0.0803671
230920_Hand_Control_f16	Female	Hand > Ctrl	0.196181	-0.0361456
230920_Hand_Control_f17	Female	Hand > Ctrl	0.170123	0.138981
230920_Hand_Control_f18	Female	Hand > Ctrl	0.205875	0.0624158
230920_Hand_Control_f19	Female	Hand > Ctrl	0.0791152	0.0537514
230920_Hand_Control_f20	Female	Hand > Ctrl	0.249577	0.0608021
230920_Hand_Control_m16	Male	Hand > Ctrl	-0.280374	-0.0667811
230920_Hand_Control_m17	Female	Hand > Ctrl	0.287754	0.0241819
230920_Hand_Control_m18	Female	Hand > Ctrl	0.224991	0.220315
230920_Hand_Control_m19	Male	Hand > Ctrl	-0.256706	-0.0430066
230920_Hand_Control_m20	Male	Hand > Ctrl	-0.206731	0.175231
230920_Hand_Control_m21	Male	Hand > Ctrl	-0.301864	0.113393
230920_Hand_Control_m22	Male	Hand > Ctrl	-0.37258	-0.0439285
230920_Hand_Control_m23	Male	Hand > Ctrl	-0.256084	0.123973
230920_Hand_sxlRNAi_f16	Female	Hand > SxlRNAi	0.298872	-0.0487894
230920_Hand_sxlRNAi_f17	Female	Hand > SxlRNAi	0.113351	0.0536901
230920_Hand_sxlRNAi_f18	Female	Hand > SxlRNAi	0.00285763	-0.150296
301023_HandGal4-CherryRNAiTRiP-VirginFemales_Rec1	Female	Hand > Ctrl	0.227099	-0.170345
301023_HandGal4-CherryRNAiTRiP-VirginFemales_Rec10	Female	Hand > Ctrl	0.150194	0.1148
301023_HandGal4-CherryRNAiTRiP-VirginFemales_Rec11	Female	Hand > Ctrl	0.201893	0.25216
301023_HandGal4-CherryRNAiTRiP-VirginFemales_Rec12	Female	Hand > Ctrl	0.227334	-0.0569257
301023_HandGal4-CherryRNAiTRiP-VirginFemales_Rec13	Female	Hand > Ctrl	0.295795	0.171164
301023_HandGal4-CherryRNAiTRiP-VirginFemales_Rec14	Female	Hand > Ctrl	-0.0254902	0.0237201
301023_HandGal4-CherryRNAiTRiP-VirginFemales_Rec15	Female	Hand > Ctrl	-0.0629265	-0.0027327
301023_HandGal4-CherryRNAiTRiP-VirginFemales_Rec16	Female	Hand > Ctrl	0.269948	-0.00170547
301023_HandGal4-CherryRNAiTRiP-VirginFemales_Rec17	Female	Hand > Ctrl	0.277618	0.173887
301023_HandGal4-CherryRNAiTRiP-VirginFemales_Rec18	Female	Hand > Ctrl	0.249909	0.0106331
301023_HandGal4-CherryRNAiTRiP-VirginFemales_Rec19	Female	Hand > Ctrl	0.343414	0.119604
301023_HandGal4-CherryRNAiTRiP-VirginFemales_Rec2	Female	Hand > Ctrl	0.326581	0.200133
301023_HandGal4-CherryRNAiTRiP-VirginFemales_Rec20	Female	Hand > Ctrl	0.314663	0.0485824
301023_HandGal4-CherryRNAiTRiP-VirginFemales_Rec21	Female	Hand > Ctrl	0.287187	-0.0211449
301023_HandGal4-CherryRNAiTRiP-VirginFemales_Rec22	Female	Hand > Ctrl	0.154227	-0.121896
301023_HandGal4-CherryRNAiTRiP-VirginFemales_Rec3	Female	Hand > Ctrl	0.396253	-0.0277088
301023_HandGal4-CherryRNAiTRiP-VirginFemales_Rec4	Female	Hand > Ctrl	0.267911	-0.0479001
301023_HandGal4-CherryRNAiTRiP-VirginFemales_Rec5	Female	Hand > Ctrl	0.0861209	0.0365607
301023_HandGal4-CherryRNAiTRiP-VirginFemales_Rec6	Female	Hand > Ctrl	0.197027	0.127256
301023_HandGal4-CherryRNAiTRiP-VirginFemales_Rec7	Female	Hand > Ctrl	0.319367	0.0235688
301023_HandGal4-CherryRNAiTRiP-VirginFemales_Rec8	Female	Hand > Ctrl	0.279985	0.0169409
301023_HandGal4-CherryRNAiTRiP-VirginFemales_Rec9	Female	Hand > Ctrl	0.19433	0.0701713
301023_HandGal4-CherryRNAiTRiP-VirginMales_Rec1	Male	Hand > Ctrl	-0.280067	-0.0985275
301023_HandGal4-CherryRNAiTRiP-VirginMales_Rec10	Male	Hand > Ctrl	-0.137783	-0.0127287
301023_HandGal4-CherryRNAiTRiP-VirginMales_Rec11	Male	Hand > Ctrl	-0.137766	0.240723
301023_HandGal4-CherryRNAiTRiP-VirginMales_Rec12	Male	Hand > Ctrl	-0.108363	-0.0504353
301023_HandGal4-CherryRNAiTRiP-VirginMales_Rec13	Male	Hand > Ctrl	-0.143777	-0.00886844
301023_HandGal4-CherryRNAiTRiP-VirginMales_Rec14	Male	Hand > Ctrl	-0.230529	-0.00016084
301023_HandGal4-CherryRNAiTRiP-VirginMales_Rec15	Male	Hand > Ctrl	-0.0885348	-0.148585
301023_HandGal4-CherryRNAiTRiP-VirginMales_Rec16	Male	Hand > Ctrl	-0.178982	0.11656
301023_HandGal4-CherryRNAiTRiP-VirginMales_Rec17	Male	Hand > Ctrl	-0.13786	0.0444713
301023_HandGal4-CherryRNAiTRiP-VirginMales_Rec18	Male	Hand > Ctrl	-0.162111	0.180005
301023_HandGal4-CherryRNAiTRiP-VirginMales_Rec19	Male	Hand > Ctrl	-0.252705	-0.132807
301023_HandGal4-CherryRNAiTRiP-VirginMales_Rec2	Male	Hand > Ctrl	-0.202252	-0.0826582
301023_HandGal4-CherryRNAiTRiP-VirginMales_Rec20	Male	Hand > Ctrl	-0.190404	0.0569694
301023_HandGal4-CherryRNAiTRiP-VirginMales_Rec21	Male	Hand > Ctrl	-0.173487	0.115628
301023_HandGal4-CherryRNAiTRiP-VirginMales_Rec3	Male	Hand > Ctrl	-0.195017	0.050611
301023_HandGal4-CherryRNAiTRiP-VirginMales_Rec4	Male	Hand > Ctrl	-0.0939716	0.153978
301023_HandGal4-CherryRNAiTRiP-VirginMales_Rec5	Male	Hand > Ctrl	-0.186489	0.0977667
301023_HandGal4-CherryRNAiTRiP-VirginMales_Rec6	Male	Hand > Ctrl	-0.179982	0.1808
301023_HandGal4-CherryRNAiTRiP-VirginMales_Rec7	Male	Hand > Ctrl	-0.159348	0.0620769
301023_HandGal4-CherryRNAiTRiP-VirginMales_Rec8	Male	Hand > Ctrl	-0.206005	-0.0290353
301023_HandGal4-CherryRNAiTRiP-VirginMales_Rec9	Male	Hand > Ctrl	-0.226773	-0.0871972
301023_HandGal4-SxlRNAiTRiP-VirginFemales_Rec1	Female	Hand > SxlRNAi	-0.0145449	-0.0235486
301023_HandGal4-SxlRNAiTRiP-VirginFemales_Rec10	Female	Hand > SxlRNAi	0.226609	-0.0318836
301023_HandGal4-SxlRNAiTRiP-VirginFemales_Rec11	Female	Hand > SxlRNAi	0.256483	-0.0263069
301023_HandGal4-SxlRNAiTRiP-VirginFemales_Rec12	Female	Hand > SxlRNAi	0.209696	-0.110799
301023_HandGal4-SxlRNAiTRiP-VirginFemales_Rec13	Female	Hand > SxlRNAi	0.276661	-0.216123
301023_HandGal4-SxlRNAiTRiP-VirginFemales_Rec14	Female	Hand > SxlRNAi	0.205773	-0.0929131
301023_HandGal4-SxlRNAiTRiP-VirginFemales_Rec15	Female	Hand > SxlRNAi	0.169499	-0.0716267
301023_HandGal4-SxlRNAiTRiP-VirginFemales_Rec16	Female	Hand > SxlRNAi	0.032799	-0.24164
301023_HandGal4-SxlRNAiTRiP-VirginFemales_Rec17	Female	Hand > SxlRNAi	0.00799278	-0.243948
301023_HandGal4-SxlRNAiTRiP-VirginFemales_Rec2	Female	Hand > SxlRNAi	0.0322888	-0.125339
301023_HandGal4-SxlRNAiTRiP-VirginFemales_Rec3	Female	Hand > SxlRNAi	0.115233	-0.184395
301023_HandGal4-SxlRNAiTRiP-VirginFemales_Rec4	Female	Hand > SxlRNAi	0.0787946	-0.12808
301023_HandGal4-SxlRNAiTRiP-VirginFemales_Rec5	Female	Hand > SxlRNAi	0.115736	-0.151898
301023_HandGal4-SxlRNAiTRiP-VirginFemales_Rec6	Female	Hand > SxlRNAi	0.0671653	-0.245077
301023_HandGal4-SxlRNAiTRiP-VirginFemales_Rec8	Female	Hand > SxlRNAi	-0.0494057	-0.272466
301023_HandGal4-SxlRNAiTRiP-VirginFemales_Rec9	Female	Hand > SxlRNAi	0.092781	-0.15584
301023_HandGal4-SxlRNAiTRiP-VirginMales_Rec1	Male	Hand > SxlRNAi	-0.0901583	-0.165603
301023_HandGal4-SxlRNAiTRiP-VirginMales_Rec10	Male	Hand > SxlRNAi	-0.0345271	-0.0161195
301023_HandGal4-SxlRNAiTRiP-VirginMales_Rec11	Male	Hand > SxlRNAi	-0.0899481	-0.0142741
301023_HandGal4-SxlRNAiTRiP-VirginMales_Rec12	Male	Hand > SxlRNAi	-0.175982	0.0501089
301023_HandGal4-SxlRNAiTRiP-VirginMales_Rec13	Male	Hand > SxlRNAi	-0.0976739	0.021185
301023_HandGal4-SxlRNAiTRiP-VirginMales_Rec2	Male	Hand > SxlRNAi	-0.214251	-0.0560796
301023_HandGal4-SxlRNAiTRiP-VirginMales_Rec3	Male	Hand > SxlRNAi	-0.0789952	-0.149251
301023_HandGal4-SxlRNAiTRiP-VirginMales_Rec4	Male	Hand > SxlRNAi	-0.337362	-0.015753
301023_HandGal4-SxlRNAiTRiP-VirginMales_Rec5	Male	Hand > SxlRNAi	-0.100267	0.0354229
301023_HandGal4-SxlRNAiTRiP-VirginMales_Rec6	Male	Hand > SxlRNAi	-0.250072	0.0141015
301023_HandGal4-SxlRNAiTRiP-VirginMales_Rec7	Male	Hand > SxlRNAi	-0.11527	0.0295678
301023_HandGal4-SxlRNAiTRiP-VirginMales_Rec8	Male	Hand > SxlRNAi	-0.124661	-0.0641284
301023_HandGal4-SxlRNAiTRiP-VirginMales_Rec9	Male	Hand > SxlRNAi	-0.0395667	0.05787

## Sheet: ED8i
Extended Data Figure 8i	Hand > SxlRNAi gut length
File	Sex	Genotype	Gut length
230901_Hand_Hand > Ctrl_f10	Female	Hand > Ctrl	5.562
230901_Hand_Hand > Ctrl_f6	Female	Hand > Ctrl	6.07463
230901_Hand_Hand > Ctrl_f7	Female	Hand > Ctrl	5.59127
230901_Hand_Hand > Ctrl_f8	Female	Hand > Ctrl	5.89978
230901_Hand_Hand > Ctrl_f9	Female	Hand > Ctrl	5.72273
230901_Hand_Hand > Ctrl_m6	Male	Hand > Ctrl	3.31273
230901_Hand_Hand > Ctrl_m7	Male	Hand > Ctrl	3.65289
230901_Hand_Hand > Ctrl_m8	Male	Hand > Ctrl	3.74547
230901_Hand_Hand > Ctrl_m9	Male	Hand > Ctrl	3.36473
230901_Hand_Hand > SxlRNAi_f6	Female	Hand > SxlRNAi	5.2931
230901_Hand_Hand > SxlRNAi_f7	Female	Hand > SxlRNAi	4.18274
230901_Hand_Hand > SxlRNAi_f8	Female	Hand > SxlRNAi	5.46846
230901_Hand_Hand > SxlRNAi_f9	Female	Hand > SxlRNAi	5.21065
230901_Hand_Hand > SxlRNAi_m10	Male	Hand > SxlRNAi	3.92611
230917_hand_Hand > Ctrl_f1	Female	Hand > Ctrl	5.6499
230917_hand_Hand > Ctrl_f2	Female	Hand > Ctrl	6.19201
230917_hand_Hand > Ctrl_f3	Female	Hand > Ctrl	5.31502
230917_hand_Hand > Ctrl_f4	Female	Hand > Ctrl	5.51957
230917_hand_Hand > Ctrl_f5	Female	Hand > Ctrl	4.85852
230917_hand_Hand > Ctrl_m1	Male	Hand > Ctrl	3.55756
230917_hand_Hand > Ctrl_m2	Male	Hand > Ctrl	3.55212
230917_hand_Hand > Ctrl_m3	Male	Hand > Ctrl	3.40018
230917_hand_Hand > Ctrl_m4	Male	Hand > Ctrl	3.47991
230917_hand_Hand > Ctrl_m5	Male	Hand > Ctrl	3.44912
230917_hand_Hand > SxlRNAi_f1	Female	Hand > SxlRNAi	4.95361
230917_hand_Hand > SxlRNAi_f2	Female	Hand > SxlRNAi	4.20553
230917_hand_Hand > SxlRNAi_f3	Female	Hand > SxlRNAi	4.42003
230917_hand_Hand > SxlRNAi_f4	Female	Hand > SxlRNAi	4.62897
230917_hand_Hand > SxlRNAi_m1	Male	Hand > SxlRNAi	3.23429
230917_hand_Hand > SxlRNAi_m2	Male	Hand > SxlRNAi	3.13956
230917_hand_Hand > SxlRNAi_m3	Male	Hand > SxlRNAi	3.99151
230917_hand_Hand > SxlRNAi_m4	Male	Hand > SxlRNAi	3.63469
230917_hand_Hand > SxlRNAi_m5	Male	Hand > SxlRNAi	3.82379
230919_Hand_Hand > Ctrl_f11	Female	Hand > Ctrl	5.81824
230919_Hand_Hand > Ctrl_f12	Female	Hand > Ctrl	4.79385
230919_Hand_Hand > Ctrl_f13	Female	Hand > Ctrl	5.0348
230919_Hand_Hand > Ctrl_f14	Female	Hand > Ctrl	5.48901
230919_Hand_Hand > Ctrl_f15	Female	Hand > Ctrl	5.0809
230919_Hand_Hand > Ctrl_m11	Male	Hand > Ctrl	3.4242
230919_Hand_Hand > Ctrl_m12	Male	Hand > Ctrl	3.28423
230919_Hand_Hand > Ctrl_m13	Male	Hand > Ctrl	3.24461
230919_Hand_Hand > Ctrl_m14	Male	Hand > Ctrl	3.63838
230919_Hand_Hand > Ctrl_m15	Male	Hand > Ctrl	3.61338
230919_Hand_Hand > SxlRNAi_f11	Female	Hand > SxlRNAi	5.18449
230919_Hand_Hand > SxlRNAi_f12	Female	Hand > SxlRNAi	5.27196
230919_Hand_Hand > SxlRNAi_f13	Female	Hand > SxlRNAi	5.85616
230919_Hand_Hand > SxlRNAi_f14	Female	Hand > SxlRNAi	5.29775
230919_Hand_Hand > SxlRNAi_m11	Male	Hand > SxlRNAi	3.67268
230919_Hand_Hand > SxlRNAi_m12	Male	Hand > SxlRNAi	3.51835
230919_Hand_Hand > SxlRNAi_m13	Male	Hand > SxlRNAi	3.78661
230919_Hand_Hand > SxlRNAi_m14	Male	Hand > SxlRNAi	3.41727
230919_Hand_Hand > SxlRNAi_m15	Male	Hand > SxlRNAi	3.58009
230920_Hand_Hand > Ctrl_f16	Female	Hand > Ctrl	5.55991
230920_Hand_Hand > Ctrl_f17	Female	Hand > Ctrl	5.65075
230920_Hand_Hand > Ctrl_f18	Female	Hand > Ctrl	5.50478
230920_Hand_Hand > Ctrl_f19	Female	Hand > Ctrl	4.97479
230920_Hand_Hand > Ctrl_f20	Female	Hand > Ctrl	5.74589
230920_Hand_Hand > Ctrl_m16	Male	Hand > Ctrl	3.65429
230920_Hand_Hand > Ctrl_m17	Female	Hand > Ctrl	5.87552
230920_Hand_Hand > Ctrl_m18	Female	Hand > Ctrl	5.62566
230920_Hand_Hand > Ctrl_m19	Male	Hand > Ctrl	3.49362
230920_Hand_Hand > Ctrl_m20	Male	Hand > Ctrl	3.58872
230920_Hand_Hand > Ctrl_m21	Male	Hand > Ctrl	3.50634
230920_Hand_Hand > Ctrl_m22	Male	Hand > Ctrl	3.37876
230920_Hand_Hand > Ctrl_m23	Male	Hand > Ctrl	3.3825
230920_Hand_Hand > SxlRNAi_f16	Female	Hand > SxlRNAi	5.23368
230920_Hand_Hand > SxlRNAi_f17	Female	Hand > SxlRNAi	4.91828
230920_Hand_Hand > SxlRNAi_f18	Female	Hand > SxlRNAi	4.61129
301023_HandGal4-CherryRNAiTRiP-FemaleFemales_Rec1	Female	Hand > Ctrl	5.41337
301023_HandGal4-CherryRNAiTRiP-FemaleFemales_Rec10	Female	Hand > Ctrl	5.26849
301023_HandGal4-CherryRNAiTRiP-FemaleFemales_Rec11	Female	Hand > Ctrl	6.14255
301023_HandGal4-CherryRNAiTRiP-FemaleFemales_Rec12	Female	Hand > Ctrl	5.61499
301023_HandGal4-CherryRNAiTRiP-FemaleFemales_Rec13	Female	Hand > Ctrl	6.22496
301023_HandGal4-CherryRNAiTRiP-FemaleFemales_Rec14	Female	Hand > Ctrl	5.08768
301023_HandGal4-CherryRNAiTRiP-FemaleFemales_Rec15	Female	Hand > Ctrl	4.40934
301023_HandGal4-CherryRNAiTRiP-FemaleFemales_Rec16	Female	Hand > Ctrl	5.89701
301023_HandGal4-CherryRNAiTRiP-FemaleFemales_Rec17	Female	Hand > Ctrl	5.6941
301023_HandGal4-CherryRNAiTRiP-FemaleFemales_Rec18	Female	Hand > Ctrl	5.70469
301023_HandGal4-CherryRNAiTRiP-FemaleFemales_Rec19	Female	Hand > Ctrl	6.09819
301023_HandGal4-CherryRNAiTRiP-FemaleFemales_Rec2	Female	Hand > Ctrl	6.33728
301023_HandGal4-CherryRNAiTRiP-FemaleFemales_Rec20	Female	Hand > Ctrl	5.51087
301023_HandGal4-CherryRNAiTRiP-FemaleFemales_Rec21	Female	Hand > Ctrl	5.92519
301023_HandGal4-CherryRNAiTRiP-FemaleFemales_Rec22	Female	Hand > Ctrl	4.93579
301023_HandGal4-CherryRNAiTRiP-FemaleFemales_Rec3	Female	Hand > Ctrl	6.18324
301023_HandGal4-CherryRNAiTRiP-FemaleFemales_Rec4	Female	Hand > Ctrl	5.73788
301023_HandGal4-CherryRNAiTRiP-FemaleFemales_Rec5	Female	Hand > Ctrl	4.93557
301023_HandGal4-CherryRNAiTRiP-FemaleFemales_Rec6	Female	Hand > Ctrl	5.5687
301023_HandGal4-CherryRNAiTRiP-FemaleFemales_Rec7	Female	Hand > Ctrl	5.9031
301023_HandGal4-CherryRNAiTRiP-FemaleFemales_Rec8	Female	Hand > Ctrl	5.72484
301023_HandGal4-CherryRNAiTRiP-FemaleFemales_Rec9	Female	Hand > Ctrl	5.69059
301023_HandGal4-CherryRNAiTRiP-FemaleMales_Rec1	Male	Hand > Ctrl	3.71603
301023_HandGal4-CherryRNAiTRiP-FemaleMales_Rec10	Male	Hand > Ctrl	3.86398
301023_HandGal4-CherryRNAiTRiP-FemaleMales_Rec11	Male	Hand > Ctrl	4.27713
301023_HandGal4-CherryRNAiTRiP-FemaleMales_Rec12	Male	Hand > Ctrl	3.81027
301023_HandGal4-CherryRNAiTRiP-FemaleMales_Rec13	Male	Hand > Ctrl	3.9336
301023_HandGal4-CherryRNAiTRiP-FemaleMales_Rec14	Male	Hand > Ctrl	3.86921
301023_HandGal4-CherryRNAiTRiP-FemaleMales_Rec15	Male	Hand > Ctrl	4.00561
301023_HandGal4-CherryRNAiTRiP-FemaleMales_Rec16	Male	Hand > Ctrl	3.72093
301023_HandGal4-CherryRNAiTRiP-FemaleMales_Rec17	Male	Hand > Ctrl	3.7981
301023_HandGal4-CherryRNAiTRiP-FemaleMales_Rec18	Male	Hand > Ctrl	3.92019
301023_HandGal4-CherryRNAiTRiP-FemaleMales_Rec19	Male	Hand > Ctrl	3.79828
301023_HandGal4-CherryRNAiTRiP-FemaleMales_Rec2	Male	Hand > Ctrl	3.96446
301023_HandGal4-CherryRNAiTRiP-FemaleMales_Rec20	Male	Hand > Ctrl	3.72208
301023_HandGal4-CherryRNAiTRiP-FemaleMales_Rec21	Male	Hand > Ctrl	3.91131
301023_HandGal4-CherryRNAiTRiP-FemaleMales_Rec3	Male	Hand > Ctrl	3.81433
301023_HandGal4-CherryRNAiTRiP-FemaleMales_Rec4	Male	Hand > Ctrl	4.14076
301023_HandGal4-CherryRNAiTRiP-FemaleMales_Rec5	Male	Hand > Ctrl	3.62189
301023_HandGal4-CherryRNAiTRiP-FemaleMales_Rec6	Male	Hand > Ctrl	4.11582
301023_HandGal4-CherryRNAiTRiP-FemaleMales_Rec7	Male	Hand > Ctrl	3.75314
301023_HandGal4-CherryRNAiTRiP-FemaleMales_Rec8	Male	Hand > Ctrl	3.76142
301023_HandGal4-CherryRNAiTRiP-FemaleMales_Rec9	Male	Hand > Ctrl	3.51467
301023_HandGal4-Hand > SxlRNAiTRiP-FemaleFemales_Rec1	Female	Hand > SxlRNAi	4.2396
301023_HandGal4-Hand > SxlRNAiTRiP-FemaleFemales_Rec10	Female	Hand > SxlRNAi	5.25201
301023_HandGal4-Hand > SxlRNAiTRiP-FemaleFemales_Rec11	Female	Hand > SxlRNAi	5.16591
301023_HandGal4-Hand > SxlRNAiTRiP-FemaleFemales_Rec12	Female	Hand > SxlRNAi	5.3417
301023_HandGal4-Hand > SxlRNAiTRiP-FemaleFemales_Rec13	Female	Hand > SxlRNAi	5.38467
301023_HandGal4-Hand > SxlRNAiTRiP-FemaleFemales_Rec14	Female	Hand > SxlRNAi	5.12762
301023_HandGal4-Hand > SxlRNAiTRiP-FemaleFemales_Rec15	Female	Hand > SxlRNAi	5.50295
301023_HandGal4-Hand > SxlRNAiTRiP-FemaleFemales_Rec16	Female	Hand > SxlRNAi	4.69746
301023_HandGal4-Hand > SxlRNAiTRiP-FemaleFemales_Rec17	Female	Hand > SxlRNAi	4.94181
301023_HandGal4-Hand > SxlRNAiTRiP-FemaleFemales_Rec2	Female	Hand > SxlRNAi	3.92342
301023_HandGal4-Hand > SxlRNAiTRiP-FemaleFemales_Rec3	Female	Hand > SxlRNAi	5.18456
301023_HandGal4-Hand > SxlRNAiTRiP-FemaleFemales_Rec4	Female	Hand > SxlRNAi	5.07634
301023_HandGal4-Hand > SxlRNAiTRiP-FemaleFemales_Rec5	Female	Hand > SxlRNAi	5.23197
301023_HandGal4-Hand > SxlRNAiTRiP-FemaleFemales_Rec6	Female	Hand > SxlRNAi	4.87868
301023_HandGal4-Hand > SxlRNAiTRiP-FemaleFemales_Rec8	Female	Hand > SxlRNAi	4.29673
301023_HandGal4-Hand > SxlRNAiTRiP-FemaleFemales_Rec9	Female	Hand > SxlRNAi	5.16613
301023_HandGal4-Hand > SxlRNAiTRiP-FemaleMales_Rec1	Male	Hand > SxlRNAi	4.26573
301023_HandGal4-Hand > SxlRNAiTRiP-FemaleMales_Rec10	Male	Hand > SxlRNAi	4.01459
301023_HandGal4-Hand > SxlRNAiTRiP-FemaleMales_Rec11	Male	Hand > SxlRNAi	4.22466
301023_HandGal4-Hand > SxlRNAiTRiP-FemaleMales_Rec12	Male	Hand > SxlRNAi	3.90725
301023_HandGal4-Hand > SxlRNAiTRiP-FemaleMales_Rec13	Male	Hand > SxlRNAi	3.96462
301023_HandGal4-Hand > SxlRNAiTRiP-FemaleMales_Rec2	Male	Hand > SxlRNAi	3.63562
301023_HandGal4-Hand > SxlRNAiTRiP-FemaleMales_Rec3	Male	Hand > SxlRNAi	4.0621
301023_HandGal4-Hand > SxlRNAiTRiP-FemaleMales_Rec4	Male	Hand > SxlRNAi	3.36609
301023_HandGal4-Hand > SxlRNAiTRiP-FemaleMales_Rec5	Male	Hand > SxlRNAi	3.58682
301023_HandGal4-Hand > SxlRNAiTRiP-FemaleMales_Rec6	Male	Hand > SxlRNAi	4.11151
301023_HandGal4-Hand > SxlRNAiTRiP-FemaleMales_Rec7	Male	Hand > SxlRNAi	4.05113
301023_HandGal4-Hand > SxlRNAiTRiP-FemaleMales_Rec8	Male	Hand > SxlRNAi	3.87443
301023_HandGal4-Hand > SxlRNAiTRiP-FemaleMales_Rec9	Male	Hand > SxlRNAi	4.0865

## Sheet: ED8j
Extended Data Figure 8j	Hand > Sxl gut shape PCA plot
Fly	Sex	Genotype	PC1	PC2
230327_HandSxl_tube1_f10	Female	Hand > Sxl	-0.281612	-0.203098
230327_HandSxl_tube1_f11	Female	Hand > Sxl	-0.124318	-0.178039
230327_HandSxl_tube1_f12	Female	Hand > Sxl	-0.300812	-0.0479196
230327_HandSxl_tube1_m1	Male	Hand > Sxl	-0.0587961	0.161032
230327_HandSxl_tube1_m2	Male	Hand > Sxl	0.272192	-0.0275627
230327_HandSxl_tube1_m3	Male	Hand > Sxl	-0.0976004	0.239286
230327_HandSxl_tube1_m4	Male	Hand > Sxl	0.268527	0.0605918
230327_HandSxl_tube1_m5	Male	Hand > Sxl	-0.0650883	0.231284
230327_HandSxl_tube1_m6	Male	Hand > Sxl	0.0108546	0.173598
230327_HandSxl_tube1_m7	Male	Hand > Sxl	-0.118884	0.250168
230327_HandSxl_tube1_m8	Male	Hand > Sxl	-0.0550266	0.352157
230327_HandSxl_tube1_m9	Male	Hand > Sxl	-0.0167604	0.0318844
230327_Handw1118_tube1_f10	Female	Hand > Ctrl	-0.250296	-0.195926
230327_Handw1118_tube1_f11	Female	Hand > Ctrl	-0.0542382	-0.240322
230327_Handw1118_tube1_f12	Female	Hand > Ctrl	-0.108604	-0.267348
230327_Handw1118_tube1_f13	Female	Hand > Ctrl	0.15184	-0.214254
230327_Handw1118_tube1_f9	Female	Hand > Ctrl	-0.0071182	-0.221624
230327_Handw1118_tube1_m1	Male	Hand > Ctrl	0.132079	-0.0125608
230327_Handw1118_tube1_m2	Male	Hand > Ctrl	0.203704	-0.0240626
230327_Handw1118_tube1_m3	Male	Hand > Ctrl	0.217724	-0.0161573
230327_Handw1118_tube1_m4	Male	Hand > Ctrl	0.294164	0.0116768
230327_Handw1118_tube1_m5	Male	Hand > Ctrl	0.25965	-0.0746837
230327_Handw1118_tube1_m6	Male	Hand > Ctrl	0.184225	-0.0659605
230327_Handw1118_tube1_m7	Male	Hand > Ctrl	0.22483	-0.0532721
230327_Handw1118_tube1_m8	Male	Hand > Ctrl	0.189259	-0.0487984
230329_HandSxl_tube2_f10	Female	Hand > Sxl	-0.209961	-0.278504
230329_HandSxl_tube2_f11	Female	Hand > Sxl	0.0204653	-0.168689
230329_HandSxl_tube2_f9	Female	Hand > Sxl	0.247321	-0.105571
230329_HandSxl_tube2_m1	Male	Hand > Sxl	0.154345	0.119637
230329_HandSxl_tube2_m2	Male	Hand > Sxl	-0.054563	0.372583
230329_HandSxl_tube2_m3	Male	Hand > Sxl	-0.0110734	0.297277
230329_HandSxl_tube2_m4	Male	Hand > Sxl	-0.102149	0.304394
230329_HandSxl_tube2_m5	Male	Hand > Sxl	0.299896	0.0608336
230329_HandSxl_tube2_m6	Male	Hand > Sxl	-0.205091	0.263818
230329_Handw1118_tube2_f10	Female	Hand > Ctrl	-0.113092	0.0326722
230329_Handw1118_tube2_f6	Female	Hand > Ctrl	-0.347935	-0.0424976
230329_Handw1118_tube2_f7	Female	Hand > Ctrl	-0.164646	-0.201618
230329_Handw1118_tube2_f8	Female	Hand > Ctrl	-0.267209	-0.220647
230329_Handw1118_tube2_f9	Female	Hand > Ctrl	-0.266476	-0.214316
230329_Handw1118_tube2_m1	Male	Hand > Ctrl	0.103538	-0.0516877
230329_Handw1118_tube2_m2	Male	Hand > Ctrl	0.180716	-0.0291521
230329_Handw1118_tube2_m3	Male	Hand > Ctrl	0.170364	-0.0867798
230329_Handw1118_tube2_m4	Male	Hand > Ctrl	0.254081	-0.0569353
230329_Handw1118_tube2_m5	Male	Hand > Ctrl	0.126006	0.0205103
230414_Handsxl_bnllexAGFP_tube3_f1	Female	Hand > Sxl	0.0495373	-0.0084268
230414_Handsxl_bnllexAGFP_tube3_f2	Female	Hand > Sxl	-0.290305	-0.0654518
230414_Handsxl_bnllexAGFP_tube3_f3	Female	Hand > Sxl	-0.0283635	-0.1897
230414_Handsxl_bnllexAGFP_tube3_m10	Male	Hand > Sxl	-0.113505	0.34524
230414_Handsxl_bnllexAGFP_tube3_m11	Male	Hand > Sxl	-0.164332	0.179573
230414_Handsxl_bnllexAGFP_tube3_m4	Male	Hand > Sxl	-0.150711	0.190089
230414_Handsxl_bnllexAGFP_tube3_m5	Male	Hand > Sxl	-0.0691905	0.263867
230414_Handsxl_bnllexAGFP_tube3_m6	Male	Hand > Sxl	-0.141286	0.172931
230414_Handsxl_bnllexAGFP_tube3_m7	Male	Hand > Sxl	-0.124339	0.123073
230414_Handsxl_bnllexAGFP_tube3_m8	Male	Hand > Sxl	-0.131761	0.221289
230414_Handsxl_bnllexAGFP_tube3_m9	Male	Hand > Sxl	-0.00147837	0.195603
230414_Handw1118_bnllexAGFP_tube3_f1	Female	Hand > Ctrl	-0.273636	-0.202206
230414_Handw1118_bnllexAGFP_tube3_f2	Female	Hand > Ctrl	-0.277693	-0.0487903
230414_Handw1118_bnllexAGFP_tube3_f4	Female	Hand > Ctrl	-0.0909268	-0.17931
230414_Handw1118_bnllexAGFP_tube3_f5	Female	Hand > Ctrl	0.257043	-0.0871926
230414_Handw1118_bnllexAGFP_tube3_m10	Male	Hand > Ctrl	0.116062	-0.0735981
230414_Handw1118_bnllexAGFP_tube3_m11	Male	Hand > Ctrl	0.271618	-0.105449
230414_Handw1118_bnllexAGFP_tube3_m12	Male	Hand > Ctrl	0.17575	0.0588311
230414_Handw1118_bnllexAGFP_tube3_m13	Male	Hand > Ctrl	0.2672	-0.0143751
230414_Handw1118_bnllexAGFP_tube3_m3	Male	Hand > Ctrl	0.285476	-0.0406638
230414_Handw1118_bnllexAGFP_tube3_m6	Male	Hand > Ctrl	0.181145	0.164953
230414_Handw1118_bnllexAGFP_tube3_m7	Male	Hand > Ctrl	0.213306	-0.0421192
230414_Handw1118_bnllexAGFP_tube3_m8	Male	Hand > Ctrl	0.187217	0.0321072
230414_Handw1118_bnllexAGFP_tube3_m9	Male	Hand > Ctrl	0.171799	-0.0716134
230420_Handsxl_bnllexAGFP_tube4_f1	Female	Hand > Sxl	-0.065058	-0.0972115
230420_Handsxl_bnllexAGFP_tube4_f2	Female	Hand > Sxl	-0.274864	-0.0335278
230420_Handsxl_bnllexAGFP_tube4_f3	Female	Hand > Sxl	-0.214969	-0.22584
230420_Handsxl_bnllexAGFP_tube4_f5	Female	Hand > Sxl	-0.128669	-0.149451
230420_Handsxl_bnllexAGFP_tube4_m10	Male	Hand > Sxl	-0.112293	0.225491
230420_Handsxl_bnllexAGFP_tube4_m11	Male	Hand > Sxl	-0.132818	0.0278038
230420_Handsxl_bnllexAGFP_tube4_m12	Male	Hand > Sxl	-0.104649	0.32606
230420_Handsxl_bnllexAGFP_tube4_m6	Male	Hand > Sxl	-0.0636555	0.234456
230420_Handsxl_bnllexAGFP_tube4_m7	Male	Hand > Sxl	-0.135519	0.235769
230420_Handsxl_bnllexAGFP_tube4_m8	Male	Hand > Sxl	-0.173806	0.223314
230420_Handsxl_bnllexAGFP_tube4_m9	Male	Hand > Sxl	-0.107769	0.188515
230420_Handw1118_bnllexAGFP_tube4_f1	Female	Hand > Ctrl	-0.162674	-0.209842
230420_Handw1118_bnllexAGFP_tube4_f2	Female	Hand > Ctrl	-0.190331	-0.105681
230420_Handw1118_bnllexAGFP_tube4_f3	Female	Hand > Ctrl	-0.11543	-0.337631
230420_Handw1118_bnllexAGFP_tube4_f4	Female	Hand > Ctrl	-0.261561	-0.192771
230420_Handw1118_bnllexAGFP_tube4_f5	Female	Hand > Ctrl	-0.156647	-0.29318
230420_Handw1118_bnllexAGFP_tube4_m10	Male	Hand > Ctrl	0.125112	-0.0809642
230420_Handw1118_bnllexAGFP_tube4_m11	Male	Hand > Ctrl	0.255677	-0.0843039
230420_Handw1118_bnllexAGFP_tube4_m12	Male	Hand > Ctrl	0.140524	0.0491374
230420_Handw1118_bnllexAGFP_tube4_m6	Male	Hand > Ctrl	0.138313	0.00657756
230420_Handw1118_bnllexAGFP_tube4_m7	Male	Hand > Ctrl	0.252017	-0.110838
230420_Handw1118_bnllexAGFP_tube4_m8	Male	Hand > Ctrl	0.219112	0.00764203
230420_Handw1118_bnllexAGFP_tube4_m9	Male	Hand > Ctrl	0.266897	-0.0576009

## Sheet: ED8k
Extended Data Figure 8k	Hand > Sxl gut length
Fly	Sex	Genotype	Gut length
230327_HandSxl_tube1_f10	Female	Hand > Sxl	5.63977
230327_HandSxl_tube1_f11	Female	Hand > Sxl	5.05498
230327_HandSxl_tube1_f12	Female	Hand > Sxl	5.35227
230327_HandSxl_tube1_m1	Male	Hand > Sxl	4.21775
230327_HandSxl_tube1_m2	Male	Hand > Sxl	2.32542
230327_HandSxl_tube1_m3	Male	Hand > Sxl	4.10885
230327_HandSxl_tube1_m4	Male	Hand > Sxl	3.17561
230327_HandSxl_tube1_m5	Male	Hand > Sxl	4.11667
230327_HandSxl_tube1_m6	Male	Hand > Sxl	4.06981
230327_HandSxl_tube1_m7	Male	Hand > Sxl	4.44802
230327_HandSxl_tube1_m8	Male	Hand > Sxl	4.2186
230327_HandSxl_tube1_m9	Male	Hand > Sxl	4.39622
230327_Handw1118_tube1_f10	Female	Hand > Ctrl	5.59136
230327_Handw1118_tube1_f11	Female	Hand > Ctrl	4.87561
230327_Handw1118_tube1_f12	Female	Hand > Ctrl	5.44803
230327_Handw1118_tube1_f13	Female	Hand > Ctrl	3.71007
230327_Handw1118_tube1_f9	Female	Hand > Ctrl	4.94435
230327_Handw1118_tube1_m1	Male	Hand > Ctrl	4.01704
230327_Handw1118_tube1_m2	Male	Hand > Ctrl	2.46342
230327_Handw1118_tube1_m3	Male	Hand > Ctrl	3.91523
230327_Handw1118_tube1_m4	Male	Hand > Ctrl	3.24672
230327_Handw1118_tube1_m5	Male	Hand > Ctrl	3.93796
230327_Handw1118_tube1_m6	Male	Hand > Ctrl	4.11328
230327_Handw1118_tube1_m7	Male	Hand > Ctrl	3.70282
230327_Handw1118_tube1_m8	Male	Hand > Ctrl	4.08262
230329_HandSxl_tube2_f10	Female	Hand > Sxl	5.33211
230329_HandSxl_tube2_f11	Female	Hand > Sxl	4.56127
230329_HandSxl_tube2_f9	Female	Hand > Sxl	3.57478
230329_HandSxl_tube2_m1	Male	Hand > Sxl	3.14268
230329_HandSxl_tube2_m2	Male	Hand > Sxl	4.75055
230329_HandSxl_tube2_m3	Male	Hand > Sxl	4.24661
230329_HandSxl_tube2_m4	Male	Hand > Sxl	4.52001
230329_HandSxl_tube2_m5	Male	Hand > Sxl	2.94902
230329_HandSxl_tube2_m6	Male	Hand > Sxl	4.48906
230329_Handw1118_tube2_f10	Female	Hand > Ctrl	5.23854
230329_Handw1118_tube2_f6	Female	Hand > Ctrl	6.23717
230329_Handw1118_tube2_f7	Female	Hand > Ctrl	5.27245
230329_Handw1118_tube2_f8	Female	Hand > Ctrl	5.71645
230329_Handw1118_tube2_f9	Female	Hand > Ctrl	5.99301
230329_Handw1118_tube2_m1	Male	Hand > Ctrl	4.106
230329_Handw1118_tube2_m2	Male	Hand > Ctrl	4.07818
230329_Handw1118_tube2_m3	Male	Hand > Ctrl	3.65435
230329_Handw1118_tube2_m4	Male	Hand > Ctrl	3.41877
230329_Handw1118_tube2_m5	Male	Hand > Ctrl	3.9789
230414_Handsxl_bnllexAGFP_tube3_f1	Female	Hand > Sxl	4.67298
230414_Handsxl_bnllexAGFP_tube3_f2	Female	Hand > Sxl	6.23654
230414_Handsxl_bnllexAGFP_tube3_f3	Female	Hand > Sxl	5.01303
230414_Handsxl_bnllexAGFP_tube3_m10	Male	Hand > Sxl	4.58631
230414_Handsxl_bnllexAGFP_tube3_m11	Male	Hand > Sxl	4.25072
230414_Handsxl_bnllexAGFP_tube3_m4	Male	Hand > Sxl	4.07583
230414_Handsxl_bnllexAGFP_tube3_m5	Male	Hand > Sxl	4.51938
230414_Handsxl_bnllexAGFP_tube3_m6	Male	Hand > Sxl	3.88028
230414_Handsxl_bnllexAGFP_tube3_m7	Male	Hand > Sxl	4.36747
230414_Handsxl_bnllexAGFP_tube3_m8	Male	Hand > Sxl	4.34542
230414_Handsxl_bnllexAGFP_tube3_m9	Male	Hand > Sxl	3.5977
230414_Handw1118_bnllexAGFP_tube3_f1	Female	Hand > Ctrl	5.67178
230414_Handw1118_bnllexAGFP_tube3_f2	Female	Hand > Ctrl	5.95532
230414_Handw1118_bnllexAGFP_tube3_f4	Female	Hand > Ctrl	5.37654
230414_Handw1118_bnllexAGFP_tube3_f5	Female	Hand > Ctrl	3.24153
230414_Handw1118_bnllexAGFP_tube3_m10	Male	Hand > Ctrl	4.16891
230414_Handw1118_bnllexAGFP_tube3_m11	Male	Hand > Ctrl	3.71562
230414_Handw1118_bnllexAGFP_tube3_m12	Male	Hand > Ctrl	3.90626
230414_Handw1118_bnllexAGFP_tube3_m13	Male	Hand > Ctrl	3.55555
230414_Handw1118_bnllexAGFP_tube3_m3	Male	Hand > Ctrl	3.97104
230414_Handw1118_bnllexAGFP_tube3_m6	Male	Hand > Ctrl	3.26039
230414_Handw1118_bnllexAGFP_tube3_m7	Male	Hand > Ctrl	3.902
230414_Handw1118_bnllexAGFP_tube3_m8	Male	Hand > Ctrl	3.8913
230414_Handw1118_bnllexAGFP_tube3_m9	Male	Hand > Ctrl	3.97787
230420_Handsxl_bnllexAGFP_tube4_f1	Female	Hand > Sxl	5.02267
230420_Handsxl_bnllexAGFP_tube4_f2	Female	Hand > Sxl	5.70588
230420_Handsxl_bnllexAGFP_tube4_f3	Female	Hand > Sxl	5.30309
230420_Handsxl_bnllexAGFP_tube4_f5	Female	Hand > Sxl	5.22202
230420_Handsxl_bnllexAGFP_tube4_m10	Male	Hand > Sxl	4.21755
230420_Handsxl_bnllexAGFP_tube4_m11	Male	Hand > Sxl	3.81632
230420_Handsxl_bnllexAGFP_tube4_m12	Male	Hand > Sxl	4.32843
230420_Handsxl_bnllexAGFP_tube4_m6	Male	Hand > Sxl	4.24143
230420_Handsxl_bnllexAGFP_tube4_m7	Male	Hand > Sxl	4.36523
230420_Handsxl_bnllexAGFP_tube4_m8	Male	Hand > Sxl	4.48824
230420_Handsxl_bnllexAGFP_tube4_m9	Male	Hand > Sxl	4.1662
230420_Handw1118_bnllexAGFP_tube4_f1	Female	Hand > Ctrl	5.16876
230420_Handw1118_bnllexAGFP_tube4_f2	Female	Hand > Ctrl	5.65254
230420_Handw1118_bnllexAGFP_tube4_f3	Female	Hand > Ctrl	5.20107
230420_Handw1118_bnllexAGFP_tube4_f4	Female	Hand > Ctrl	6.00852
230420_Handw1118_bnllexAGFP_tube4_f5	Female	Hand > Ctrl	6.18229
230420_Handw1118_bnllexAGFP_tube4_m10	Male	Hand > Ctrl	3.84546
230420_Handw1118_bnllexAGFP_tube4_m11	Male	Hand > Ctrl	3.57816
230420_Handw1118_bnllexAGFP_tube4_m12	Male	Hand > Ctrl	3.80455
230420_Handw1118_bnllexAGFP_tube4_m6	Male	Hand > Ctrl	4.03363
230420_Handw1118_bnllexAGFP_tube4_m7	Male	Hand > Ctrl	3.42798
230420_Handw1118_bnllexAGFP_tube4_m8	Male	Hand > Ctrl	3.68073
230420_Handw1118_bnllexAGFP_tube4_m9	Male	Hand > Ctrl	3.18868
