# Supplementary material for: The sex of organ geometry
Source: Nature. 2024 May 29;630(8016):392–400. doi: 10.1038/s41586-024-07463-4 (PMC11168936; doi:10.1038/s41586-024-07463-4)
Supplement: Supplementary file 20 — Source Data Extended Data Fig. 10 [file 41586_2024_7463_MOESM20_ESM.xlsx]

## Sheet: ED10a
Extended Data Figure 10a	Hand > bnlRNAi gut homeostastic proliferation at 7 days APE
Fly	Sex	Genotype	No. of pH3-positive cells
UASCtrl-VF_1	Female	UAS Ctrl	18
UASCtrl-VF_2	Female	UAS Ctrl	19
UASCtrl-VF_3	Female	UAS Ctrl	0
UASCtrl-VF_4	Female	UAS Ctrl	1
UASCtrl-VF_5	Female	UAS Ctrl	0
UASCtrl-VF_6	Female	UAS Ctrl	14
UASCtrl-VF_7	Female	UAS Ctrl	1
UASCtrl-VF_8	Female	UAS Ctrl	6
UASCtrl-VF_9	Female	UAS Ctrl	12
UASCtrl-VF_10	Female	UAS Ctrl	17
UASCtrl-VF_11	Female	UAS Ctrl	15
UASCtrl-VF_12	Female	UAS Ctrl	2
UASCtrl-VF_13	Female	UAS Ctrl	7
UASCtrl-VF_14	Female	UAS Ctrl	8
UASCtrl-VF_15	Female	UAS Ctrl	11
UASCtrl-VF_16	Female	UAS Ctrl	8
UASCtrl-VF_17	Female	UAS Ctrl	0
UASCtrl-VF_18	Female	UAS Ctrl	4
Gal4Ctrl-VF_1	Female	Gal4 Ctrl	5
Gal4Ctrl-VF_2	Female	Gal4 Ctrl	1
Gal4Ctrl-VF_3	Female	Gal4 Ctrl	0
Gal4Ctrl-VF_4	Female	Gal4 Ctrl	4
Gal4Ctrl-VF_5	Female	Gal4 Ctrl	3
Gal4Ctrl-VF_6	Female	Gal4 Ctrl	2
Gal4Ctrl-VF_7	Female	Gal4 Ctrl	0
Gal4Ctrl-VF_8	Female	Gal4 Ctrl	2
Gal4Ctrl-VF_9	Female	Gal4 Ctrl	2
Gal4Ctrl-VF_10	Female	Gal4 Ctrl	10
Gal4Ctrl-VF_11	Female	Gal4 Ctrl	2
Gal4Ctrl-VF_12	Female	Gal4 Ctrl	7
Gal4Ctrl-VF_13	Female	Gal4 Ctrl	3
Gal4Ctrl-VF_14	Female	Gal4 Ctrl	3
Gal4Ctrl-VF_15	Female	Gal4 Ctrl	11
Gal4Ctrl-VF_16	Female	Gal4 Ctrl	1
Gal4Ctrl-VF_17	Female	Gal4 Ctrl	1
Gal4Ctrl-VF_18	Female	Gal4 Ctrl	8
HandbnlRNAi-VF_1	Female	Hand > bnlRNAi	30
HandbnlRNAi-VF_2	Female	Hand > bnlRNAi	1
HandbnlRNAi-VF_3	Female	Hand > bnlRNAi	4
HandbnlRNAi-VF_4	Female	Hand > bnlRNAi	2
HandbnlRNAi-VF_5	Female	Hand > bnlRNAi	17
HandbnlRNAi-VF_6	Female	Hand > bnlRNAi	1
HandbnlRNAi-VF_7	Female	Hand > bnlRNAi	2
HandbnlRNAi-VF_8	Female	Hand > bnlRNAi	0
HandbnlRNAi-VF_9	Female	Hand > bnlRNAi	15
HandbnlRNAi-VF_10	Female	Hand > bnlRNAi	9
HandbnlRNAi-VF_11	Female	Hand > bnlRNAi	1
HandbnlRNAi-VF_12	Female	Hand > bnlRNAi	8
HandbnlRNAi-VF_13	Female	Hand > bnlRNAi	3
HandbnlRNAi-VF_14	Female	Hand > bnlRNAi	10
HandbnlRNAi-VF_15	Female	Hand > bnlRNAi	0
HandbnlRNAi-VF_16	Female	Hand > bnlRNAi	3
HandbnlRNAi-VF_17	Female	Hand > bnlRNAi	15
HandbnlRNAi-VF_18	Female	Hand > bnlRNAi	1
HandbnlRNAi-VF_19	Female	Hand > bnlRNAi	22
HandbnlRNAi-VF_20	Female	Hand > bnlRNAi	1
UASCtrl-VM_1	Male	UAS Ctrl	0
UASCtrl-VM_2	Male	UAS Ctrl	6
UASCtrl-VM_3	Male	UAS Ctrl	0
UASCtrl-VM_4	Male	UAS Ctrl	0
UASCtrl-VM_5	Male	UAS Ctrl	1
UASCtrl-VM_6	Male	UAS Ctrl	3
UASCtrl-VM_7	Male	UAS Ctrl	1
UASCtrl-VM_8	Male	UAS Ctrl	0
UASCtrl-VM_9	Male	UAS Ctrl	0
UASCtrl-VM_10	Male	UAS Ctrl	0
UASCtrl-VM_11	Male	UAS Ctrl	0
UASCtrl-VM_12	Male	UAS Ctrl	0
UASCtrl-VM_13	Male	UAS Ctrl	2
UASCtrl-VM_14	Male	UAS Ctrl	1
UASCtrl-VM_15	Male	UAS Ctrl	0
UASCtrl-VM_16	Male	UAS Ctrl	0
UASCtrl-VM_17	Male	UAS Ctrl	3
UASCtrl-VM_18	Male	UAS Ctrl	0
UASCtrl-VM_19	Male	UAS Ctrl	3
UASCtrl-VM_20	Male	UAS Ctrl	0
UASCtrl-VM_21	Male	UAS Ctrl	0
UASCtrl-VM_22	Male	UAS Ctrl	0
UASCtrl-VM_23	Male	UAS Ctrl	0
UASCtrl-VM_24	Male	UAS Ctrl	5
UASCtrl-VM_25	Male	UAS Ctrl	0
Gal4Ctrl-VM_1	Male	Gal4 Ctrl	3
Gal4Ctrl-VM_2	Male	Gal4 Ctrl	0
Gal4Ctrl-VM_3	Male	Gal4 Ctrl	0
Gal4Ctrl-VM_4	Male	Gal4 Ctrl	0
Gal4Ctrl-VM_5	Male	Gal4 Ctrl	0
Gal4Ctrl-VM_6	Male	Gal4 Ctrl	0
Gal4Ctrl-VM_7	Male	Gal4 Ctrl	0
Gal4Ctrl-VM_8	Male	Gal4 Ctrl	3
Gal4Ctrl-VM_9	Male	Gal4 Ctrl	4
Gal4Ctrl-VM_10	Male	Gal4 Ctrl	0
Gal4Ctrl-VM_11	Male	Gal4 Ctrl	12
Gal4Ctrl-VM_12	Male	Gal4 Ctrl	0
Gal4Ctrl-VM_13	Male	Gal4 Ctrl	0
Gal4Ctrl-VM_14	Male	Gal4 Ctrl	1
Gal4Ctrl-VM_15	Male	Gal4 Ctrl	2
Gal4Ctrl-VM_16	Male	Gal4 Ctrl	7
Gal4Ctrl-VM_17	Male	Gal4 Ctrl	1
Gal4Ctrl-VM_18	Male	Gal4 Ctrl	1
Gal4Ctrl-VM_19	Male	Gal4 Ctrl	1
Gal4Ctrl-VM_20	Male	Gal4 Ctrl	0
Gal4Ctrl-VM_21	Male	Gal4 Ctrl	0
Gal4Ctrl-VM_22	Male	Gal4 Ctrl	5
Gal4Ctrl-VM_23	Male	Gal4 Ctrl	0
Gal4Ctrl-VM_24	Male	Gal4 Ctrl	0
Gal4Ctrl-VM_25	Male	Gal4 Ctrl	0
HandbnlRNAi-VM_1	Male	Hand > bnlRNAi	2
HandbnlRNAi-VM_2	Male	Hand > bnlRNAi	1
HandbnlRNAi-VM_3	Male	Hand > bnlRNAi	0
HandbnlRNAi-VM_4	Male	Hand > bnlRNAi	1
HandbnlRNAi-VM_5	Male	Hand > bnlRNAi	1
HandbnlRNAi-VM_6	Male	Hand > bnlRNAi	0
HandbnlRNAi-VM_7	Male	Hand > bnlRNAi	5
HandbnlRNAi-VM_8	Male	Hand > bnlRNAi	0
HandbnlRNAi-VM_9	Male	Hand > bnlRNAi	3
HandbnlRNAi-VM_10	Male	Hand > bnlRNAi	0
HandbnlRNAi-VM_11	Male	Hand > bnlRNAi	11
HandbnlRNAi-VM_12	Male	Hand > bnlRNAi	1
HandbnlRNAi-VM_13	Male	Hand > bnlRNAi	1
HandbnlRNAi-VM_14	Male	Hand > bnlRNAi	0
HandbnlRNAi-VM_15	Male	Hand > bnlRNAi	0
HandbnlRNAi-VM_16	Male	Hand > bnlRNAi	2
HandbnlRNAi-VM_17	Male	Hand > bnlRNAi	4
HandbnlRNAi-VM_18	Male	Hand > bnlRNAi	0
HandbnlRNAi-VM_19	Male	Hand > bnlRNAi	2
HandbnlRNAi-VM_20	Male	Hand > bnlRNAi	0
HandbnlRNAi-VM_21	Male	Hand > bnlRNAi	4
HandbnlRNAi-VM_22	Male	Hand > bnlRNAi	2
HandbnlRNAi-VM_23	Male	Hand > bnlRNAi	0
HandbnlRNAi-VM_24	Male	Hand > bnlRNAi	0
HandbnlRNAi-VM_25	Male	Hand > bnlRNAi	3
HandbnlRNAi-VM_26	Male	Hand > bnlRNAi	4
HandbnlRNAi-VM_27	Male	Hand > bnlRNAi	0
HandbnlRNAi-VM_28	Male	Hand > bnlRNAi	0

## Sheet: ED10b
Extended Data Figure 10b	Hand > bnlRNAi FlyPad no of sips
Fly	Sex	Genotype	No. of sips
Gal4Ctrl-VF_1	Female	Gal4 Ctrl	356
Gal4Ctrl-VF_2	Female	Gal4 Ctrl	672
Gal4Ctrl-VF_3	Female	Gal4 Ctrl	2796
Gal4Ctrl-VF_4	Female	Gal4 Ctrl	1969
Gal4Ctrl-VF_5	Female	Gal4 Ctrl	1492
Gal4Ctrl-VF_6	Female	Gal4 Ctrl	1641
Gal4Ctrl-VF_7	Female	Gal4 Ctrl	2647
Gal4Ctrl-VF_8	Female	Gal4 Ctrl	880
Gal4Ctrl-VF_9	Female	Gal4 Ctrl	4182
Gal4Ctrl-VF_10	Female	Gal4 Ctrl	936
Gal4Ctrl-VF_11	Female	Gal4 Ctrl	1547
Gal4Ctrl-VF_12	Female	Gal4 Ctrl	1567
Gal4Ctrl-VF_13	Female	Gal4 Ctrl	1075
Gal4Ctrl-VF_14	Female	Gal4 Ctrl	1078
Gal4Ctrl-VF_15	Female	Gal4 Ctrl	1743
Gal4Ctrl-VF_16	Female	Gal4 Ctrl	954
Gal4Ctrl-VF_17	Female	Gal4 Ctrl	1797
Gal4Ctrl-VF_18	Female	Gal4 Ctrl	1378
UASCtrl-VF-1	Female	UAS Ctrl	1400
UASCtrl-VF-2	Female	UAS Ctrl	649
UASCtrl-VF-3	Female	UAS Ctrl	1338
UASCtrl-VF-4	Female	UAS Ctrl	459
UASCtrl-VF-5	Female	UAS Ctrl	694
UASCtrl-VF-6	Female	UAS Ctrl	1081
UASCtrl-VF-7	Female	UAS Ctrl	1416
UASCtrl-VF-8	Female	UAS Ctrl	1153
UASCtrl-VF-9	Female	UAS Ctrl	1253
UASCtrl-VF-10	Female	UAS Ctrl	1862
UASCtrl-VF-11	Female	UAS Ctrl	1561
UASCtrl-VF-12	Female	UAS Ctrl	1351
UASCtrl-VF-13	Female	UAS Ctrl	1937
UASCtrl-VF-14	Female	UAS Ctrl	1440
UASCtrl-VF-15	Female	UAS Ctrl	1381
UASCtrl-VF-16	Female	UAS Ctrl	2702
UASCtrl-VF-17	Female	UAS Ctrl	2125
UASCtrl-VF-18	Female	UAS Ctrl	1323
UASCtrl-VF-19	Female	UAS Ctrl	768
HandbnlRI-VF_1	Female	Hand > bnlRNAi	669
HandbnlRI-VF_2	Female	Hand > bnlRNAi	407
HandbnlRI-VF_3	Female	Hand > bnlRNAi	632
HandbnlRI-VF_4	Female	Hand > bnlRNAi	996
HandbnlRI-VF_5	Female	Hand > bnlRNAi	1070
HandbnlRI-VF_6	Female	Hand > bnlRNAi	1276
HandbnlRI-VF_7	Female	Hand > bnlRNAi	1681
HandbnlRI-VF_8	Female	Hand > bnlRNAi	823
HandbnlRI-VF_9	Female	Hand > bnlRNAi	344
HandbnlRI-VF_10	Female	Hand > bnlRNAi	590
HandbnlRI-VF_11	Female	Hand > bnlRNAi	525
HandbnlRI-VF_12	Female	Hand > bnlRNAi	1436
HandbnlRI-VF_13	Female	Hand > bnlRNAi	437
HandbnlRI-VF_14	Female	Hand > bnlRNAi	619
HandbnlRI-VF_15	Female	Hand > bnlRNAi	532
HandbnlRI-VF_16	Female	Hand > bnlRNAi	1661
HandbnlRI-VF_17	Female	Hand > bnlRNAi	947
HandbnlRI-VF_18	Female	Hand > bnlRNAi	614
HandbnlRI-VF_19	Female	Hand > bnlRNAi	672
HandbnlRI-VF_20	Female	Hand > bnlRNAi	1107
HandbnlRI-VF_21	Female	Hand > bnlRNAi	2552
HandbnlRI-VF_22	Female	Hand > bnlRNAi	2097
HandbnlRI-VF_23	Female	Hand > bnlRNAi	1542
Gal4Ctrl-VF_19	Female	Gal4 Ctrl	827
Gal4Ctrl-VF_20	Female	Gal4 Ctrl	1227
Gal4Ctrl-VF_21	Female	Gal4 Ctrl	1615
Gal4Ctrl-VF_22	Female	Gal4 Ctrl	151
Gal4Ctrl-VF_23	Female	Gal4 Ctrl	1502
Gal4Ctrl-VF_24	Female	Gal4 Ctrl	1364
Gal4Ctrl-VF_25	Female	Gal4 Ctrl	955
Gal4Ctrl-VF_26	Female	Gal4 Ctrl	731
Gal4Ctrl-VF_27	Female	Gal4 Ctrl	698
HandbnlRI-VF_24	Female	Hand > bnlRNAi	1047
HandbnlRI-VF_25	Female	Hand > bnlRNAi	554
HandbnlRI-VF_26	Female	Hand > bnlRNAi	393
HandbnlRI-VF_27	Female	Hand > bnlRNAi	946
HandbnlRI-VF_28	Female	Hand > bnlRNAi	1247
HandbnlRI-VF_29	Female	Hand > bnlRNAi	1149
HandbnlRI-VF_30	Female	Hand > bnlRNAi	572
HandbnlRI-VF_31	Female	Hand > bnlRNAi	909
HandbnlRI-VF_32	Female	Hand > bnlRNAi	739
HandbnlRI-VF_33	Female	Hand > bnlRNAi	2175
HandbnlRI-VF_34	Female	Hand > bnlRNAi	763
HandbnlRI-VF_35	Female	Hand > bnlRNAi	1141
HandbnlRI-VF_36	Female	Hand > bnlRNAi	1259
HandbnlRI-VF_37	Female	Hand > bnlRNAi	2371
HandbnlRI-VF_38	Female	Hand > bnlRNAi	2853
HandbnlRI-VF_39	Female	Hand > bnlRNAi	1680
HandbnlRI-VF_40	Female	Hand > bnlRNAi	3801
HandbnlRI-VF_41	Female	Hand > bnlRNAi	1054
HandbnlRI-VF_42	Female	Hand > bnlRNAi	2182
HandbnlRI-VF_43	Female	Hand > bnlRNAi	798
HandbnlRI-VF_44	Female	Hand > bnlRNAi	1175
Gal4Ctrl-VM_1	Male	Gal4 Ctrl	747
Gal4Ctrl-VM_2	Male	Gal4 Ctrl	652
Gal4Ctrl-VM_3	Male	Gal4 Ctrl	636
Gal4Ctrl-VM_4	Male	Gal4 Ctrl	513
Gal4Ctrl-VM_5	Male	Gal4 Ctrl	794
Gal4Ctrl-VM_6	Male	Gal4 Ctrl	880
Gal4Ctrl-VM_7	Male	Gal4 Ctrl	850
Gal4Ctrl-VM_8	Male	Gal4 Ctrl	292
Gal4Ctrl-VM_9	Male	Gal4 Ctrl	1078
Gal4Ctrl-VM_10	Male	Gal4 Ctrl	545
Gal4Ctrl-VM_11	Male	Gal4 Ctrl	302
Gal4Ctrl-VM_12	Male	Gal4 Ctrl	407
Gal4Ctrl-VM_13	Male	Gal4 Ctrl	939
Gal4Ctrl-VM_14	Male	Gal4 Ctrl	738
Gal4Ctrl-VM_15	Male	Gal4 Ctrl	1444
Gal4Ctrl-VM_16	Male	Gal4 Ctrl	1010
Gal4Ctrl-VM_17	Male	Gal4 Ctrl	987
Gal4Ctrl-VM_18	Male	Gal4 Ctrl	1697
Gal4Ctrl-VM_19	Male	Gal4 Ctrl	1323
UASCtrl-VM_1	Male	UAS Ctrl	810
UASCtrl-VM_2	Male	UAS Ctrl	940
UASCtrl-VM_3	Male	UAS Ctrl	665
UASCtrl-VM_4	Male	UAS Ctrl	408
UASCtrl-VM_5	Male	UAS Ctrl	634
UASCtrl-VM_6	Male	UAS Ctrl	647
UASCtrl-VM_7	Male	UAS Ctrl	606
UASCtrl-VM_8	Male	UAS Ctrl	1486
UASCtrl-VM_9	Male	UAS Ctrl	668
UASCtrl-VM_10	Male	UAS Ctrl	889
UASCtrl-VM_11	Male	UAS Ctrl	503
UASCtrl-VM_12	Male	UAS Ctrl	809
UASCtrl-VM_13	Male	UAS Ctrl	1029
UASCtrl-VM_14	Male	UAS Ctrl	727
UASCtrl-VM_15	Male	UAS Ctrl	724
UASCtrl-VM_16	Male	UAS Ctrl	636
HandbnlRI-VM_1	Male	Hand > bnlRNAi	931
HandbnlRI-VM_2	Male	Hand > bnlRNAi	338
HandbnlRI-VM_3	Male	Hand > bnlRNAi	1379
HandbnlRI-VM_4	Male	Hand > bnlRNAi	485
HandbnlRI-VM_5	Male	Hand > bnlRNAi	343
HandbnlRI-VM_6	Male	Hand > bnlRNAi	514
HandbnlRI-VM_7	Male	Hand > bnlRNAi	683
HandbnlRI-VM_8	Male	Hand > bnlRNAi	707
HandbnlRI-VM_9	Male	Hand > bnlRNAi	177
HandbnlRI-VM_10	Male	Hand > bnlRNAi	417
HandbnlRI-VM_11	Male	Hand > bnlRNAi	78
HandbnlRI-VM_12	Male	Hand > bnlRNAi	412
HandbnlRI-VM_13	Male	Hand > bnlRNAi	200
HandbnlRI-VM_14	Male	Hand > bnlRNAi	308
HandbnlRI-VM_15	Male	Hand > bnlRNAi	392
HandbnlRI-VM_16	Male	Hand > bnlRNAi	773
HandbnlRI-VM_17	Male	Hand > bnlRNAi	483
HandbnlRI-VM_18	Male	Hand > bnlRNAi	278
HandbnlRI-VM_19	Male	Hand > bnlRNAi	359
HandbnlRI-VM_20	Male	Hand > bnlRNAi	507
HandbnlRI-VM_21	Male	Hand > bnlRNAi	455
HandbnlRI-VM_22	Male	Hand > bnlRNAi	729
HandbnlRI-VM_23	Male	Hand > bnlRNAi	526
Gal4Ctrl-VM_20	Male	Gal4 Ctrl	516
Gal4Ctrl-VM_21	Male	Gal4 Ctrl	991
Gal4Ctrl-VM_22	Male	Gal4 Ctrl	1294
Gal4Ctrl-VM_23	Male	Gal4 Ctrl	843
Gal4Ctrl-VM_24	Male	Gal4 Ctrl	409
Gal4Ctrl-VM_25	Male	Gal4 Ctrl	588
Gal4Ctrl-VM_26	Male	Gal4 Ctrl	600
Gal4Ctrl-VM_27	Male	Gal4 Ctrl	435
Gal4Ctrl-VM_28	Male	Gal4 Ctrl	83
UASCtrl-VM_17	Male	UAS Ctrl	384
UASCtrl-VM_18	Male	UAS Ctrl	109
UASCtrl-VM_19	Male	UAS Ctrl	625
UASCtrl-VM_20	Male	UAS Ctrl	1380
UASCtrl-VM_21	Male	UAS Ctrl	273
UASCtrl-VM_22	Male	UAS Ctrl	817
UASCtrl-VM_23	Male	UAS Ctrl	697
UASCtrl-VM_24	Male	UAS Ctrl	444
UASCtrl-VM_25	Male	UAS Ctrl	688
HandbnlRI-VM_24	Male	Hand > bnlRNAi	467
HandbnlRI-VM_25	Male	Hand > bnlRNAi	84
HandbnlRI-VM_26	Male	Hand > bnlRNAi	490
HandbnlRI-VM_27	Male	Hand > bnlRNAi	901
HandbnlRI-VM_28	Male	Hand > bnlRNAi	245
HandbnlRI-VM_29	Male	Hand > bnlRNAi	199
HandbnlRI-VM_30	Male	Hand > bnlRNAi	217
HandbnlRI-VM_31	Male	Hand > bnlRNAi	756

## Sheet: ED10c
Extended Data Figure 10c	Hand > bnlRNAi food content after 4h ad libitum feeding
Fly	Sex	Genotype	Treatment	Blue dye absorbance (A.U.)
HandCtrl-VF_1	Female	Hand > Ctrl	ad libitum (4h)	0.481
HandCtrl-VF_2	Female	Hand > Ctrl	ad libitum (4h)	0.514
HandCtrl-VF_3	Female	Hand > Ctrl	ad libitum (4h)	0.362
HandCtrl-VF_4	Female	Hand > Ctrl	ad libitum (4h)	0.331
HandCtrl-VF_5	Female	Hand > Ctrl	ad libitum (4h)	0.651
HandCtrl-VF_6	Female	Hand > Ctrl	ad libitum (4h)	0.45
HandCtrl-VF_7	Female	Hand > Ctrl	ad libitum (4h)	0.418
HandCtrl-VF_8	Female	Hand > Ctrl	ad libitum (4h)	0.641
HandCtrl-VM_1	Male	Hand > Ctrl	ad libitum (4h)	0.124
HandCtrl-VM_2	Male	Hand > Ctrl	ad libitum (4h)	0.185
HandCtrl-VM_3	Male	Hand > Ctrl	ad libitum (4h)	0.173
HandCtrl-VM_4	Male	Hand > Ctrl	ad libitum (4h)	0.106
HandCtrl-VM_5	Male	Hand > Ctrl	ad libitum (4h)	0.544
HandCtrl-VM_6	Male	Hand > Ctrl	ad libitum (4h)	0.179
HandCtrl-VM_7	Male	Hand > Ctrl	ad libitum (4h)	0.177
HandCtrl-VM_8	Male	Hand > Ctrl	ad libitum (4h)	0.289
HandbnlRI-VF_1	Female	Hand > bnlRNAi	ad libitum (4h)	0.503
HandbnlRI-VF_2	Female	Hand > bnlRNAi	ad libitum (4h)	0.488
HandbnlRI-VF_3	Female	Hand > bnlRNAi	ad libitum (4h)	0.433
HandbnlRI-VF_4	Female	Hand > bnlRNAi	ad libitum (4h)	0.514
HandbnlRI-VF_5	Female	Hand > bnlRNAi	ad libitum (4h)	0.433
HandbnlRI-VF_6	Female	Hand > bnlRNAi	ad libitum (4h)	0.589
HandbnlRI-VF_7	Female	Hand > bnlRNAi	ad libitum (4h)	0.828
HandbnlRI-VF_8	Female	Hand > bnlRNAi	ad libitum (4h)	0.469
HandbnlRI-VM_1	Male	Hand > bnlRNAi	ad libitum (4h)	0.217
HandbnlRI-VM_2	Male	Hand > bnlRNAi	ad libitum (4h)	0.156
HandbnlRI-VM_3	Male	Hand > bnlRNAi	ad libitum (4h)	0.158
HandbnlRI-VM_4	Male	Hand > bnlRNAi	ad libitum (4h)	0.11
HandbnlRI-VM_5	Male	Hand > bnlRNAi	ad libitum (4h)	0.167
HandbnlRI-VM_6	Male	Hand > bnlRNAi	ad libitum (4h)	0.212
HandbnlRI-VM_7	Male	Hand > bnlRNAi	ad libitum (4h)	0.196
HandbnlRI-VM_8	Male	Hand > bnlRNAi	ad libitum (4h)	0.302

## Sheet: ED10d
Extended Data Figure 10d	Hand > bnlRNAi food content after refeeding for 15min post-starvation
Fly (1n = 3 flies)	Sex	Genotype	Treatment	Blue dye absorbance (A.U.)
HandCtrl-VF_1	Female	Hand > Ctrl	starved-refed (15min)	0.331
HandCtrl-VF_2	Female	Hand > Ctrl	starved-refed (15min)	0.366
HandCtrl-VF_3	Female	Hand > Ctrl	starved-refed (15min)	0.274
HandCtrl-VF_4	Female	Hand > Ctrl	starved-refed (15min)	0.297
HandCtrl-VF_5	Female	Hand > Ctrl	starved-refed (15min)	0.308
HandCtrl-VF_6	Female	Hand > Ctrl	starved-refed (15min)	0.295
HandCtrl-VF_7	Female	Hand > Ctrl	starved-refed (15min)	0.339
HandCtrl-VF_8	Female	Hand > Ctrl	starved-refed (15min)	0.304
HandCtrl-VM_1	VM	Hand > Ctrl	starved-refed (15min)	0.234
HandCtrl-VM_2	VM	Hand > Ctrl	starved-refed (15min)	0.205
HandCtrl-VM_3	VM	Hand > Ctrl	starved-refed (15min)	0.244
HandCtrl-VM_4	VM	Hand > Ctrl	starved-refed (15min)	0.258
HandCtrl-VM_5	VM	Hand > Ctrl	starved-refed (15min)	0.251
HandCtrl-VM_6	VM	Hand > Ctrl	starved-refed (15min)	0.392
HandCtrl-VM_7	VM	Hand > Ctrl	starved-refed (15min)	0.325
HandCtrl-VM_8	VM	Hand > Ctrl	starved-refed (15min)	0.343
HandbnlRI-VF_1	Female	Hand > bnlRNAi	starved-refed (15min)	0.285
HandbnlRI-VF_2	Female	Hand > bnlRNAi	starved-refed (15min)	0.255
HandbnlRI-VF_3	Female	Hand > bnlRNAi	starved-refed (15min)	0.36
HandbnlRI-VF_4	Female	Hand > bnlRNAi	starved-refed (15min)	0.274
HandbnlRI-VF_5	Female	Hand > bnlRNAi	starved-refed (15min)	0.309
HandbnlRI-VF_6	Female	Hand > bnlRNAi	starved-refed (15min)	0.454
HandbnlRI-VF_7	Female	Hand > bnlRNAi	starved-refed (15min)	0.413
HandbnlRI-VF_8	Female	Hand > bnlRNAi	starved-refed (15min)	0.359
HandbnlRI-VM_1	VM	Hand > bnlRNAi	starved-refed (15min)	0.232
HandbnlRI-VM_2	VM	Hand > bnlRNAi	starved-refed (15min)	0.26
HandbnlRI-VM_3	VM	Hand > bnlRNAi	starved-refed (15min)	0.271
HandbnlRI-VM_4	VM	Hand > bnlRNAi	starved-refed (15min)	0.281
HandbnlRI-VM_5	VM	Hand > bnlRNAi	starved-refed (15min)	0.434
HandbnlRI-VM_6	VM	Hand > bnlRNAi	starved-refed (15min)	0.295
HandbnlRI-VM_7	VM	Hand > bnlRNAi	starved-refed (15min)	0.371
HandbnlRI-VM_8	VM	Hand > bnlRNAi	starved-refed (15min)	0.307

## Sheet: ED10e
Extended Data Figure 10e	Hand > bnlRNAi food transit after refeeding for 15min post-starvation
Sex	Genotype	Location	Frequency of guts with blue dye
Female	Gal4 Ctrl	midgut, hindgut and ampulla	17
Female	Gal4 Ctrl	midgut and hindgut	8
Female	Gal4 Ctrl	midgut only	46
Female	UAS Ctrl	midgut, hindgut and ampulla	17
Female	UAS Ctrl	midgut and hindgut	7
Female	UAS Ctrl	midgut only	43
Female	Hand > bnlRNAi	midgut, hindgut and ampulla	15
Female	Hand > bnlRNAi	midgut and hindgut	4
Female	Hand > bnlRNAi	midgut only	17
Male	Gal4 Ctrl	midgut, hindgut and ampulla	38
Male	Gal4 Ctrl	midgut and hindgut	10
Male	Gal4 Ctrl	midgut only	25
Male	UAS Ctrl	midgut, hindgut and ampulla	40
Male	UAS Ctrl	midgut and hindgut	13
Male	UAS Ctrl	midgut only	20
Male	Hand > bnlRNAi	midgut, hindgut and ampulla	23
Male	Hand > bnlRNAi	midgut and hindgut	8
Male	Hand > bnlRNAi	midgut only	11

## Sheet: ED10f
Extended Data Figure 10f	Hand > bnlRNAi faecal deposits during 48h
Fly (1n = 6 flies)	Sex	Genotype	Faecal deposits (48h)
bnlGD_VF_1	Female	Hand > bnlRNAi	262
bnlGD_VF_2	Female	Hand > bnlRNAi	197
bnlGD_VF_3	Female	Hand > bnlRNAi	181
bnlGD_VF_4	Female	Hand > bnlRNAi	212
bnlGD_VF_5	Female	Hand > bnlRNAi	181
bnlGD_VF_6	Female	Hand > bnlRNAi	251
bnlGD_VF_7	Female	Hand > bnlRNAi	261
bnlGD_VF_8	Female	Hand > bnlRNAi	204
bnlGD_VF_9	Female	Hand > bnlRNAi	154
bnlGD_VF_10	Female	Hand > bnlRNAi	112
bnlGD_VM_1	Male	Hand > bnlRNAi	606
bnlGD_VM_2	Male	Hand > bnlRNAi	400
bnlGD_VM_3	Male	Hand > bnlRNAi	484
bnlGD_VM_4	Male	Hand > bnlRNAi	516
bnlGD_VM_5	Male	Hand > bnlRNAi	238
bnlGD_VM_6	Male	Hand > bnlRNAi	444
bnlGD_VM_7	Male	Hand > bnlRNAi	395
bnlGD_VM_8	Male	Hand > bnlRNAi	407
bnlGD_VM_9	Male	Hand > bnlRNAi	477
bnlGD_VM_10	Male	Hand > bnlRNAi	470
GDCtrl_VF_1	Female	Hand > Ctrl	366
GDCtrl_VF_2	Female	Hand > Ctrl	172
GDCtrl_VF_3	Female	Hand > Ctrl	171
GDCtrl_VF_4	Female	Hand > Ctrl	188
GDCtrl_VF_5	Female	Hand > Ctrl	263
GDCtrl_VF_6	Female	Hand > Ctrl	271
GDCtrl_VF_7	Female	Hand > Ctrl	241
GDCtrl_VF_8	Female	Hand > Ctrl	330
GDCtrl_VF_9	Female	Hand > Ctrl	209
GDCtrl_VF_10	Female	Hand > Ctrl	218
GDCtrl_VM_1	Male	Hand > Ctrl	386
GDCtrl_VM_2	Male	Hand > Ctrl	454
GDCtrl_VM_3	Male	Hand > Ctrl	641
GDCtrl_VM_4	Male	Hand > Ctrl	462
GDCtrl_VM_5	Male	Hand > Ctrl	509
GDCtrl_VM_6	Male	Hand > Ctrl	507
GDCtrl_VM_7	Male	Hand > Ctrl	529
GDCtrl_VM_8	Male	Hand > Ctrl	479
GDCtrl_VM_9	Male	Hand > Ctrl	497
GDCtrl_VM_10	Male	Hand > Ctrl	492

## Sheet: ED10g
Extended Data Figure 10g	Hand > bnlRNAi survival after starvation in males
Time (h)	Sex	Genotype	at risk
0	Male	Gal4 Ctrl	82
11	Male	Gal4 Ctrl	0
34	Male	Gal4 Ctrl	0
45	Male	Gal4 Ctrl	0
59	Male	Gal4 Ctrl	82
69	Male	Gal4 Ctrl	0
82	Male	Gal4 Ctrl	81
87	Male	Gal4 Ctrl	72
93	Male	Gal4 Ctrl	58
106	Male	Gal4 Ctrl	40
111	Male	Gal4 Ctrl	26
117	Male	Gal4 Ctrl	15
130	Male	Gal4 Ctrl	7
137	Male	Gal4 Ctrl	2
141	Male	Gal4 Ctrl	0
154	Male	Gal4 Ctrl	0
160	Male	Gal4 Ctrl	0
164	Male	Gal4 Ctrl	0
0	Male	UAS Ctrl	86
11	Male	UAS Ctrl	0
34	Male	UAS Ctrl	0
45	Male	UAS Ctrl	0
59	Male	UAS Ctrl	0
69	Male	UAS Ctrl	86
82	Male	UAS Ctrl	85
87	Male	UAS Ctrl	83
93	Male	UAS Ctrl	82
106	Male	UAS Ctrl	75
111	Male	UAS Ctrl	66
117	Male	UAS Ctrl	58
130	Male	UAS Ctrl	51
137	Male	UAS Ctrl	34
141	Male	UAS Ctrl	22
154	Male	UAS Ctrl	11
160	Male	UAS Ctrl	4
164	Male	UAS Ctrl	3
0	Male	Hand > bnlRNAi	79
11	Male	Hand > bnlRNAi	79
34	Male	Hand > bnlRNAi	78
45	Male	Hand > bnlRNAi	75
59	Male	Hand > bnlRNAi	71
69	Male	Hand > bnlRNAi	66
82	Male	Hand > bnlRNAi	59
87	Male	Hand > bnlRNAi	50
93	Male	Hand > bnlRNAi	36
106	Male	Hand > bnlRNAi	26
111	Male	Hand > bnlRNAi	17
117	Male	Hand > bnlRNAi	10
130	Male	Hand > bnlRNAi	4
137	Male	Hand > bnlRNAi	2
141	Male	Hand > bnlRNAi	1
154	Male	Hand > bnlRNAi	0
160	Male	Hand > bnlRNAi	0
164	Male	Hand > bnlRNAi	0

## Sheet: ED10h
Extended Data Figure 10h	Hand > bnlRNAi survival after starvation in females
Time (h)	Sex	Genotype	at risk
0	Female	Gal4 Ctrl	88
11	Female	Gal4 Ctrl	0
34	Female	Gal4 Ctrl	88
45	Female	Gal4 Ctrl	0
82	Female	Gal4 Ctrl	87
87	Female	Gal4 Ctrl	84
93	Female	Gal4 Ctrl	80
106	Female	Gal4 Ctrl	78
111	Female	Gal4 Ctrl	74
117	Female	Gal4 Ctrl	61
130	Female	Gal4 Ctrl	45
137	Female	Gal4 Ctrl	37
141	Female	Gal4 Ctrl	29
154	Female	Gal4 Ctrl	21
160	Female	Gal4 Ctrl	12
164	Female	Gal4 Ctrl	9
178	Female	Gal4 Ctrl	4
183	Female	Gal4 Ctrl	2
0	Female	UAS Ctrl	84
11	Female	UAS Ctrl	0
34	Female	UAS Ctrl	0
45	Female	UAS Ctrl	0
82	Female	UAS Ctrl	84
87	Female	UAS Ctrl	83
93	Female	UAS Ctrl	0
106	Female	UAS Ctrl	79
111	Female	UAS Ctrl	74
117	Female	UAS Ctrl	71
130	Female	UAS Ctrl	62
137	Female	UAS Ctrl	46
141	Female	UAS Ctrl	39
154	Female	UAS Ctrl	33
160	Female	UAS Ctrl	22
164	Female	UAS Ctrl	11
178	Female	UAS Ctrl	6
183	Female	UAS Ctrl	1
0	Female	Hand > bnlRNAi	85
11	Female	Hand > bnlRNAi	85
34	Female	Hand > bnlRNAi	84
45	Female	Hand > bnlRNAi	83
82	Female	Hand > bnlRNAi	82
87	Female	Hand > bnlRNAi	78
93	Female	Hand > bnlRNAi	70
106	Female	Hand > bnlRNAi	66
111	Female	Hand > bnlRNAi	60
117	Female	Hand > bnlRNAi	47
130	Female	Hand > bnlRNAi	34
137	Female	Hand > bnlRNAi	25
141	Female	Hand > bnlRNAi	16
154	Female	Hand > bnlRNAi	12
160	Female	Hand > bnlRNAi	5
164	Female	Hand > bnlRNAi	2
178	Female	Hand > bnlRNAi	0
183	Female	Hand > bnlRNAi	0
